# Supplementary material for: Machine learning-based prediction of distant metastasis risk in invasive ductal carcinoma of the breast
Source: PLoS One. 2025 Feb 26;20(2):e0310410. doi: 10.1371/journal.pone.0310410 (PMC11864521; doi:10.1371/journal.pone.0310410)
Supplement: S1 Data — (ZIP) [file pone.0310410.s001.zip]

Archive with 5 entries (5 files):
- Data/Original dataset.xlsx
- Data/Raw data for analysis.xlsx
- Data/Test Set Dataset.xlsx
- Data/Training Set Dataset.xlsx
- Data/Undersampled dataset.xlsx
