# Supplementary material for: Machine learning-based prediction of distant metastasis risk in invasive ductal carcinoma of the breast
Source: PLoS One. 2025 Feb 26;20(2):e0310410. doi: 10.1371/journal.pone.0310410 (PMC11864521; doi:10.1371/journal.pone.0310410)
Supplement: S1 Data — (ZIP) [file pone.0310410.s001.zip › Data/Original dataset.xlsx]

## Sheet: Sheet1
Sex	Race recode (W, B, AI, API)	Derived EOD 2018 T (2018+)	Derived EOD 2018 N (2018+)	M	Reason no cancer-directed surgery	Radiation recode	Chemotherapy recode (yes, no/unk)	Months from diagnosis to treatment	Tumor Size Summary (2016+)	ER Status Recode Breast Cancer (1990+)	PR Status Recode Breast Cancer (1990+)	Derived HER2 Recode (2010+)	Survival months	Age recode with single ages and 85+	Marital status at diagnosis
Female	White	T2	N0	M0	Surgery performed	Beam radiation	Yes	1	24	Negative	Negative	Negative	22	70	Single (never married)
Female	White	T1b	N0	M0	Surgery performed	None/Unknown	No/Unknown	2	8	Negative	Negative	Positive	18	66	Divorced
Female	Black	T1c	N0	M0	Surgery performed	None/Unknown	No/Unknown	1	20	Negative	Negative	Positive	20	69	Divorced
Female	White	T2	N0	M0	Surgery performed	None/Unknown	No/Unknown	1	21	Positive	Negative	Negative	13	85	Widowed
Female	White	T1b	N0	M0	Surgery performed	Radioactive implants (includes brachytherapy) (1988+)	No/Unknown	0	10	Positive	Positive	Negative	4	77	Divorced
Female	Asian or Pacific Islander	T2	N0	M0	Surgery performed	None/Unknown	No/Unknown	4	30	Positive	Positive	Negative	2	58	Married (including common law)
Female	Asian or Pacific Islander	T1a	N0	M0	Surgery performed	None/Unknown	No/Unknown	4	4	Positive	Positive	Negative	2	58	Married (including common law)
Female	White	T2	N0	M0	Surgery performed	None/Unknown	Yes	1	21	Positive	Negative	Positive	22	85	Married (including common law)
Female	White	T1c	N0	M0	Surgery performed	None/Unknown	Yes	2	19	Positive	Positive	Positive	9	55	Unmarried or Domestic Partner
Female	Asian or Pacific Islander	T1b	N0	M0	Surgery performed	None/Unknown	No/Unknown	1	7	Positive	Positive	Negative	5	79	Married (including common law)
Female	Asian or Pacific Islander	T1c	N0	M0	Surgery performed	None/Unknown	No/Unknown	2	13	Positive	Positive	Negative	21	44	Married (including common law)
Female	White	T1c	N0	M0	Surgery performed	None/Unknown	No/Unknown	0	12	Negative	Negative	Negative	20	58	Married (including common law)
Female	White	T1c	N0	M0	Surgery performed	None/Unknown	No/Unknown	1	18	Positive	Positive	Negative	22	83	Married (including common law)
Female	White	T1c	N0	M0	Surgery performed	Beam radiation	No/Unknown	1	14	Positive	Positive	Negative	2	72	Married (including common law)
Female	White	T1c	N0	M0	Surgery performed	None/Unknown	No/Unknown	1	15	Positive	Positive	Negative	20	85	Widowed
Female	White	T2	N0	M0	Surgery performed	None/Unknown	No/Unknown	2	41	Positive	Positive	Negative	0	85	Widowed
Female	Black	T1c	N0	M0	Not recommended, contraindicated due to other cond; autopsy only (1973-2002)	None/Unknown	No/Unknown	1	20	Positive	Positive	Negative	14	85	Widowed
Female	White	T2	N0	M0	Surgery performed	Beam radiation	No/Unknown	2	30	Negative	Negative	Negative	2	80	Single (never married)
Female	White	T1c	N0	M0	Not recommended	None/Unknown	No/Unknown	2	18	Positive	Positive	Negative	13	85	Single (never married)
Female	White	T1a	N0	M0	Surgery performed	None/Unknown	No/Unknown	1	2	Positive	Negative	Negative	17	79	Married (including common law)
Female	Black	T2	N1	M0	Not recommended	None/Unknown	No/Unknown	1	32	Positive	Positive	Negative	11	85	Widowed
Female	White	T2	N0	M0	Surgery performed	Beam radiation	No/Unknown	0	26	Negative	Negative	Negative	15	83	Married (including common law)
Female	White	T1b	N0	M0	Surgery performed	Beam radiation	No/Unknown	1	6	Positive	Positive	Negative	15	71	Married (including common law)
Female	White	T2	N0	M0	Surgery performed	Refused (1988+)	No/Unknown	1	42	Negative	Negative	Positive	23	82	Widowed
Female	White	T2	N3a	M0	Surgery performed	Beam radiation	Yes	0	40	Positive	Negative	Positive	12	68	Married (including common law)
Female	Black	T2	N0	M1	Not recommended	None/Unknown	No/Unknown	1	29	Positive	Negative	Negative	14	72	Married (including common law)
Female	White	T1b	N0	M0	Surgery performed	Beam radiation	No/Unknown	1	10	Positive	Positive	Negative	9	72	Married (including common law)
Female	White	T1mi	N0	M0	Surgery performed	Beam radiation	No/Unknown	1	1	Positive	Positive	Negative	22	75	Married (including common law)
Female	White	T1b	N0	M0	Surgery performed	None/Unknown	No/Unknown	1	6	Positive	Positive	Negative	19	76	Single (never married)
Female	Asian or Pacific Islander	T1c	N0	M0	Surgery performed	None/Unknown	No/Unknown	1	20	Negative	Negative	Negative	19	85	Widowed
Female	Asian or Pacific Islander	T1c	N0	M0	Surgery performed	Beam radiation	No/Unknown	2	19	Positive	Positive	Negative	17	69	Married (including common law)
Female	Black	T1c	N0	M0	Surgery performed	Beam radiation	No/Unknown	1	13	Positive	Positive	Negative	21	76	Married (including common law)
Female	White	T4c	N0	M1	Not recommended	None/Unknown	No/Unknown	3	62	Positive	Positive	Negative	17	81	Widowed
Female	White	T1c	N0	M0	Surgery performed	Beam radiation	No/Unknown	1	12	Positive	Positive	Negative	7	64	Married (including common law)
Female	White	T1b	N0	M0	Surgery performed	Beam radiation	No/Unknown	2	6	Negative	Negative	Negative	2	85	Married (including common law)
Female	White	T1c	N0	M0	Surgery performed	None/Unknown	No/Unknown	1	18	Positive	Negative	Positive	4	85	Widowed
Female	White	T1c	N0	M0	Surgery performed	None/Unknown	No/Unknown	0	16	Positive	Positive	Negative	21	81	Widowed
Female	White	T1c	N1a	M0	Surgery performed	Beam radiation	No/Unknown	0	18	Positive	Positive	Negative	13	82	Married (including common law)
Female	White	T1b	N0	M0	Surgery performed	None/Unknown	No/Unknown	1	6	Positive	Negative	Negative	18	72	Married (including common law)
Female	White	T2	N1	M1	Not recommended	None/Unknown	Yes	1	24	Positive	Negative	Positive	4	82	Married (including common law)
Female	White	T1c	N0	M0	Not recommended	None/Unknown	No/Unknown	2	12	Positive	Positive	Negative	7	62	Married (including common law)
Female	White	T1b	N0	M0	Not recommended	None/Unknown	No/Unknown	0	7	Positive	Positive	Negative	5	62	Married (including common law)
Female	Black	T1c	N0	M0	Surgery performed	Beam radiation	Yes	2	13	Negative	Negative	Negative	15	66	Widowed
Female	White	T2	N2a	M0	Surgery performed	Refused (1988+)	Yes	6	28	Positive	Positive	Negative	10	74	Widowed
Female	White	T1c	N1	M0	Surgery performed	Refused (1988+)	Yes	6	16	Positive	Positive	Negative	10	74	Widowed
Female	White	T1c	N0	M0	Surgery performed	None/Unknown	No/Unknown	1	17	Positive	Positive	Negative	20	77	Married (including common law)
Female	White	T1c	N3b	M0	Surgery performed	Beam radiation	No/Unknown	1	13	Positive	Positive	Negative	20	77	Married (including common law)
Female	Asian or Pacific Islander	T1c	N0	M0	Surgery performed	None/Unknown	No/Unknown	3	12	Positive	Positive	Negative	7	71	Divorced
Female	Asian or Pacific Islander	T1c	N0	M0	Surgery performed	None/Unknown	Yes	2	13	Positive	Positive	Negative	15	54	Single (never married)
Female	White	T1b	N0	M0	Surgery performed	None/Unknown	No/Unknown	0	10	Positive	Negative	Negative	4	75	Single (never married)
Female	Asian or Pacific Islander	T1mi	N0	M0	Surgery performed	Beam radiation	No/Unknown	2	1	Positive	Positive	Negative	22	79	Married (including common law)
Female	Black	T2	N1a	M0	Surgery performed	Beam radiation	Yes	1	27	Positive	Positive	Positive	21	64	Single (never married)
Female	Black	T1c	N0	M0	Surgery performed	Beam radiation	No/Unknown	1	11	Positive	Positive	Negative	10	65	Widowed
Male	White	T1b	N0	M0	Surgery performed	None/Unknown	No/Unknown	0	9	Positive	Positive	Positive	23	51	Single (never married)
Male	White	T1c	N0	M0	Surgery performed	None/Unknown	No/Unknown	0	13	Positive	Positive	Negative	23	51	Single (never married)
Female	Asian or Pacific Islander	T1c	N0	M0	Surgery performed	None/Unknown	No/Unknown	1	12	Positive	Positive	Negative	20	67	Married (including common law)
Female	White	T1c	N0	M0	Surgery performed	None/Unknown	No/Unknown	2	15	Positive	Negative	Negative	10	67	Married (including common law)
Female	White	T1b	N0	M0	Surgery performed	None/Unknown	No/Unknown	1	6	Positive	Positive	Negative	14	73	Divorced
Female	Black	T3	N0	M0	Surgery performed	None/Unknown	Yes	1	70	Negative	Negative	Negative	4	75	Single (never married)
Female	White	T1c	N0	M0	Surgery performed	None/Unknown	No/Unknown	2	17	Positive	Positive	Negative	3	85	Widowed
Female	Asian or Pacific Islander	T1c	N0	M0	Surgery performed	Beam radiation	No/Unknown	2	11	Positive	Positive	Negative	23	65	Married (including common law)
Female	White	T2	N0	M0	Surgery performed	Refused (1988+)	No/Unknown	1	28	Positive	Negative	Negative	7	72	Single (never married)
Female	Black	T1c	N3b	M1	Not recommended	None/Unknown	No/Unknown	2	18	Positive	Positive	Negative	11	74	Married (including common law)
Female	White	T1c	N0	M0	Surgery performed	Beam radiation	No/Unknown	1	11	Positive	Positive	Negative	1	70	Married (including common law)
Female	White	T1b	N0	M0	Surgery performed	Beam radiation	No/Unknown	1	10	Positive	Positive	Negative	2	72	Married (including common law)
Female	White	T1b	N0	M0	Surgery performed	Beam radiation	No/Unknown	1	6	Positive	Negative	Negative	7	81	Widowed
Female	White	T2	N0	M0	Surgery performed	None/Unknown	No/Unknown	2	45	Negative	Negative	Negative	8	85	Widowed
Female	White	T1c	N0	M0	Surgery performed	Beam radiation	No/Unknown	1	11	Positive	Positive	Negative	20	59	Single (never married)
Female	White	T2	N0	M0	Surgery performed	Beam radiation	No/Unknown	1	45	Positive	Positive	Negative	6	63	Married (including common law)
Female	Asian or Pacific Islander	T3	N3b	M1	Not recommended	None/Unknown	Yes	0	171	Positive	Positive	Negative	4	36	Single (never married)
Female	White	T1c	N0	M0	Surgery performed	Beam radiation	No/Unknown	1	13	Positive	Positive	Negative	8	75	Single (never married)
Female	White	T1c	N0	M0	Surgery performed	Beam radiation	Yes	0	20	Positive	Negative	Positive	10	55	Married (including common law)
Female	White	T1b	N0	M0	Surgery performed	None/Unknown	No/Unknown	0	10	Positive	Positive	Negative	10	57	Married (including common law)
Female	White	T2	N0	M0	Surgery performed	None/Unknown	No/Unknown	1	35	Positive	Positive	Negative	19	85	Single (never married)
Female	White	T1b	N0	M0	Surgery performed	Beam radiation	No/Unknown	2	8	Positive	Positive	Negative	2	65	Widowed
Female	White	T3	N0	M0	Recommended but not performed, patient refused	None/Unknown	Yes	3	89	Negative	Negative	Positive	4	60	Married (including common law)
Female	White	T2	N0	M0	Surgery performed	None/Unknown	Yes	0	26	Positive	Positive	Positive	5	62	Divorced
Female	White	T1a	N0	M0	Surgery performed	None/Unknown	No/Unknown	0	5	Positive	Positive	Negative	15	85	Divorced
Female	White	T2	N1a	M0	Surgery performed	None/Unknown	No/Unknown	2	24	Negative	Negative	Negative	16	85	Widowed
Female	White	T3	N0	M0	Surgery performed	None/Unknown	No/Unknown	1	53	Positive	Positive	Negative	21	85	Widowed
Female	White	T1c	N0	M0	Surgery performed	None/Unknown	No/Unknown	1	16	Positive	Positive	Negative	20	82	Married (including common law)
Female	White	T1a	N0	M0	Surgery performed	None/Unknown	No/Unknown	1	5	Positive	Positive	Negative	16	75	Married (including common law)
Female	White	T1a	N0	M0	Surgery performed	Beam radiation	No/Unknown	2	5	Positive	Positive	Negative	6	74	Widowed
Female	White	T1c	N0	M0	Surgery performed	Beam radiation	No/Unknown	0	15	Positive	Positive	Positive	13	74	Divorced
Female	White	T2	N0	M1	Not recommended, contraindicated due to other cond; autopsy only (1973-2002)	None/Unknown	No/Unknown	1	32	Positive	Positive	Negative	3	85	Widowed
Female	White	T1b	N0	M0	Surgery performed	Beam radiation	No/Unknown	1	10	Positive	Positive	Negative	10	65	Divorced
Female	White	T1c	N0	M0	Surgery performed	None/Unknown	No/Unknown	1	16	Positive	Negative	Negative	18	68	Married (including common law)
Female	White	T1b	N0	M0	Surgery performed	None/Unknown	No/Unknown	1	6	Positive	Positive	Negative	17	84	Widowed
Female	White	T1b	N0	M0	Surgery performed	None/Unknown	No/Unknown	0	7	Positive	Positive	Negative	10	81	Widowed
Female	Black	T2	N1b	M0	Surgery performed	Beam radiation	No/Unknown	1	32	Positive	Negative	Negative	7	57	Married (including common law)
Female	White	T1c	N0	M0	Surgery performed	None/Unknown	No/Unknown	3	18	Positive	Positive	Negative	7	79	Divorced
Female	White	T1c	N0	M0	Surgery performed	None/Unknown	No/Unknown	1	11	Positive	Positive	Negative	13	46	Married (including common law)
Female	White	T1a	N0	M0	Surgery performed	Beam radiation	No/Unknown	0	4	Positive	Positive	Negative	15	70	Married (including common law)
Female	White	T2	N0	M0	Surgery performed	None/Unknown	No/Unknown	1	28	Positive	Positive	Negative	9	85	Married (including common law)
Female	White	T1c	N0	M0	Surgery performed	Beam radiation	No/Unknown	1	16	Positive	Positive	Positive	5	63	Single (never married)
Female	White	T2	N0	M0	Surgery performed	Beam radiation	Yes	1	50	Negative	Negative	Negative	14	79	Divorced
Female	Asian or Pacific Islander	T2	N2a	M0	Surgery performed	Beam radiation	No/Unknown	1	25	Positive	Positive	Negative	17	64	Married (including common law)
Female	White	T1c	N2a	M0	Surgery performed	Beam radiation	Yes	1	17	Positive	Positive	Negative	22	50	Married (including common law)
Female	Black	T2	N0(i+)	M0	Surgery performed	None/Unknown	No/Unknown	6	43	Positive	Positive	Negative	2	61	Married (including common law)
Female	White	T1c	N0	M0	Surgery performed	Beam radiation	No/Unknown	1	15	Positive	Positive	Negative	22	65	Married (including common law)
Female	White	T2	N1mi	M0	Surgery performed	Beam radiation	No/Unknown	1	23	Positive	Positive	Negative	19	85	Divorced
Female	White	T1c	N0	M0	Surgery performed	Beam radiation	Yes	1	13	Positive	Negative	Positive	16	78	Married (including common law)
Female	Asian or Pacific Islander	T1c	N1a	M0	Surgery performed	Beam radiation	No/Unknown	2	16	Positive	Positive	Negative	15	68	Married (including common law)
Female	White	T1c	N0	M0	Surgery performed	Radioactive implants (includes brachytherapy) (1988+)	No/Unknown	1	12	Positive	Positive	Negative	6	73	Married (including common law)
Female	White	T1b	N0	M0	Surgery performed	Beam radiation	No/Unknown	2	7	Positive	Positive	Negative	15	65	Married (including common law)
Female	White	T2	N0	M0	Surgery performed	None/Unknown	No/Unknown	1	45	Positive	Positive	Negative	21	77	Married (including common law)
Female	Black	T2	N0	M0	Surgery performed	None/Unknown	No/Unknown	1	41	Positive	Positive	Negative	14	85	Widowed
Female	White	T1c	N0	M0	Surgery performed	None/Unknown	No/Unknown	1	12	Positive	Positive	Negative	4	80	Married (including common law)
Female	Black	T3	N1	M1	Not recommended	None/Unknown	Yes	0	51	Negative	Negative	Positive	18	70	Divorced
Female	Asian or Pacific Islander	T2	N0	M0	Surgery performed	Beam radiation	Yes	3	41	Negative	Negative	Negative	4	60	Divorced
Female	White	T3	N1	M0	Not recommended	None/Unknown	No/Unknown	0	56	Negative	Negative	Positive	11	81	Married (including common law)
Female	Black	T1c	N0	M0	Surgery performed	Beam radiation	No/Unknown	1	15	Positive	Positive	Negative	9	67	Single (never married)
Female	White	T1b	N0	M0	Surgery performed	Beam radiation	No/Unknown	1	9	Positive	Positive	Negative	19	51	Divorced
Female	White	T1a	N0	M0	Surgery performed	None/Unknown	No/Unknown	0	4	Positive	Positive	Negative	12	85	Married (including common law)
Female	White	T1mi	N0	M0	Surgery performed	None/Unknown	No/Unknown	1	1	Positive	Positive	Negative	8	67	Married (including common law)
Female	White	T1b	N0	M0	Surgery performed	None/Unknown	No/Unknown	0	7	Positive	Positive	Positive	11	75	Married (including common law)
Female	White	T1c	N0	M0	Surgery performed	Refused (1988+)	No/Unknown	2	12	Positive	Positive	Negative	16	83	Divorced
Female	White	T2	N0	M0	Surgery performed	Refused (1988+)	No/Unknown	2	31	Positive	Positive	Negative	5	83	Single (never married)
Female	White	T1c	N0	M0	Surgery performed	None/Unknown	No/Unknown	0	13	Positive	Positive	Negative	6	77	Married (including common law)
Female	White	T1b	N0	M0	Surgery performed	Beam radiation	No/Unknown	2	10	Positive	Positive	Negative	0	60	Married (including common law)
Female	White	T1c	N0	M0	Surgery performed	Beam radiation	No/Unknown	0	12	Positive	Positive	Negative	1	77	Married (including common law)
Female	White	T2	N0	M0	Surgery performed	None/Unknown	No/Unknown	2	27	Positive	Negative	Positive	4	72	Divorced
Female	White	T2	N0	M0	Surgery performed	Beam radiation	No/Unknown	1	33	Positive	Positive	Negative	0	56	Single (never married)
Female	White	T1b	N0	M0	Surgery performed	None/Unknown	No/Unknown	3	9	Positive	Positive	Negative	0	74	Married (including common law)
Female	Asian or Pacific Islander	T2	N0	M0	Surgery performed	None/Unknown	No/Unknown	2	21	Positive	Negative	Negative	13	59	Married (including common law)
Female	White	T4d	N3a	M1	Surgery performed	Beam radiation	Yes	0	23	Negative	Negative	Positive	21	61	Married (including common law)
Female	White	T1mi	N0	M0	Surgery performed	None/Unknown	No/Unknown	0	1	Positive	Positive	Negative	18	74	Married (including common law)
Female	White	T2	N0	M0	Surgery performed	None/Unknown	No/Unknown	1	25	Positive	Positive	Negative	5	76	Married (including common law)
Female	Asian or Pacific Islander	T1b	N0	M0	Surgery performed	None/Unknown	No/Unknown	0	7	Positive	Positive	Negative	8	69	Married (including common law)
Female	White	T1b	N0	M0	Surgery performed	Refused (1988+)	No/Unknown	1	8	Positive	Negative	Negative	8	58	Married (including common law)
Female	White	T1a	N0	M0	Surgery performed	None/Unknown	No/Unknown	0	2	Positive	Positive	Negative	16	59	Single (never married)
Female	Asian or Pacific Islander	T1c	N0	M0	Surgery performed	None/Unknown	No/Unknown	1	14	Positive	Positive	Negative	9	69	Single (never married)
Female	White	T1c	N0	M0	Surgery performed	Refused (1988+)	No/Unknown	2	20	Positive	Positive	Negative	17	78	Widowed
Female	Black	T3	N1b	M0	Surgery performed	None/Unknown	Yes	0	56	Positive	Negative	Negative	4	49	Married (including common law)
Female	White	T1c	N1b	M0	Surgery performed	Beam radiation	Yes	0	11	Positive	Positive	Negative	3	78	Married (including common law)
Female	White	T1b	N1b	M0	Surgery performed	None/Unknown	Yes	0	9	Positive	Positive	Negative	3	78	Married (including common law)
Female	White	T2	N3c	M0	Surgery performed	Beam radiation	Yes	0	50	Positive	Negative	Negative	21	58	Married (including common law)
Female	White	T1a	N0	M0	Surgery performed	Refused (1988+)	No/Unknown	3	4	Positive	Positive	Negative	17	71	Married (including common law)
Female	Asian or Pacific Islander	T1b	N0	M0	Surgery performed	Beam radiation	No/Unknown	1	10	Positive	Positive	Negative	19	64	Married (including common law)
Female	White	T1a	N0	M0	Surgery performed	None/Unknown	No/Unknown	2	2	Positive	Positive	Negative	12	54	Married (including common law)
Female	White	T1c	N0	M0	Surgery performed	Beam radiation	No/Unknown	1	15	Positive	Positive	Negative	9	53	Married (including common law)
Female	White	T1a	N0	M0	Surgery performed	None/Unknown	No/Unknown	1	3	Positive	Positive	Negative	12	84	Widowed
Female	White	T1b	N0	M0	Surgery performed	Beam radiation	No/Unknown	1	9	Positive	Positive	Negative	20	61	Married (including common law)
Female	Asian or Pacific Islander	T1b	N0	M0	Surgery performed	None/Unknown	No/Unknown	1	7	Positive	Positive	Negative	6	81	Married (including common law)
Female	Asian or Pacific Islander	T2	N0	M0	Surgery performed	None/Unknown	No/Unknown	1	32	Positive	Positive	Negative	11	68	Divorced
Female	Asian or Pacific Islander	T2	N1	M1	Recommended but not performed, patient refused	Beam radiation	No/Unknown	0	25	Positive	Negative	Negative	8	59	Single (never married)
Female	White	T1c	N1a	M0	Surgery performed	Beam radiation	No/Unknown	2	15	Positive	Positive	Negative	3	72	Married (including common law)
Female	White	T1c	N0	M0	Surgery performed	None/Unknown	No/Unknown	0	18	Positive	Negative	Positive	20	82	Single (never married)
Female	White	T1c	N1	M0	Surgery performed	Beam radiation	Yes	1	16	Positive	Positive	Negative	16	53	Married (including common law)
Female	White	T2	N0	M0	Surgery performed	Refused (1988+)	No/Unknown	1	36	Negative	Negative	Positive	3	61	Single (never married)
Female	White	T1a	N0	M0	Surgery performed	Refused (1988+)	No/Unknown	1	4	Positive	Positive	Negative	23	80	Married (including common law)
Female	Asian or Pacific Islander	T1c	N0	M0	Surgery performed	None/Unknown	No/Unknown	1	15	Positive	Positive	Negative	5	68	Married (including common law)
Female	White	T2	N1a	M0	Surgery performed	Beam radiation	No/Unknown	1	23	Positive	Positive	Negative	0	67	Single (never married)
Female	White	T1a	N0	M0	Surgery performed	Beam radiation	No/Unknown	2	4	Positive	Positive	Negative	7	79	Married (including common law)
Female	White	T1b	N0	M0	Surgery performed	Beam radiation	No/Unknown	2	10	Positive	Positive	Negative	2	84	Married (including common law)
Female	Asian or Pacific Islander	T2	N0	M0	Surgery performed	Beam radiation	Yes	2	28	Positive	Positive	Negative	1	58	Married (including common law)
Female	Asian or Pacific Islander	T1c	N0	M0	Surgery performed	None/Unknown	Yes	2	17	Positive	Positive	Negative	5	72	Widowed
Female	White	T2	N1	M0	Surgery performed	Beam radiation	Yes	1	24	Positive	Negative	Negative	15	56	Unmarried or Domestic Partner
Female	White	T1c	N0	M0	Surgery performed	Radioactive implants (includes brachytherapy) (1988+)	Yes	1	15	Positive	Positive	Negative	14	72	Divorced
Female	White	T1a	N0	M0	Surgery performed	None/Unknown	Yes	0	5	Negative	Negative	Negative	16	57	Married (including common law)
Female	White	T1b	N0	M0	Surgery performed	None/Unknown	Yes	1	7	Negative	Negative	Negative	6	71	Single (never married)
Female	White	T1c	N1mi	M0	Surgery performed	Beam radiation	No/Unknown	1	12	Positive	Positive	Negative	10	65	Married (including common law)
Female	White	T3	N0	M0	Surgery performed	Beam radiation	Yes	0	110	Positive	Positive	Negative	8	55	Married (including common law)
Female	White	T1c	N0(i+)	M0	Surgery performed	Beam radiation	No/Unknown	1	19	Positive	Positive	Negative	13	68	Married (including common law)
Female	White	T1c	N1a	M0	Surgery performed	None/Unknown	No/Unknown	0	20	Positive	Negative	Negative	9	63	Unmarried or Domestic Partner
Female	White	T1c	N0	M0	Surgery performed	Refused (1988+)	No/Unknown	1	11	Positive	Positive	Negative	14	72	Married (including common law)
Female	White	T1b	N0	M0	Surgery performed	None/Unknown	No/Unknown	1	10	Positive	Positive	Negative	9	71	Single (never married)
Female	White	T1b	N0	M0	Surgery performed	Beam radiation	No/Unknown	1	9	Positive	Positive	Negative	16	73	Married (including common law)
Female	Asian or Pacific Islander	T1c	N0	M0	Surgery performed	Beam radiation	No/Unknown	2	13	Positive	Positive	Negative	17	77	Single (never married)
Female	Asian or Pacific Islander	T1mi	N0	M0	Surgery performed	None/Unknown	No/Unknown	1	1	Positive	Positive	Negative	10	63	Married (including common law)
Female	White	T1c	N0	M0	Surgery performed	None/Unknown	Yes	1	13	Positive	Negative	Positive	21	55	Divorced
Female	White	T3	N0	M0	Surgery performed	None/Unknown	Yes	1	84	Positive	Negative	Positive	6	57	Single (never married)
Female	White	T1c	N0	M0	Surgery performed	Beam radiation	Yes	1	17	Negative	Negative	Negative	3	76	Married (including common law)
Female	White	T1b	N0	M0	Surgery performed	None/Unknown	No/Unknown	1	9	Positive	Positive	Negative	12	85	Single (never married)
Female	White	T1c	N0	M0	Surgery performed	None/Unknown	Yes	2	15	Positive	Negative	Negative	18	69	Single (never married)
Female	White	T2	N0	M0	Surgery performed	Refused (1988+)	No/Unknown	1	24	Positive	Positive	Negative	14	80	Widowed
Female	White	T2	N0	M0	Not recommended	None/Unknown	No/Unknown	2	26	Positive	Positive	Positive	0	85	Single (never married)
Female	White	T1a	N0	M0	Surgery performed	None/Unknown	No/Unknown	2	3	Positive	Positive	Negative	1	64	Married (including common law)
Female	White	T1c	N1mi	M0	Surgery performed	Beam radiation	No/Unknown	2	16	Positive	Positive	Negative	10	48	Married (including common law)
Female	Asian or Pacific Islander	T2	N0	M0	Surgery performed	None/Unknown	No/Unknown	1	40	Positive	Positive	Negative	22	69	Married (including common law)
Female	White	T2	N0	M0	Not recommended	None/Unknown	No/Unknown	1	24	Positive	Positive	Negative	15	85	Married (including common law)
Female	Asian or Pacific Islander	T2	N0	M0	Surgery performed	Beam radiation	Yes	1	22	Negative	Negative	Negative	6	72	Married (including common law)
Female	Asian or Pacific Islander	T1a	N0	M0	Surgery performed	None/Unknown	No/Unknown	2	4	Positive	Positive	Negative	13	58	Married (including common law)
Female	White	T1a	N0	M0	Surgery performed	None/Unknown	No/Unknown	1	2	Positive	Positive	Negative	2	67	Married (including common law)
Female	White	T2	N0	M0	Surgery performed	Beam radiation	Yes	1	24	Negative	Negative	Negative	11	68	Single (never married)
Female	Asian or Pacific Islander	T2	N0	M0	Surgery performed	Beam radiation	No/Unknown	1	30	Positive	Positive	Negative	8	61	Married (including common law)
Female	White	T2	N0	M0	Not recommended, contraindicated due to other cond; autopsy only (1973-2002)	None/Unknown	No/Unknown	0	32	Positive	Positive	Negative	2	72	Single (never married)
Female	White	T1a	N0	M0	Surgery performed	None/Unknown	No/Unknown	0	3	Positive	Positive	Negative	1	68	Single (never married)
Female	White	T1b	N0	M0	Surgery performed	Beam radiation	No/Unknown	1	8	Positive	Positive	Negative	23	85	Widowed
Female	White	T2	N0	M0	Surgery performed	Beam radiation	Yes	1	45	Positive	Positive	Positive	20	66	Married (including common law)
Female	White	T1c	N0	M0	Surgery performed	Beam radiation	No/Unknown	2	13	Positive	Positive	Negative	13	79	Widowed
Female	White	T1c	N0	M0	Surgery performed	None/Unknown	Yes	0	19	Positive	Positive	Negative	13	75	Married (including common law)
Female	White	T1c	N0	M0	Surgery performed	Beam radiation	Yes	1	15	Negative	Negative	Negative	13	68	Married (including common law)
Female	White	T1c	N0	M1	Surgery performed	None/Unknown	No/Unknown	1	17	Positive	Positive	Negative	22	85	Widowed
Female	White	T2	N1a	M0	Surgery performed	None/Unknown	Yes	6	25	Positive	Positive	Positive	19	80	Divorced
Female	Asian or Pacific Islander	T1a	N0	M0	Surgery performed	Beam radiation	Yes	1	2	Positive	Positive	Negative	21	62	Married (including common law)
Female	White	T1b	N0	M0	Surgery performed	None/Unknown	No/Unknown	0	6	Positive	Positive	Negative	18	65	Married (including common law)
Female	Asian or Pacific Islander	T1b	N0	M0	Surgery performed	Refused (1988+)	No/Unknown	1	6	Positive	Positive	Negative	0	65	Single (never married)
Female	White	T1b	N0(mol+)	M0	Surgery performed	Beam radiation	No/Unknown	1	6	Positive	Positive	Negative	14	73	Widowed
Female	Asian or Pacific Islander	T2	N0	M0	Surgery performed	None/Unknown	No/Unknown	2	23	Positive	Positive	Negative	11	57	Married (including common law)
Female	White	T1b	N0	M0	Surgery performed	None/Unknown	No/Unknown	2	8	Positive	Positive	Negative	20	74	Married (including common law)
Female	White	T4c	N0	M0	Surgery performed	None/Unknown	No/Unknown	1	5	Positive	Positive	Negative	14	73	Married (including common law)
Female	White	T3	N1	M0	Surgery performed	Beam radiation	Yes	1	96	Positive	Negative	Negative	18	68	Divorced
Female	White	T2	N0	M0	Surgery performed	Beam radiation	No/Unknown	1	27	Positive	Positive	Negative	23	71	Married (including common law)
Female	White	T1c	N0	M0	Surgery performed	Beam radiation	No/Unknown	1	12	Positive	Positive	Negative	22	68	Married (including common law)
Female	White	T1a	N0	M0	Surgery performed	Beam radiation	No/Unknown	1	3	Positive	Positive	Negative	13	61	Single (never married)
Female	White	T1b	N0	M0	Surgery performed	None/Unknown	No/Unknown	1	10	Positive	Positive	Negative	9	85	Divorced
Female	White	T1b	N0	M0	Surgery performed	Refused (1988+)	No/Unknown	0	8	Positive	Positive	Negative	15	85	Widowed
Female	White	T2	N0	M0	Surgery performed	None/Unknown	No/Unknown	2	40	Positive	Negative	Negative	16	74	Divorced
Female	White	T1c	N0	M0	Surgery performed	None/Unknown	No/Unknown	1	15	Positive	Positive	Negative	15	85	Widowed
Female	White	T2	N0	M0	Surgery performed	Beam radiation	No/Unknown	1	22	Positive	Positive	Negative	16	63	Married (including common law)
Female	White	T1c	N0	M0	Surgery performed	Beam radiation	Yes	2	12	Positive	Positive	Positive	18	66	Single (never married)
Female	White	T2	N1a	M0	Surgery performed	Beam radiation	Yes	1	37	Positive	Positive	Positive	11	53	Married (including common law)
Female	White	T1b	N0	M0	Surgery performed	Beam radiation	No/Unknown	1	9	Positive	Positive	Negative	22	63	Married (including common law)
Female	White	T4a	N0	M1	Not recommended	None/Unknown	Yes	1	45	Positive	Negative	Negative	18	84	Married (including common law)
Female	White	T1c	N0	M0	Surgery performed	Beam radiation	No/Unknown	0	15	Positive	Positive	Negative	2	73	Divorced
Female	White	T1c	N0	M0	Surgery performed	None/Unknown	No/Unknown	1	19	Positive	Positive	Negative	22	73	Single (never married)
Female	Asian or Pacific Islander	T2	N0	M0	Surgery performed	Beam radiation	No/Unknown	1	28	Negative	Negative	Negative	12	76	Married (including common law)
Female	White	T1b	N0	M0	Surgery performed	Beam radiation	No/Unknown	1	10	Positive	Negative	Negative	14	73	Widowed
Female	White	T3	N1a	M0	Surgery performed	Beam radiation	Yes	0	90	Negative	Negative	Negative	1	73	Married (including common law)
Female	White	T1c	N0	M0	Surgery performed	None/Unknown	No/Unknown	1	14	Positive	Positive	Negative	11	63	Married (including common law)
Female	Asian or Pacific Islander	T2	N0	M0	Surgery performed	Beam radiation	No/Unknown	1	40	Positive	Positive	Negative	22	68	Married (including common law)
Female	White	T1c	N0	M0	Surgery performed	None/Unknown	No/Unknown	2	15	Positive	Positive	Negative	2	74	Single (never married)
Female	White	T1a	N0	M0	Surgery performed	None/Unknown	No/Unknown	0	5	Positive	Positive	Negative	23	70	Married (including common law)
Female	White	T2	N0	M0	Surgery performed	None/Unknown	Yes	1	23	Positive	Negative	Negative	20	84	Widowed
Female	Black	T2	N0	M0	Surgery performed	Beam radiation	Yes	0	37	Negative	Negative	Negative	22	59	Married (including common law)
Female	White	T1b	N0	M0	Not recommended	None/Unknown	Yes	2	7	Positive	Positive	Negative	12	66	Married (including common law)
Female	White	T1b	N0	M0	Surgery performed	Refused (1988+)	No/Unknown	1	9	Negative	Negative	Positive	18	85	Divorced
Female	Black	T1c	N0	M0	Surgery performed	None/Unknown	No/Unknown	2	12	Positive	Positive	Negative	18	72	Married (including common law)
Female	White	T2	N0	M0	Surgery performed	None/Unknown	No/Unknown	3	28	Positive	Positive	Negative	20	81	Widowed
Female	Asian or Pacific Islander	T2	N0	M0	Surgery performed	Refused (1988+)	No/Unknown	1	27	Positive	Negative	Negative	9	68	Married (including common law)
Female	White	T2	N0	M0	Surgery performed	None/Unknown	No/Unknown	3	21	Positive	Positive	Negative	8	74	Widowed
Female	White	T1c	N0	M0	Surgery performed	None/Unknown	No/Unknown	1	12	Positive	Positive	Negative	10	85	Single (never married)
Female	White	T1b	N0	M0	Surgery performed	None/Unknown	Yes	1	7	Positive	Positive	Negative	10	59	Married (including common law)
Female	Asian or Pacific Islander	T1c	N0	M0	Surgery performed	Beam radiation	Yes	2	11	Positive	Positive	Positive	10	44	Married (including common law)
Female	White	T2	N0	M0	Surgery performed	None/Unknown	No/Unknown	2	25	Negative	Negative	Negative	11	85	Widowed
Male	Black	T1c	N0	M0	Surgery performed	None/Unknown	No/Unknown	2	13	Positive	Positive	Negative	13	83	Married (including common law)
Female	White	T2	N1	M1	Not recommended	None/Unknown	No/Unknown	0	46	Negative	Negative	Negative	2	85	Married (including common law)
Female	White	T2	N0	M0	Surgery performed	Beam radiation	No/Unknown	0	22	Negative	Negative	Positive	5	80	Married (including common law)
Female	Asian or Pacific Islander	T2	N2a	M0	Surgery performed	Beam radiation	No/Unknown	1	34	Positive	Positive	Negative	18	73	Married (including common law)
Female	White	T1c	N0	M0	Surgery performed	None/Unknown	No/Unknown	3	13	Positive	Positive	Negative	12	67	Married (including common law)
Female	Asian or Pacific Islander	T2	N1b	M0	Surgery performed	Beam radiation	Yes	0	25	Negative	Negative	Negative	19	74	Married (including common law)
Female	White	T1b	N0	M0	Surgery performed	Refused (1988+)	No/Unknown	1	7	Positive	Positive	Negative	17	67	Married (including common law)
Female	Asian or Pacific Islander	T1c	N0	M0	Surgery performed	Refused (1988+)	No/Unknown	0	16	Positive	Positive	Negative	18	73	Married (including common law)
Female	White	T1c	N0	M0	Surgery performed	None/Unknown	No/Unknown	1	20	Positive	Negative	Negative	2	76	Widowed
Female	Black	T2	N0	M0	Surgery performed	None/Unknown	Yes	1	26	Negative	Negative	Negative	9	62	Single (never married)
Female	White	T1b	N0	M0	Surgery performed	None/Unknown	Yes	1	9	Positive	Positive	Positive	5	64	Married (including common law)
Female	White	T1c	N0	M0	Surgery performed	None/Unknown	No/Unknown	1	20	Positive	Positive	Negative	19	62	Unmarried or Domestic Partner
Female	White	T2	N0	M0	Surgery performed	Beam radiation	No/Unknown	0	35	Negative	Negative	Negative	17	79	Divorced
Female	White	T1c	N0	M0	Surgery performed	None/Unknown	No/Unknown	1	12	Positive	Positive	Negative	11	85	Married (including common law)
Female	White	T1c	N0	M0	Surgery performed	None/Unknown	No/Unknown	2	15	Positive	Positive	Negative	7	66	Single (never married)
Female	Asian or Pacific Islander	T2	N0	M0	Surgery performed	Beam radiation	Yes	0	42	Negative	Negative	Negative	5	59	Married (including common law)
Female	White	T2	N0	M0	Surgery performed	None/Unknown	No/Unknown	1	23	Positive	Positive	Negative	9	85	Widowed
Female	White	T1c	N0	M0	Surgery performed	None/Unknown	No/Unknown	2	18	Positive	Positive	Negative	19	85	Widowed
Female	Asian or Pacific Islander	T1b	N0	M0	Surgery performed	None/Unknown	No/Unknown	2	8	Positive	Positive	Negative	19	82	Widowed
Female	White	T1c	N0	M0	Surgery performed	None/Unknown	Yes	1	19	Positive	Negative	Negative	17	59	Married (including common law)
Female	White	T1c	N0	M0	Surgery performed	Beam radiation	No/Unknown	1	20	Positive	Negative	Negative	10	77	Widowed
Female	White	T1c	N1mi	M1	Surgery performed	Beam radiation	Yes	2	12	Positive	Positive	Negative	22	59	Single (never married)
Female	White	T2	N1a	M0	Surgery performed	Beam radiation	Yes	1	40	Positive	Positive	Negative	21	38	Single (never married)
Female	Asian or Pacific Islander	T2	N0	M0	Surgery performed	None/Unknown	No/Unknown	1	24	Positive	Positive	Negative	2	69	Married (including common law)
Female	White	T1b	N0	M0	Surgery performed	None/Unknown	No/Unknown	1	9	Positive	Negative	Negative	20	75	Married (including common law)
Female	White	T1a	N0	M0	Surgery performed	None/Unknown	No/Unknown	2	5	Positive	Positive	Negative	12	73	Widowed
Female	White	T3	N1	M0	Not recommended	None/Unknown	No/Unknown	0	53	Positive	Positive	Negative	4	85	Widowed
Female	Asian or Pacific Islander	T2	N0	M0	Surgery performed	None/Unknown	No/Unknown	0	22	Positive	Positive	Negative	17	56	Married (including common law)
Female	White	T1b	N0	M0	Surgery performed	Beam radiation	No/Unknown	1	6	Positive	Positive	Negative	8	58	Married (including common law)
Female	White	T1c	N0	M0	Surgery performed	None/Unknown	No/Unknown	1	15	Positive	Positive	Negative	8	73	Married (including common law)
Female	Asian or Pacific Islander	T1c	N0	M0	Surgery performed	Beam radiation	No/Unknown	1	11	Positive	Positive	Negative	15	74	Married (including common law)
Female	White	T1b	N0	M0	Surgery performed	None/Unknown	No/Unknown	0	10	Positive	Positive	Negative	8	53	Divorced
Female	Asian or Pacific Islander	T1b	N0	M0	Surgery performed	Beam radiation	No/Unknown	1	8	Positive	Positive	Negative	15	78	Married (including common law)
Female	White	T1b	N1	M0	Surgery performed	Refused (1988+)	No/Unknown	0	8	Positive	Negative	Negative	23	73	Single (never married)
Female	White	T1c	N0	M0	Surgery performed	None/Unknown	No/Unknown	2	15	Positive	Positive	Negative	18	61	Married (including common law)
Female	White	T2	N0	M0	Surgery performed	None/Unknown	Yes	1	24	Negative	Negative	Negative	4	56	Divorced
Female	White	T2	N0	M0	Surgery performed	None/Unknown	No/Unknown	0	29	Positive	Positive	Positive	16	85	Married (including common law)
Female	White	T1b	N0	M0	Surgery performed	Beam radiation	No/Unknown	1	9	Positive	Positive	Negative	13	78	Widowed
Female	White	T1c	N0	M0	Surgery performed	Beam radiation	No/Unknown	1	19	Positive	Positive	Negative	9	76	Divorced
Female	Asian or Pacific Islander	T1c	N0	M0	Surgery performed	None/Unknown	Yes	1	11	Positive	Positive	Negative	5	60	Married (including common law)
Female	White	T1c	N0	M0	Surgery performed	Beam radiation	No/Unknown	0	15	Positive	Positive	Negative	2	65	Married (including common law)
Female	White	T1b	N0	M0	Surgery performed	None/Unknown	No/Unknown	3	8	Positive	Positive	Negative	10	72	Married (including common law)
Female	White	T1a	N0	M0	Surgery performed	None/Unknown	No/Unknown	0	2	Positive	Positive	Negative	18	69	Married (including common law)
Female	White	T2	N0	M0	Surgery performed	None/Unknown	No/Unknown	1	35	Positive	Negative	Negative	9	56	Married (including common law)
Female	White	T1a	N0	M0	Surgery performed	None/Unknown	No/Unknown	1	2	Positive	Positive	Negative	7	71	Married (including common law)
Female	White	T1b	N0	M0	Surgery performed	Refused (1988+)	No/Unknown	1	6	Positive	Positive	Negative	2	76	Widowed
Female	White	T2	N0	M0	Surgery performed	None/Unknown	Yes	0	37	Negative	Negative	Negative	16	70	Divorced
Female	White	T2	N1a	M0	Surgery performed	Beam radiation	Yes	1	31	Negative	Negative	Negative	17	80	Married (including common law)
Female	Asian or Pacific Islander	T1a	N0	M0	Surgery performed	Beam radiation	No/Unknown	1	5	Positive	Positive	Negative	6	72	Married (including common law)
Female	White	T2	N1a	M0	Surgery performed	Beam radiation	Yes	0	24	Negative	Positive	Negative	20	69	Married (including common law)
Female	White	T1c	N0	M0	Surgery performed	Beam radiation	Yes	1	15	Positive	Positive	Positive	7	76	Widowed
Female	Asian or Pacific Islander	T2	N1b	M0	Surgery performed	Beam radiation	Yes	0	22	Positive	Negative	Negative	18	54	Married (including common law)
Female	White	T1c	N0	M0	Surgery performed	Beam radiation	Yes	2	14	Positive	Positive	Positive	4	69	Single (never married)
Female	White	T1b	N0	M0	Surgery performed	None/Unknown	No/Unknown	1	7	Positive	Positive	Negative	17	66	Married (including common law)
Female	White	T1b	N0	M1	Not recommended	Beam radiation	Yes	0	8	Positive	Positive	Positive	4	73	Married (including common law)
Female	White	T2	N0	M1	Not recommended	Beam radiation	Yes	0	50	Positive	Positive	Negative	4	73	Married (including common law)
Female	Asian or Pacific Islander	T2	N0	M0	Surgery performed	None/Unknown	No/Unknown	1	27	Positive	Positive	Negative	17	85	Widowed
Female	White	T3	N0	M0	Surgery performed	None/Unknown	Yes	4	56	Positive	Positive	Negative	4	61	Married (including common law)
Female	White	T1a	N0	M0	Surgery performed	Beam radiation	No/Unknown	2	3	Positive	Positive	Negative	21	50	Married (including common law)
Female	White	T1b	N0	M0	Surgery performed	None/Unknown	No/Unknown	0	6	Positive	Positive	Negative	7	76	Married (including common law)
Female	White	T1c	N1a	M0	Surgery performed	Beam radiation	No/Unknown	1	11	Positive	Positive	Negative	23	74	Married (including common law)
Female	White	T1c	N0	M0	Surgery performed	None/Unknown	No/Unknown	1	16	Negative	Negative	Negative	13	77	Widowed
Female	Black	T1c	N0	M0	Surgery performed	None/Unknown	No/Unknown	1	12	Positive	Positive	Negative	2	75	Divorced
Female	White	T1b	N0	M0	Surgery performed	None/Unknown	No/Unknown	1	7	Positive	Positive	Negative	15	70	Married (including common law)
Female	White	T1a	N0	M0	Surgery performed	None/Unknown	No/Unknown	0	2	Positive	Positive	Negative	20	82	Married (including common law)
Female	White	T1c	N0	M0	Surgery performed	None/Unknown	No/Unknown	4	15	Positive	Positive	Positive	13	85	Widowed
Female	White	T2	N0	M0	Surgery performed	Refused (1988+)	No/Unknown	2	40	Negative	Negative	Negative	7	85	Single (never married)
Female	Asian or Pacific Islander	T1a	N0	M0	Surgery performed	None/Unknown	No/Unknown	3	2	Positive	Positive	Negative	19	80	Single (never married)
Female	White	T1c	N0	M0	Surgery performed	Beam radiation	No/Unknown	1	17	Positive	Positive	Negative	16	72	Widowed
Female	Asian or Pacific Islander	T1a	N0	M0	Surgery performed	Beam radiation	No/Unknown	2	4	Negative	Negative	Negative	17	69	Married (including common law)
Female	Asian or Pacific Islander	T2	N0	M0	Surgery performed	Beam radiation	No/Unknown	1	22	Positive	Positive	Negative	7	73	Married (including common law)
Female	Asian or Pacific Islander	T1b	N0	M0	Surgery performed	Beam radiation	No/Unknown	1	7	Positive	Positive	Negative	9	57	Single (never married)
Female	White	T1a	N0	M0	Surgery performed	None/Unknown	No/Unknown	1	4	Positive	Positive	Negative	17	80	Widowed
Female	White	T1b	N0	M0	Surgery performed	Beam radiation	No/Unknown	1	9	Positive	Positive	Negative	12	53	Married (including common law)
Female	White	T1a	N0	M0	Surgery performed	None/Unknown	Yes	1	5	Positive	Positive	Positive	21	51	Divorced
Female	White	T1c	N0	M0	Surgery performed	None/Unknown	No/Unknown	1	12	Positive	Positive	Negative	0	69	Married (including common law)
Female	Black	T2	N0	M0	Surgery performed	None/Unknown	Yes	1	26	Negative	Negative	Negative	5	55	Widowed
Female	White	T1c	N0	M0	Not recommended	None/Unknown	No/Unknown	1	17	Positive	Positive	Negative	0	83	Widowed
Female	White	T2	N0	M0	Surgery performed	None/Unknown	Yes	1	21	Negative	Negative	Negative	20	77	Married (including common law)
Female	White	T3	N1a	M0	Surgery performed	Beam radiation	Yes	0	54	Negative	Negative	Positive	1	72	Single (never married)
Female	Asian or Pacific Islander	T1b	N0	M0	Surgery performed	None/Unknown	No/Unknown	1	9	Positive	Positive	Negative	21	56	Married (including common law)
Female	Asian or Pacific Islander	T2	N0	M0	Surgery performed	None/Unknown	No/Unknown	2	22	Positive	Positive	Negative	23	60	Married (including common law)
Female	White	T2	N0	M0	Surgery performed	None/Unknown	No/Unknown	3	35	Positive	Positive	Negative	21	61	Married (including common law)
Female	White	T1a	N0	M0	Surgery performed	None/Unknown	No/Unknown	1	2	Positive	Positive	Negative	2	78	Married (including common law)
Female	White	T1c	N0	M0	Surgery performed	Beam radiation	No/Unknown	0	11	Positive	Positive	Negative	4	72	Married (including common law)
Female	White	T1c	N0	M0	Surgery performed	None/Unknown	No/Unknown	1	16	Positive	Positive	Negative	20	45	Married (including common law)
Female	White	T1c	N0	M0	Surgery performed	None/Unknown	No/Unknown	1	13	Positive	Positive	Negative	3	83	Married (including common law)
Female	Black	T1c	N0	M0	Surgery performed	Radioactive implants (includes brachytherapy) (1988+)	No/Unknown	2	13	Positive	Positive	Negative	19	80	Single (never married)
Female	Asian or Pacific Islander	T1a	N0	M0	Surgery performed	None/Unknown	No/Unknown	1	3	Positive	Positive	Negative	13	71	Widowed
Female	Black	T4a	N0	M0	Surgery performed	Beam radiation	Yes	2	63	Negative	Negative	Negative	23	71	Widowed
Female	White	T1b	N0	M0	Surgery performed	None/Unknown	No/Unknown	1	10	Positive	Positive	Negative	14	75	Widowed
Female	White	T1c	N0	M0	Surgery performed	Beam radiation	No/Unknown	1	19	Positive	Positive	Negative	17	85	Single (never married)
Female	White	T1b	N0	M0	Surgery performed	None/Unknown	No/Unknown	0	8	Positive	Positive	Negative	7	80	Divorced
Female	White	T1c	N0	M0	Surgery performed	None/Unknown	No/Unknown	1	13	Positive	Positive	Negative	10	85	Married (including common law)
Female	White	T1b	N0	M0	Surgery performed	Beam radiation	Yes	1	10	Negative	Negative	Negative	19	61	Married (including common law)
Female	White	T1a	N0	M0	Surgery performed	Beam radiation	No/Unknown	2	4	Positive	Positive	Negative	4	72	Married (including common law)
Female	White	T1b	N0	M0	Surgery performed	None/Unknown	No/Unknown	2	6	Positive	Negative	Negative	21	65	Married (including common law)
Female	Asian or Pacific Islander	T1mi	N0	M0	Surgery performed	None/Unknown	No/Unknown	1	1	Positive	Positive	Negative	5	60	Single (never married)
Female	Asian or Pacific Islander	T1c	N0	M0	Not recommended	None/Unknown	No/Unknown	1	16	Positive	Negative	Negative	9	85	Widowed
Female	White	T1c	N0	M0	Surgery performed	None/Unknown	No/Unknown	2	16	Positive	Positive	Negative	16	61	Married (including common law)
Female	Asian or Pacific Islander	T1b	N0	M0	Surgery performed	Beam radiation	No/Unknown	1	10	Positive	Positive	Negative	8	56	Married (including common law)
Female	White	T1c	N0	M0	Surgery performed	None/Unknown	No/Unknown	1	16	Positive	Negative	Positive	17	70	Divorced
Female	White	T3	N1	M1	Not recommended	Beam radiation	Yes	0	84	Negative	Negative	Negative	8	62	Married (including common law)
Female	White	T1c	N0	M0	Surgery performed	None/Unknown	Yes	1	15	Negative	Negative	Negative	13	47	Married (including common law)
Female	White	T1c	N0	M0	Surgery performed	Beam radiation	Yes	1	15	Positive	Positive	Positive	9	67	Married (including common law)
Female	Asian or Pacific Islander	T1b	N0	M0	Surgery performed	None/Unknown	No/Unknown	1	8	Positive	Positive	Negative	7	47	Married (including common law)
Female	White	T1c	N0	M0	Surgery performed	Beam radiation	No/Unknown	2	12	Positive	Positive	Negative	10	78	Married (including common law)
Female	White	T1b	N0	M0	Surgery performed	None/Unknown	No/Unknown	2	7	Positive	Positive	Negative	23	66	Married (including common law)
Female	White	T1c	N0	M0	Surgery performed	None/Unknown	No/Unknown	1	14	Positive	Positive	Negative	7	83	Married (including common law)
Female	Black	T3	N1	M1	Surgery performed	Beam radiation	Yes	0	66	Negative	Negative	Negative	22	51	Married (including common law)
Female	White	T3	N2a	M0	Surgery performed	Beam radiation	Yes	0	70	Positive	Positive	Negative	9	35	Single (never married)
Female	White	T1c	N0	M0	Surgery performed	Beam radiation	Yes	1	14	Negative	Negative	Negative	11	62	Single (never married)
Female	Asian or Pacific Islander	T1b	N1mi	M0	Surgery performed	Beam radiation	No/Unknown	1	8	Positive	Positive	Negative	8	64	Married (including common law)
Female	White	T1b	N0	M0	Surgery performed	Beam radiation	No/Unknown	1	6	Positive	Positive	Negative	16	82	Widowed
Female	White	T2	N0	M0	Surgery performed	None/Unknown	No/Unknown	2	30	Positive	Positive	Negative	5	72	Single (never married)
Female	Black	T1c	N0	M0	Surgery performed	Refused (1988+)	No/Unknown	1	17	Positive	Positive	Negative	13	83	Widowed
Female	White	T1b	N0	M0	Surgery performed	Refused (1988+)	No/Unknown	2	8	Positive	Positive	Negative	5	73	Widowed
Female	White	T1c	N0	M0	Surgery performed	Beam radiation	No/Unknown	2	18	Positive	Positive	Negative	20	81	Married (including common law)
Female	Black	T1a	N0	M0	Surgery performed	Beam radiation	No/Unknown	2	2	Positive	Positive	Negative	13	70	Married (including common law)
Female	White	T2	N1a	M0	Surgery performed	Beam radiation	Yes	0	28	Negative	Negative	Negative	8	80	Widowed
Female	White	T2	N0	M0	Surgery performed	None/Unknown	No/Unknown	2	22	Positive	Positive	Negative	0	64	Married (including common law)
Female	White	T1a	N0	M0	Surgery performed	Beam radiation	No/Unknown	1	2	Positive	Positive	Negative	7	72	Single (never married)
Female	White	T1c	N0	M0	Surgery performed	None/Unknown	No/Unknown	1	13	Positive	Positive	Negative	13	85	Widowed
Female	White	T1c	N0	M0	Surgery performed	None/Unknown	No/Unknown	2	11	Positive	Positive	Negative	14	70	Married (including common law)
Female	Black	T2	N0	M0	Surgery performed	None/Unknown	No/Unknown	1	49	Positive	Negative	Positive	15	82	Widowed
Female	White	T2	N0	M0	Surgery performed	None/Unknown	Yes	0	31	Positive	Negative	Negative	10	59	Single (never married)
Female	White	T3	N1	M0	Surgery performed	Refused (1988+)	Yes	0	85	Negative	Negative	Positive	6	74	Widowed
Female	White	T1b	N0	M0	Surgery performed	None/Unknown	Yes	0	9	Positive	Negative	Negative	17	60	Divorced
Female	White	T1c	N0	M0	Surgery performed	Beam radiation	Yes	2	11	Positive	Positive	Negative	23	61	Divorced
Female	White	T2	N1mi	M0	Surgery performed	Beam radiation	Yes	0	27	Negative	Negative	Negative	7	65	Married (including common law)
Female	White	T1c	N0	M0	Surgery performed	Refused (1988+)	No/Unknown	0	12	Positive	Positive	Negative	14	74	Single (never married)
Female	White	T1c	N0	M0	Surgery performed	None/Unknown	No/Unknown	3	12	Positive	Positive	Negative	10	76	Single (never married)
Female	White	T1b	N1a	M0	Surgery performed	Beam radiation	No/Unknown	1	6	Positive	Positive	Negative	4	85	Married (including common law)
Female	White	T1c	N0	M0	Surgery performed	Beam radiation	No/Unknown	0	11	Positive	Positive	Negative	16	63	Married (including common law)
Female	American Indian/Alaska Native	T2	N1b	M0	Surgery performed	Beam radiation	Yes	0	40	Positive	Negative	Negative	5	56	Married (including common law)
Female	White	T2	N0	M0	Surgery performed	None/Unknown	No/Unknown	1	27	Positive	Positive	Positive	10	85	Widowed
Female	Asian or Pacific Islander	T1c	N0	M0	Surgery performed	Beam radiation	No/Unknown	0	20	Positive	Positive	Negative	19	56	Married (including common law)
Male	White	T1b	N0	M0	Surgery performed	None/Unknown	No/Unknown	1	9	Positive	Positive	Negative	17	84	Married (including common law)
Female	Asian or Pacific Islander	T1a	N0	M0	Surgery performed	None/Unknown	No/Unknown	2	3	Positive	Positive	Negative	12	76	Married (including common law)
Female	White	T1b	N0	M0	Surgery performed	None/Unknown	No/Unknown	2	8	Positive	Positive	Negative	10	64	Married (including common law)
Female	Asian or Pacific Islander	T1c	N0	M0	Surgery performed	Beam radiation	No/Unknown	2	16	Positive	Positive	Negative	12	75	Married (including common law)
Female	White	T1b	N0	M0	Surgery performed	Beam radiation	No/Unknown	1	8	Positive	Positive	Negative	23	60	Separated
Female	White	T2	N1b	M0	Surgery performed	Beam radiation	Yes	2	45	Positive	Positive	Negative	14	70	Divorced
Female	Asian or Pacific Islander	T1c	N0	M0	Surgery performed	None/Unknown	Yes	4	12	Negative	Negative	Negative	13	75	Single (never married)
Female	White	T1b	N0	M0	Surgery performed	Beam radiation	Yes	1	10	Positive	Positive	Negative	10	69	Divorced
Female	Asian or Pacific Islander	T3	N3a	M0	Surgery performed	Beam radiation	Yes	0	54	Positive	Positive	Negative	3	64	Married (including common law)
Female	Asian or Pacific Islander	T1c	N1a	M0	Surgery performed	Beam radiation	Yes	0	13	Positive	Positive	Negative	1	64	Married (including common law)
Female	White	T1b	N0	M0	Surgery performed	Beam radiation	No/Unknown	0	10	Positive	Positive	Negative	22	60	Married (including common law)
Female	Asian or Pacific Islander	T1b	N0	M0	Surgery performed	Beam radiation	No/Unknown	1	7	Positive	Positive	Negative	21	63	Married (including common law)
Female	White	T1b	N0	M0	Surgery performed	Beam radiation	No/Unknown	1	10	Positive	Positive	Negative	16	62	Divorced
Female	Asian or Pacific Islander	T1a	N0	M0	Surgery performed	Beam radiation	No/Unknown	0	3	Negative	Negative	Negative	3	73	Divorced
Female	White	T1c	N0	M0	Surgery performed	Beam radiation	Yes	2	16	Positive	Negative	Positive	6	56	Married (including common law)
Female	White	T1b	N0	M0	Surgery performed	Refused (1988+)	No/Unknown	0	9	Positive	Positive	Negative	11	75	Single (never married)
Female	Asian or Pacific Islander	T1c	N0	M0	Surgery performed	Beam radiation	No/Unknown	1	20	Positive	Positive	Negative	17	60	Married (including common law)
Female	Asian or Pacific Islander	T1mi	N0	M0	Surgery performed	Beam radiation	No/Unknown	0	1	Positive	Positive	Negative	1	62	Single (never married)
Female	White	T1b	N0	M0	Surgery performed	None/Unknown	No/Unknown	1	7	Positive	Positive	Negative	15	69	Married (including common law)
Female	Asian or Pacific Islander	T1c	N2a	M0	Surgery performed	Beam radiation	Yes	1	20	Negative	Negative	Positive	0	59	Married (including common law)
Female	White	T2	N2a	M0	Surgery performed	None/Unknown	No/Unknown	0	35	Negative	Negative	Negative	14	72	Single (never married)
Female	White	T1b	N0	M0	Surgery performed	Beam radiation	Yes	1	6	Negative	Negative	Negative	13	61	Married (including common law)
Female	White	T1a	N0	M0	Surgery performed	Beam radiation	No/Unknown	0	4	Positive	Positive	Negative	14	47	Married (including common law)
Female	White	T2	N0	M0	Surgery performed	None/Unknown	Yes	1	25	Positive	Positive	Negative	22	59	Single (never married)
Female	White	T1c	N0	M0	Surgery performed	Refused (1988+)	No/Unknown	1	17	Positive	Positive	Negative	7	72	Married (including common law)
Female	White	T1c	N0	M0	Surgery performed	None/Unknown	Yes	4	16	Positive	Positive	Negative	1	44	Married (including common law)
Female	White	T2	N0	M0	Surgery performed	None/Unknown	Yes	2	40	Positive	Positive	Positive	0	44	Married (including common law)
Female	White	T1c	N0	M0	Surgery performed	None/Unknown	No/Unknown	1	12	Positive	Positive	Negative	7	63	Married (including common law)
Female	Asian or Pacific Islander	T1c	N1a	M0	Surgery performed	Beam radiation	No/Unknown	1	15	Positive	Positive	Negative	22	77	Widowed
Female	Black	T1b	N0	M0	Surgery performed	None/Unknown	No/Unknown	2	8	Positive	Positive	Negative	21	54	Divorced
Female	White	T1b	N0	M0	Surgery performed	Radioactive implants (includes brachytherapy) (1988+)	No/Unknown	0	8	Positive	Positive	Negative	8	71	Married (including common law)
Female	White	T1b	N0	M0	Surgery performed	Beam radiation	No/Unknown	0	7	Positive	Positive	Negative	19	70	Married (including common law)
Female	Asian or Pacific Islander	T2	N0	M0	Surgery performed	Beam radiation	No/Unknown	0	27	Negative	Negative	Positive	19	81	Widowed
Female	Black	T1b	N0	M0	Surgery performed	None/Unknown	No/Unknown	1	6	Positive	Positive	Negative	17	68	Married (including common law)
Female	White	T1c	N0	M0	Surgery performed	None/Unknown	No/Unknown	1	15	Positive	Positive	Negative	15	66	Single (never married)
Female	Asian or Pacific Islander	T1b	N0	M0	Surgery performed	Beam radiation	No/Unknown	1	6	Positive	Positive	Negative	16	67	Married (including common law)
Female	Black	T2	N1a	M0	Surgery performed	None/Unknown	No/Unknown	1	35	Positive	Positive	Negative	12	68	Married (including common law)
Female	White	T1b	N0	M0	Surgery performed	Beam radiation	No/Unknown	2	6	Positive	Positive	Positive	16	63	Married (including common law)
Female	White	T2	N1b	M0	Surgery performed	None/Unknown	Yes	1	24	Positive	Positive	Negative	10	51	Married (including common law)
Female	Black	T1c	N0	M0	Surgery performed	None/Unknown	No/Unknown	1	20	Positive	Negative	Negative	15	54	Separated
Female	White	T1c	N0	M0	Surgery performed	Beam radiation	No/Unknown	1	20	Positive	Positive	Negative	20	73	Divorced
Female	White	T1c	N0	M0	Surgery performed	None/Unknown	No/Unknown	1	15	Positive	Positive	Negative	2	74	Single (never married)
Female	White	T2	N0	M0	Surgery performed	None/Unknown	No/Unknown	2	35	Positive	Positive	Negative	13	74	Divorced
Female	White	T1b	N0	M0	Surgery performed	Beam radiation	Yes	1	10	Negative	Negative	Negative	12	70	Married (including common law)
Female	Asian or Pacific Islander	T1c	N0	M0	Surgery performed	None/Unknown	No/Unknown	3	16	Positive	Positive	Negative	13	55	Married (including common law)
Female	White	T1mi	N0	M0	Surgery performed	Refused (1988+)	No/Unknown	1	1	Positive	Positive	Negative	16	64	Single (never married)
Female	White	T2	N0	M0	Surgery performed	Beam radiation	No/Unknown	4	40	Positive	Positive	Negative	3	65	Single (never married)
Female	White	T1c	N1a	M0	Surgery performed	None/Unknown	No/Unknown	2	11	Positive	Positive	Negative	19	62	Married (including common law)
Female	White	T2	N0	M0	Surgery performed	Beam radiation	Yes	1	40	Negative	Negative	Negative	16	81	Widowed
Female	White	T1c	N0	M0	Surgery performed	Beam radiation	No/Unknown	3	12	Positive	Positive	Negative	16	58	Married (including common law)
Female	White	T1c	N0	M0	Recommended but not performed, patient refused	None/Unknown	No/Unknown	1	14	Positive	Positive	Negative	13	82	Married (including common law)
Female	White	T1a	N0	M0	Surgery performed	Beam radiation	No/Unknown	1	2	Positive	Positive	Negative	8	70	Married (including common law)
Female	White	T1b	N0	M0	Surgery performed	Beam radiation	No/Unknown	1	6	Positive	Positive	Negative	13	66	Married (including common law)
Female	White	T2	N0	M0	Surgery performed	Beam radiation	No/Unknown	1	35	Negative	Negative	Negative	16	76	Married (including common law)
Female	White	T2	N0	M0	Surgery performed	Beam radiation	No/Unknown	1	21	Positive	Positive	Negative	9	79	Widowed
Female	White	T1c	N0	M0	Surgery performed	None/Unknown	No/Unknown	1	15	Positive	Negative	Negative	12	45	Married (including common law)
Female	White	T2	N0	M0	Surgery performed	None/Unknown	No/Unknown	1	27	Positive	Negative	Negative	1	57	Single (never married)
Female	White	T1c	N0	M0	Surgery performed	None/Unknown	Yes	3	12	Negative	Negative	Negative	23	56	Divorced
Female	White	T1c	N0	M0	Surgery performed	None/Unknown	No/Unknown	2	11	Positive	Positive	Negative	19	60	Widowed
Female	White	T1c	N0	M0	Surgery performed	Refused (1988+)	No/Unknown	1	11	Positive	Positive	Negative	20	74	Married (including common law)
Female	White	T1b	N0	M0	Surgery performed	None/Unknown	No/Unknown	2	8	Positive	Positive	Positive	16	52	Married (including common law)
Female	Asian or Pacific Islander	T1c	N0	M0	Surgery performed	None/Unknown	No/Unknown	1	17	Positive	Negative	Negative	5	52	Divorced
Female	White	T0	N1	M1	Recommended but not performed, patient refused	Beam radiation	Yes	0	0	Positive	Negative	Positive	3	71	Married (including common law)
Female	White	T1b	N0	M0	Surgery performed	None/Unknown	No/Unknown	2	6	Positive	Positive	Negative	1	65	Divorced
Female	White	T1c	N0	M0	Surgery performed	None/Unknown	No/Unknown	1	19	Positive	Negative	Positive	21	69	Married (including common law)
Male	White	T1c	N0	M0	Surgery performed	None/Unknown	No/Unknown	1	17	Positive	Positive	Negative	15	74	Married (including common law)
Female	White	T1a	N0	M0	Surgery performed	None/Unknown	Yes	1	5	Negative	Negative	Positive	10	64	Married (including common law)
Female	White	T1a	N0	M0	Surgery performed	Refused (1988+)	Yes	0	5	Negative	Negative	Positive	10	64	Married (including common law)
Female	Asian or Pacific Islander	T1c	N1a	M0	Surgery performed	Beam radiation	No/Unknown	1	20	Positive	Positive	Negative	13	70	Single (never married)
Female	Asian or Pacific Islander	T2	N0	M0	Surgery performed	Beam radiation	Yes	4	27	Negative	Negative	Negative	21	70	Single (never married)
Female	White	T2	N1mi	M0	Surgery performed	Beam radiation	No/Unknown	1	21	Positive	Negative	Negative	16	43	Married (including common law)
Female	Asian or Pacific Islander	T1c	N0	M0	Surgery performed	None/Unknown	No/Unknown	0	16	Positive	Positive	Negative	20	69	Married (including common law)
Female	Asian or Pacific Islander	T2	N1mi	M0	Surgery performed	None/Unknown	No/Unknown	2	28	Positive	Positive	Negative	21	54	Single (never married)
Female	White	T1c	N0	M0	Surgery performed	Refused (1988+)	No/Unknown	1	14	Positive	Positive	Negative	11	73	Divorced
Female	White	T1b	N0	M0	Surgery performed	None/Unknown	No/Unknown	1	6	Positive	Positive	Negative	10	64	Married (including common law)
Female	Asian or Pacific Islander	T1b	N0(i+)	M0	Surgery performed	Beam radiation	No/Unknown	0	10	Positive	Positive	Negative	4	72	Married (including common law)
Female	White	T1c	N0	M0	Surgery performed	None/Unknown	No/Unknown	2	17	Positive	Positive	Negative	14	81	Married (including common law)
Female	White	T1b	N0	M0	Surgery performed	Refused (1988+)	No/Unknown	0	10	Positive	Positive	Negative	23	78	Married (including common law)
Female	White	T1a	N0	M0	Surgery performed	None/Unknown	No/Unknown	1	3	Positive	Positive	Negative	1	62	Married (including common law)
Male	White	T1c	N0	M0	Surgery performed	None/Unknown	No/Unknown	1	14	Positive	Positive	Negative	3	85	Married (including common law)
Female	White	T1c	N0	M0	Surgery performed	Beam radiation	Yes	1	15	Negative	Negative	Negative	1	78	Married (including common law)
Female	White	T2	N0	M0	Surgery performed	None/Unknown	No/Unknown	1	21	Positive	Positive	Negative	16	85	Widowed
Female	Asian or Pacific Islander	T3	N0	M0	Not recommended	None/Unknown	No/Unknown	9	55	Positive	Positive	Negative	0	79	Widowed
Female	Black	T1c	N0	M0	Surgery performed	None/Unknown	No/Unknown	1	11	Positive	Positive	Negative	2	31	Single (never married)
Female	Black	T1c	N0(i+)	M0	Surgery performed	Beam radiation	No/Unknown	1	16	Positive	Positive	Negative	22	74	Married (including common law)
Female	White	T2	N0	M0	Surgery performed	None/Unknown	Yes	0	35	Positive	Positive	Positive	21	54	Widowed
Female	White	T1c	N0	M0	Surgery performed	Radioactive implants (includes brachytherapy) (1988+)	No/Unknown	0	13	Positive	Positive	Negative	5	70	Married (including common law)
Male	White	T1c	N0	M0	Surgery performed	None/Unknown	No/Unknown	1	17	Positive	Negative	Negative	11	84	Married (including common law)
Female	White	T2	N1a	M0	Surgery performed	Beam radiation	Yes	1	22	Positive	Positive	Negative	9	73	Single (never married)
Male	White	T2	N0	M0	Surgery performed	Beam radiation	Yes	0	26	Positive	Positive	Negative	13	54	Single (never married)
Female	White	T2	N1a	M0	Surgery performed	None/Unknown	Yes	1	23	Positive	Negative	Negative	3	56	Single (never married)
Female	White	T1c	N0	M0	Surgery performed	Radioactive implants (includes brachytherapy) (1988+)	No/Unknown	1	16	Positive	Positive	Negative	23	78	Married (including common law)
Female	White	T1b	N0	M0	Surgery performed	Beam radiation	No/Unknown	1	10	Positive	Positive	Negative	18	74	Married (including common law)
Female	White	T1c	N0	M0	Surgery performed	Beam radiation	Yes	0	16	Positive	Negative	Positive	21	69	Married (including common law)
Female	White	T1a	N0	M0	Surgery performed	Radioactive implants (includes brachytherapy) (1988+)	No/Unknown	2	4	Positive	Positive	Negative	12	72	Married (including common law)
Female	White	T1b	N0	M0	Surgery performed	Beam radiation	No/Unknown	1	6	Positive	Positive	Negative	0	67	Married (including common law)
Female	White	T1b	N0	M0	Surgery performed	None/Unknown	No/Unknown	0	8	Positive	Positive	Negative	14	77	Widowed
Female	White	T1c	N0	M0	Surgery performed	Refused (1988+)	No/Unknown	2	11	Positive	Positive	Negative	9	72	Single (never married)
Female	White	T2	N0	M0	Surgery performed	None/Unknown	No/Unknown	3	45	Positive	Positive	Negative	6	74	Married (including common law)
Female	White	T1c	N0	M0	Recommended but not performed, patient refused	None/Unknown	No/Unknown	0	11	Positive	Positive	Negative	21	85	Widowed
Female	Asian or Pacific Islander	T1c	N0	M0	Surgery performed	Beam radiation	Yes	1	20	Positive	Positive	Negative	21	49	Divorced
Female	White	T2	N1	M0	Surgery performed	Beam radiation	Yes	2	25	Negative	Negative	Positive	7	64	Unmarried or Domestic Partner
Female	Asian or Pacific Islander	T2	N0	M0	Surgery performed	Refused (1988+)	No/Unknown	1	23	Positive	Positive	Negative	5	79	Widowed
Female	White	T1c	N0	M0	Surgery performed	None/Unknown	No/Unknown	2	11	Positive	Positive	Negative	22	71	Widowed
Female	White	T2	N0	M0	Surgery performed	Radioactive implants (includes brachytherapy) (1988+)	Yes	1	23	Positive	Positive	Negative	8	71	Single (never married)
Female	White	T1b	N0	M0	Surgery performed	None/Unknown	No/Unknown	0	9	Positive	Positive	Negative	18	75	Widowed
Female	White	T1b	N0	M0	Surgery performed	Beam radiation	No/Unknown	3	8	Positive	Positive	Negative	8	69	Married (including common law)
Female	White	T1c	N0	M0	Surgery performed	None/Unknown	Yes	1	11	Negative	Negative	Negative	2	63	Married (including common law)
Female	Asian or Pacific Islander	T1c	N0	M0	Surgery performed	Beam radiation	No/Unknown	1	18	Positive	Positive	Negative	6	84	Divorced
Female	White	T1c	N1a	M0	Surgery performed	Combination of beam with implants or isotopes	No/Unknown	2	18	Positive	Positive	Negative	6	69	Divorced
Female	Asian or Pacific Islander	T1c	N0	M0	Surgery performed	None/Unknown	No/Unknown	3	17	Negative	Negative	Negative	4	81	Single (never married)
Female	White	T2	N0	M0	Surgery performed	Beam radiation	Yes	0	24	Positive	Positive	Negative	19	72	Divorced
Female	Asian or Pacific Islander	T1c	N0	M0	Surgery performed	None/Unknown	Yes	0	17	Positive	Negative	Positive	15	52	Divorced
Female	Black	T1c	N0	M0	Surgery performed	None/Unknown	No/Unknown	2	15	Positive	Positive	Negative	3	85	Widowed
Female	White	T1a	N0	M0	Surgery performed	Beam radiation	No/Unknown	1	2	Positive	Positive	Negative	12	69	Married (including common law)
Female	White	T1b	N0	M0	Surgery performed	None/Unknown	No/Unknown	1	10	Positive	Positive	Negative	14	66	Widowed
Female	Black	T2	N0	M0	Surgery performed	Beam radiation	No/Unknown	3	25	Positive	Positive	Negative	10	60	Single (never married)
Female	Asian or Pacific Islander	T2	N0	M0	Surgery performed	None/Unknown	No/Unknown	0	22	Positive	Positive	Negative	4	73	Widowed
Female	Asian or Pacific Islander	T1c	N0	M0	Surgery performed	Beam radiation	No/Unknown	1	15	Positive	Positive	Negative	5	47	Single (never married)
Female	White	T1mi	N0	M0	Surgery performed	None/Unknown	No/Unknown	1	1	Negative	Positive	Negative	14	85	Married (including common law)
Female	White	T1b	N0	M0	Surgery performed	None/Unknown	No/Unknown	1	6	Positive	Positive	Negative	15	71	Married (including common law)
Female	Asian or Pacific Islander	T1c	N0	M0	Surgery performed	Beam radiation	No/Unknown	1	15	Positive	Positive	Negative	0	43	Married (including common law)
Female	White	T1c	N0	M0	Surgery performed	None/Unknown	No/Unknown	1	11	Positive	Positive	Negative	3	73	Widowed
Female	White	T1c	N0	M0	Surgery performed	None/Unknown	No/Unknown	3	12	Positive	Positive	Negative	7	71	Single (never married)
Female	White	T1c	N0	M0	Surgery performed	None/Unknown	No/Unknown	3	13	Positive	Positive	Negative	1	71	Single (never married)
Female	White	T1b	N0	M0	Surgery performed	None/Unknown	No/Unknown	1	8	Positive	Positive	Positive	14	74	Married (including common law)
Female	White	T1b	N0	M0	Surgery performed	None/Unknown	No/Unknown	1	10	Positive	Positive	Negative	14	52	Married (including common law)
Female	White	T1b	N0	M0	Surgery performed	Beam radiation	Yes	0	9	Positive	Negative	Negative	16	72	Married (including common law)
Female	Asian or Pacific Islander	T1b	N0	M0	Surgery performed	Beam radiation	Yes	0	7	Negative	Negative	Negative	8	68	Married (including common law)
Female	White	T1a	N0	M0	Surgery performed	Radioactive implants (includes brachytherapy) (1988+)	No/Unknown	0	2	Positive	Positive	Negative	9	67	Married (including common law)
Female	Asian or Pacific Islander	T1c	N0	M0	Surgery performed	None/Unknown	No/Unknown	1	14	Positive	Positive	Negative	6	62	Married (including common law)
Female	Asian or Pacific Islander	T1c	N0	M0	Surgery performed	Beam radiation	No/Unknown	1	18	Positive	Positive	Negative	22	68	Married (including common law)
Female	Asian or Pacific Islander	T1c	N0	M0	Surgery performed	None/Unknown	No/Unknown	1	17	Positive	Positive	Negative	5	69	Widowed
Female	White	T2	N1	M1	Not recommended	Beam radiation	No/Unknown	0	42	Positive	Negative	Negative	16	77	Widowed
Female	White	T1b	N0	M0	Not recommended	None/Unknown	No/Unknown	1	10	Positive	Positive	Negative	14	79	Married (including common law)
Female	White	T1c	N0	M0	Surgery performed	None/Unknown	Yes	1	11	Positive	Positive	Negative	23	55	Married (including common law)
Female	White	T0	N1	M1	Not recommended	None/Unknown	Yes	0	0	Positive	Negative	Negative	10	66	Married (including common law)
Female	White	T1b	N0	M0	Surgery performed	None/Unknown	No/Unknown	2	9	Positive	Positive	Negative	19	66	Married (including common law)
Female	Asian or Pacific Islander	T4b	N3c	M1	Not recommended	None/Unknown	Yes	1	105	Positive	Negative	Positive	0	64	Unmarried or Domestic Partner
Female	Asian or Pacific Islander	T1c	N0	M0	Surgery performed	None/Unknown	Yes	2	15	Positive	Positive	Negative	14	48	Single (never married)
Female	Asian or Pacific Islander	T1c	N0	M0	Surgery performed	None/Unknown	No/Unknown	0	13	Positive	Positive	Negative	21	56	Married (including common law)
Female	Asian or Pacific Islander	T2	N1	M0	Surgery performed	Beam radiation	Yes	0	21	Negative	Negative	Positive	7	54	Married (including common law)
Female	White	T1b	N0	M0	Surgery performed	None/Unknown	No/Unknown	1	6	Positive	Positive	Negative	0	54	Married (including common law)
Female	Black	T1c	N0	M0	Surgery performed	Beam radiation	Yes	0	20	Positive	Positive	Positive	17	66	Single (never married)
Female	White	T1c	N0	M0	Surgery performed	Beam radiation	No/Unknown	2	13	Positive	Positive	Negative	9	66	Married (including common law)
Female	White	T1b	N0	M0	Surgery performed	None/Unknown	Yes	1	7	Negative	Negative	Negative	6	57	Married (including common law)
Female	Asian or Pacific Islander	T1b	N0	M0	Surgery performed	None/Unknown	No/Unknown	1	6	Positive	Positive	Negative	18	60	Married (including common law)
Female	White	T1b	N0	M0	Surgery performed	None/Unknown	No/Unknown	0	7	Positive	Positive	Negative	6	70	Married (including common law)
Female	White	T1c	N0	M0	Surgery performed	None/Unknown	No/Unknown	1	15	Positive	Negative	Negative	20	56	Married (including common law)
Female	Black	T1b	N0	M0	Surgery performed	Beam radiation	Yes	0	8	Negative	Negative	Negative	10	56	Divorced
Female	Asian or Pacific Islander	T1a	N0	M0	Surgery performed	Beam radiation	No/Unknown	1	4	Positive	Positive	Negative	8	70	Married (including common law)
Female	Black	T1c	N1b	M0	Surgery performed	None/Unknown	No/Unknown	1	16	Positive	Positive	Negative	23	51	Separated
Female	White	T1b	N0	M0	Surgery performed	None/Unknown	No/Unknown	3	10	Positive	Positive	Negative	22	51	Married (including common law)
Female	Asian or Pacific Islander	T1c	N1	M0	Surgery performed	Refused (1988+)	No/Unknown	2	16	Positive	Positive	Negative	10	64	Married (including common law)
Female	White	T2	N0	M0	Surgery performed	Beam radiation	No/Unknown	2	31	Positive	Negative	Negative	11	76	Divorced
Female	White	T2	N1	M0	Surgery performed	None/Unknown	No/Unknown	0	21	Positive	Positive	Positive	8	85	Widowed
Female	White	T1c	N0	M1	Not recommended	None/Unknown	Yes	1	20	Negative	Negative	Positive	20	55	Married (including common law)
Female	White	T1c	N0	M0	Surgery performed	None/Unknown	No/Unknown	2	15	Positive	Positive	Negative	16	70	Married (including common law)
Female	White	T0	N3a	M0	Not recommended	Beam radiation	Yes	0	0	Negative	Negative	Negative	12	75	Married (including common law)
Female	White	T2	N0	M0	Surgery performed	None/Unknown	Yes	1	32	Negative	Negative	Negative	6	45	Married (including common law)
Female	White	T1c	N0	M0	Surgery performed	Beam radiation	No/Unknown	0	13	Positive	Positive	Negative	2	74	Widowed
Female	White	T1b	N1mi	M0	Surgery performed	Beam radiation	No/Unknown	0	9	Positive	Positive	Negative	8	64	Married (including common law)
Female	Asian or Pacific Islander	T1b	N0	M0	Surgery performed	None/Unknown	No/Unknown	3	10	Positive	Positive	Negative	3	61	Married (including common law)
Female	White	T1b	N0	M0	Surgery performed	Beam radiation	No/Unknown	2	7	Positive	Positive	Negative	19	65	Married (including common law)
Female	Asian or Pacific Islander	T1c	N1a	M0	Surgery performed	Beam radiation	No/Unknown	2	13	Positive	Positive	Negative	13	78	Married (including common law)
Female	White	T1c	N1	M1	Not recommended	None/Unknown	No/Unknown	0	13	Positive	Positive	Positive	7	80	Divorced
Female	Asian or Pacific Islander	T2	N0	M0	Surgery performed	None/Unknown	Yes	2	24	Positive	Positive	Positive	4	66	Married (including common law)
Female	White	T2	N0	M0	Surgery performed	Beam radiation	Yes	2	22	Negative	Negative	Negative	10	69	Widowed
Female	White	T1b	N0	M0	Surgery performed	None/Unknown	No/Unknown	1	9	Positive	Positive	Negative	16	69	Married (including common law)
Female	White	T1a	N0	M0	Surgery performed	Beam radiation	No/Unknown	1	5	Positive	Positive	Negative	23	85	Married (including common law)
Female	White	T1b	N0	M0	Surgery performed	Beam radiation	No/Unknown	2	8	Positive	Positive	Negative	1	53	Single (never married)
Female	White	T1a	N0	M0	Surgery performed	Refused (1988+)	No/Unknown	2	3	Positive	Positive	Negative	3	73	Separated
Female	White	T1b	N0	M0	Surgery performed	Beam radiation	No/Unknown	0	7	Positive	Positive	Negative	18	66	Married (including common law)
Female	White	T1c	N0	M0	Surgery performed	None/Unknown	No/Unknown	1	18	Positive	Positive	Negative	13	75	Married (including common law)
Female	White	T1c	N1mi	M0	Surgery performed	Beam radiation	No/Unknown	1	12	Positive	Positive	Negative	17	61	Married (including common law)
Female	Asian or Pacific Islander	T1b	N0	M0	Surgery performed	None/Unknown	No/Unknown	1	6	Positive	Positive	Negative	18	79	Married (including common law)
Female	Asian or Pacific Islander	T4b	N1b	M0	Surgery performed	Beam radiation	Yes	2	17	Positive	Positive	Negative	14	56	Married (including common law)
Female	White	T1b	N0	M0	Surgery performed	None/Unknown	No/Unknown	2	7	Positive	Positive	Positive	5	77	Widowed
Female	White	T1b	N0	M0	Surgery performed	Beam radiation	No/Unknown	1	9	Negative	Negative	Negative	18	74	Married (including common law)
Female	Asian or Pacific Islander	T1c	N0	M0	Surgery performed	None/Unknown	No/Unknown	1	20	Positive	Positive	Negative	18	79	Single (never married)
Female	White	T1b	N0	M0	Surgery performed	None/Unknown	No/Unknown	1	6	Positive	Positive	Negative	21	70	Widowed
Female	White	T1c	N0	M0	Surgery performed	Beam radiation	No/Unknown	2	20	Positive	Positive	Negative	0	71	Married (including common law)
Female	White	T1c	N0	M0	Surgery performed	None/Unknown	No/Unknown	1	18	Positive	Positive	Positive	23	74	Married (including common law)
Female	White	T2	N0	M0	Surgery performed	None/Unknown	Yes	1	21	Negative	Negative	Negative	14	53	Married (including common law)
Female	Asian or Pacific Islander	T1b	N0	M0	Surgery performed	Beam radiation	No/Unknown	1	8	Negative	Negative	Negative	15	74	Married (including common law)
Female	Asian or Pacific Islander	T1c	N0	M0	Surgery performed	Beam radiation	No/Unknown	2	12	Positive	Positive	Negative	1	52	Married (including common law)
Female	White	T1a	N0	M0	Surgery performed	None/Unknown	No/Unknown	1	5	Positive	Positive	Negative	10	70	Married (including common law)
Female	Black	T1c	N0	M0	Surgery performed	Beam radiation	No/Unknown	1	11	Positive	Positive	Negative	10	50	Single (never married)
Female	White	T1b	N0	M0	Surgery performed	Beam radiation	No/Unknown	0	7	Positive	Positive	Negative	14	67	Divorced
Female	Asian or Pacific Islander	T1c	N0	M0	Surgery performed	None/Unknown	Yes	1	12	Negative	Negative	Negative	6	66	Divorced
Female	Asian or Pacific Islander	T2	N0	M0	Surgery performed	None/Unknown	No/Unknown	1	24	Positive	Positive	Negative	1	84	Widowed
Female	Black	T1c	N0	M0	Surgery performed	Beam radiation	No/Unknown	2	13	Positive	Positive	Negative	2	67	Single (never married)
Female	White	T1b	N1mi	M0	Surgery performed	Beam radiation	No/Unknown	1	10	Positive	Positive	Negative	20	64	Divorced
Female	White	T2	N0	M0	Surgery performed	None/Unknown	Yes	1	25	Negative	Negative	Negative	2	57	Divorced
Female	Asian or Pacific Islander	T2	N1	M1	Not recommended	None/Unknown	No/Unknown	0	48	Positive	Negative	Negative	4	66	Married (including common law)
Female	White	T1c	N0	M0	Surgery performed	Beam radiation	Yes	0	16	Negative	Negative	Positive	1	63	Single (never married)
Female	White	T1a	N0	M0	Surgery performed	Beam radiation	No/Unknown	1	3	Negative	Negative	Negative	22	75	Married (including common law)
Female	White	T1c	N0	M0	Surgery performed	Beam radiation	No/Unknown	1	17	Positive	Positive	Negative	7	64	Married (including common law)
Female	Asian or Pacific Islander	T1c	N0	M0	Surgery performed	None/Unknown	No/Unknown	0	16	Positive	Positive	Negative	21	70	Widowed
Female	White	T1b	N1b	M0	Surgery performed	Beam radiation	No/Unknown	2	9	Positive	Positive	Negative	9	60	Married (including common law)
Female	Asian or Pacific Islander	T1a	N0	M0	Surgery performed	None/Unknown	No/Unknown	3	4	Positive	Positive	Negative	3	49	Single (never married)
Female	Asian or Pacific Islander	T1b	N0	M0	Surgery performed	Beam radiation	No/Unknown	1	8	Positive	Positive	Negative	11	69	Married (including common law)
Female	Asian or Pacific Islander	T1c	N0	M0	Surgery performed	None/Unknown	No/Unknown	2	18	Positive	Positive	Negative	9	61	Married (including common law)
Female	Asian or Pacific Islander	T1c	N0	M0	Surgery performed	Beam radiation	No/Unknown	0	19	Positive	Positive	Negative	7	48	Married (including common law)
Female	White	T1b	N0	M0	Not recommended, contraindicated due to other cond; autopsy only (1973-2002)	None/Unknown	No/Unknown	9	7	Positive	Positive	Negative	18	74	Single (never married)
Female	White	T1c	N0	M0	Surgery performed	None/Unknown	No/Unknown	1	11	Positive	Positive	Negative	7	62	Married (including common law)
Female	White	T1c	N0	M0	Surgery performed	None/Unknown	No/Unknown	1	18	Positive	Positive	Negative	21	73	Married (including common law)
Female	Black	T1c	N0(mol+)	M0	Surgery performed	None/Unknown	No/Unknown	3	12	Positive	Positive	Negative	8	55	Single (never married)
Female	Asian or Pacific Islander	T1c	N0	M0	Surgery performed	Beam radiation	No/Unknown	0	16	Negative	Negative	Negative	3	81	Married (including common law)
Female	Black	T1c	N0	M0	Surgery performed	None/Unknown	Yes	2	16	Negative	Negative	Negative	20	63	Divorced
Female	Asian or Pacific Islander	T1c	N1b	M0	Surgery performed	Beam radiation	Yes	0	15	Positive	Positive	Positive	8	59	Married (including common law)
Female	White	T2	N0	M0	Surgery performed	Beam radiation	No/Unknown	1	29	Positive	Positive	Negative	18	85	Married (including common law)
Female	White	T1c	N0	M0	Surgery performed	None/Unknown	No/Unknown	2	18	Positive	Positive	Negative	11	85	Married (including common law)
Female	White	T1c	N0	M0	Not recommended	None/Unknown	No/Unknown	2	11	Positive	Positive	Negative	6	85	Divorced
Female	Asian or Pacific Islander	T2	N0	M0	Surgery performed	None/Unknown	Yes	1	48	Positive	Positive	Negative	2	52	Married (including common law)
Female	White	T2	N0	M0	Surgery performed	Beam radiation	Yes	1	49	Negative	Negative	Negative	0	71	Married (including common law)
Female	White	T1b	N0	M0	Surgery performed	None/Unknown	No/Unknown	3	7	Positive	Positive	Negative	6	85	Single (never married)
Female	White	T1c	N0	M0	Surgery performed	None/Unknown	No/Unknown	1	12	Positive	Positive	Negative	6	69	Divorced
Female	White	T2	N1	M0	Not recommended	None/Unknown	No/Unknown	0	47	Negative	Negative	Negative	2	85	Married (including common law)
Female	White	T2	N1b	M0	Surgery performed	Beam radiation	Yes	1	22	Positive	Positive	Negative	8	62	Single (never married)
Female	White	T1c	N0	M0	Surgery performed	None/Unknown	Yes	2	20	Positive	Positive	Negative	3	78	Widowed
Female	White	T1b	N0	M0	Surgery performed	None/Unknown	No/Unknown	1	8	Positive	Positive	Negative	16	51	Married (including common law)
Female	White	T1c	N0	M0	Surgery performed	Beam radiation	No/Unknown	1	16	Positive	Negative	Negative	23	85	Widowed
Female	White	T1a	N0	M0	Surgery performed	None/Unknown	No/Unknown	2	5	Positive	Positive	Negative	6	80	Widowed
Female	Black	T1a	N0	M0	Surgery performed	Beam radiation	No/Unknown	1	2	Positive	Positive	Negative	15	64	Single (never married)
Female	Asian or Pacific Islander	T1a	N1a	M0	Surgery performed	Beam radiation	No/Unknown	1	4	Positive	Positive	Negative	2	55	Single (never married)
Female	Asian or Pacific Islander	T1a	N0	M0	Surgery performed	Beam radiation	No/Unknown	1	5	Positive	Positive	Negative	5	51	Married (including common law)
Female	White	T3	N3b	M0	Surgery performed	Refused (1988+)	Yes	1	65	Negative	Negative	Negative	19	70	Widowed
Female	Black	T2	N0	M0	Surgery performed	None/Unknown	Yes	5	21	Positive	Positive	Negative	4	50	Single (never married)
Female	White	T1c	N0	M0	Surgery performed	Beam radiation	No/Unknown	1	18	Positive	Positive	Negative	8	75	Single (never married)
Female	White	T1c	N0	M0	Surgery performed	Beam radiation	No/Unknown	1	12	Positive	Positive	Negative	8	71	Married (including common law)
Female	White	T1c	N0	M0	Surgery performed	Beam radiation	No/Unknown	1	14	Positive	Positive	Positive	20	79	Married (including common law)
Female	Black	T3	N0	M0	Surgery performed	None/Unknown	Yes	1	62	Positive	Positive	Negative	9	39	Married (including common law)
Female	White	T2	N0	M0	Surgery performed	Beam radiation	No/Unknown	1	23	Positive	Positive	Negative	19	83	Widowed
Female	Asian or Pacific Islander	T1c	N0	M0	Surgery performed	None/Unknown	Yes	1	11	Negative	Negative	Negative	16	45	Married (including common law)
Female	White	T1c	N0	M0	Surgery performed	None/Unknown	No/Unknown	0	14	Positive	Positive	Negative	13	74	Single (never married)
Female	White	T1c	N0	M0	Not recommended	None/Unknown	No/Unknown	0	15	Positive	Negative	Negative	10	85	Widowed
Female	White	T2	N0	M0	Not recommended	None/Unknown	No/Unknown	0	44	Positive	Positive	Negative	5	85	Widowed
Female	White	T1c	N0	M0	Not recommended	None/Unknown	No/Unknown	0	12	Positive	Positive	Negative	5	85	Widowed
Female	Asian or Pacific Islander	T1b	N0	M0	Surgery performed	Beam radiation	No/Unknown	0	10	Positive	Positive	Negative	22	51	Divorced
Female	White	T1c	N1a	M0	Surgery performed	None/Unknown	Yes	1	13	Positive	Negative	Negative	20	52	Married (including common law)
Female	White	T3	N0	M0	Surgery performed	Refused (1988+)	No/Unknown	0	60	Positive	Positive	Negative	16	85	Widowed
Female	Black	T2	N0	M0	Surgery performed	Beam radiation	No/Unknown	1	30	Positive	Positive	Negative	10	80	Widowed
Female	Black	T2	N0	M0	Surgery performed	Beam radiation	No/Unknown	1	35	Positive	Positive	Negative	10	80	Widowed
Female	White	T1b	N0	M0	Surgery performed	Beam radiation	No/Unknown	1	8	Positive	Positive	Negative	2	85	Separated
Female	Asian or Pacific Islander	T1a	N0	M0	Surgery performed	None/Unknown	No/Unknown	2	2	Negative	Negative	Positive	19	60	Married (including common law)
Female	Black	T1c	N0	M0	Surgery performed	Refused (1988+)	No/Unknown	1	19	Negative	Negative	Negative	4	83	Single (never married)
Female	Asian or Pacific Islander	T1c	N1a	M0	Surgery performed	Beam radiation	Yes	0	14	Positive	Negative	Negative	13	39	Married (including common law)
Female	Black	T3	N2a	M0	Surgery performed	Beam radiation	Yes	0	130	Positive	Negative	Negative	23	71	Divorced
Female	White	T1b	N0	M0	Surgery performed	Beam radiation	Yes	1	6	Positive	Negative	Negative	15	64	Married (including common law)
Female	White	T1b	N1a	M0	Surgery performed	Beam radiation	No/Unknown	0	6	Positive	Positive	Negative	6	69	Single (never married)
Female	Black	T2	N0	M0	Surgery performed	None/Unknown	No/Unknown	1	35	Positive	Positive	Negative	20	44	Separated
Female	White	T2	N0	M0	Surgery performed	Beam radiation	Yes	0	22	Negative	Negative	Negative	13	64	Married (including common law)
Female	Asian or Pacific Islander	T1c	N0	M0	Surgery performed	None/Unknown	No/Unknown	2	12	Positive	Positive	Negative	16	68	Married (including common law)
Female	White	T1c	N0	M0	Surgery performed	Beam radiation	Yes	1	12	Positive	Positive	Positive	23	63	Married (including common law)
Female	White	T1c	N0	M0	Surgery performed	None/Unknown	No/Unknown	1	17	Negative	Negative	Negative	20	85	Widowed
Female	White	T1b	N0	M0	Surgery performed	None/Unknown	No/Unknown	1	8	Positive	Positive	Negative	4	82	Widowed
Female	White	T1b	N0	M0	Not recommended	None/Unknown	No/Unknown	2	6	Positive	Positive	Negative	4	85	Widowed
Female	White	T1c	N0	M0	Surgery performed	Beam radiation	Yes	1	18	Positive	Positive	Positive	13	58	Married (including common law)
Female	White	T2	N0	M0	Surgery performed	None/Unknown	No/Unknown	0	24	Negative	Negative	Negative	20	62	Divorced
Female	Asian or Pacific Islander	T1c	N0	M0	Surgery performed	Beam radiation	Yes	1	15	Positive	Positive	Negative	17	56	Separated
Female	Asian or Pacific Islander	T2	N0	M0	Surgery performed	Beam radiation	No/Unknown	2	25	Positive	Positive	Negative	22	68	Married (including common law)
Female	White	T1c	N0	M0	Surgery performed	None/Unknown	No/Unknown	1	15	Positive	Positive	Negative	17	48	Separated
Female	White	T1b	N0	M0	Surgery performed	Beam radiation	No/Unknown	1	10	Negative	Negative	Positive	4	74	Single (never married)
Female	White	T1c	N1a	M0	Surgery performed	None/Unknown	Yes	4	14	Negative	Negative	Negative	13	67	Single (never married)
Female	White	T1b	N0	M0	Not recommended, contraindicated due to other cond; autopsy only (1973-2002)	None/Unknown	No/Unknown	1	8	Positive	Positive	Negative	20	85	Widowed
Female	Asian or Pacific Islander	T1c	N0	M0	Surgery performed	None/Unknown	Yes	1	17	Positive	Positive	Positive	18	47	Married (including common law)
Female	Asian or Pacific Islander	T1c	N0	M0	Surgery performed	Refused (1988+)	No/Unknown	1	12	Positive	Positive	Negative	7	74	Married (including common law)
Female	White	T1b	N0	M0	Surgery performed	None/Unknown	Yes	1	10	Positive	Positive	Positive	11	59	Married (including common law)
Female	Asian or Pacific Islander	T1b	N0	M0	Surgery performed	Beam radiation	No/Unknown	2	6	Positive	Positive	Negative	10	52	Single (never married)
Female	White	T1c	N0	M0	Surgery performed	None/Unknown	Yes	1	19	Negative	Negative	Negative	19	54	Married (including common law)
Female	White	T1c	N0	M0	Surgery performed	Beam radiation	No/Unknown	0	18	Positive	Positive	Negative	2	81	Married (including common law)
Female	Asian or Pacific Islander	T1c	N0	M0	Surgery performed	Refused (1988+)	No/Unknown	0	16	Positive	Positive	Negative	14	72	Widowed
Female	Asian or Pacific Islander	T3	N1	M0	Surgery performed	Beam radiation	Yes	0	56	Positive	Positive	Positive	23	48	Married (including common law)
Female	Black	T1b	N0	M0	Surgery performed	None/Unknown	No/Unknown	1	6	Positive	Positive	Negative	22	61	Single (never married)
Female	White	T2	N0	M0	Surgery performed	None/Unknown	No/Unknown	1	25	Positive	Positive	Negative	15	83	Widowed
Female	White	T1c	N0	M0	Surgery performed	None/Unknown	No/Unknown	1	15	Positive	Positive	Negative	15	83	Widowed
Female	White	T1c	N0	M0	Surgery performed	None/Unknown	Yes	1	19	Positive	Positive	Negative	13	73	Married (including common law)
Female	Asian or Pacific Islander	T2	N1a	M0	Surgery performed	Beam radiation	Yes	1	31	Negative	Negative	Negative	14	47	Married (including common law)
Female	White	T1c	N2a	M0	Surgery performed	Beam radiation	Yes	0	17	Positive	Positive	Negative	19	62	Divorced
Female	White	T1c	N0	M0	Surgery performed	Beam radiation	No/Unknown	2	17	Positive	Positive	Positive	0	81	Married (including common law)
Female	Asian or Pacific Islander	T2	N1mi	M0	Surgery performed	None/Unknown	Yes	2	22	Positive	Positive	Negative	2	47	Married (including common law)
Female	Asian or Pacific Islander	T2	N0	M0	Surgery performed	None/Unknown	No/Unknown	2	21	Positive	Positive	Negative	7	34	Married (including common law)
Male	White	T1c	N0	M0	Surgery performed	None/Unknown	No/Unknown	2	17	Positive	Positive	Negative	19	85	Married (including common law)
Female	White	T2	N1	M0	Surgery performed	Beam radiation	Yes	1	33	Positive	Negative	Negative	4	64	Married (including common law)
Female	White	T2	N1	M0	Surgery performed	Beam radiation	Yes	0	32	Positive	Positive	Positive	11	48	Single (never married)
Female	White	T1c	N0	M0	Surgery performed	Beam radiation	No/Unknown	1	12	Positive	Positive	Negative	0	71	Married (including common law)
Female	White	T2	N0	M0	Surgery performed	None/Unknown	No/Unknown	2	22	Positive	Positive	Negative	10	81	Married (including common law)
Female	White	T1c	N0	M0	Surgery performed	None/Unknown	Yes	1	17	Negative	Negative	Positive	22	36	Married (including common law)
Female	White	T1c	N0	M0	Surgery performed	Beam radiation	No/Unknown	1	12	Positive	Positive	Negative	11	78	Single (never married)
Female	White	T2	N0	M0	Recommended but not performed, patient refused	None/Unknown	No/Unknown	2	22	Positive	Positive	Negative	2	85	Widowed
Female	Asian or Pacific Islander	T2	N0	M0	Surgery performed	Beam radiation	Yes	2	25	Positive	Positive	Positive	15	66	Married (including common law)
Female	Asian or Pacific Islander	T1b	N0	M0	Surgery performed	Refused (1988+)	No/Unknown	0	9	Positive	Positive	Negative	16	84	Married (including common law)
Female	Black	T1a	N0	M0	Surgery performed	None/Unknown	No/Unknown	0	2	Positive	Positive	Negative	5	85	Widowed
Female	Asian or Pacific Islander	T1c	N0	M0	Surgery performed	Beam radiation	No/Unknown	1	14	Negative	Negative	Positive	0	78	Widowed
Female	White	T1c	N0	M0	Surgery performed	Beam radiation	No/Unknown	1	11	Positive	Negative	Negative	21	78	Widowed
Female	White	T1c	N1a	M0	Surgery performed	Beam radiation	No/Unknown	1	14	Positive	Negative	Negative	4	65	Married (including common law)
Female	White	T2	N0	M0	Surgery performed	Beam radiation	No/Unknown	1	23	Positive	Positive	Negative	3	81	Married (including common law)
Female	White	T1c	N0	M0	Surgery performed	None/Unknown	No/Unknown	1	19	Positive	Positive	Negative	0	65	Single (never married)
Female	White	T1c	N0	M0	Surgery performed	None/Unknown	No/Unknown	1	11	Positive	Positive	Negative	23	71	Married (including common law)
Female	White	T1c	N0	M0	Surgery performed	Beam radiation	No/Unknown	1	18	Positive	Positive	Negative	6	69	Divorced
Female	White	T1a	N0	M0	Surgery performed	Beam radiation	Yes	1	4	Positive	Positive	Negative	18	49	Married (including common law)
Female	Black	T1a	N0	M0	Surgery performed	None/Unknown	No/Unknown	2	3	Positive	Positive	Negative	2	61	Single (never married)
Female	White	T2	N0	M0	Surgery performed	None/Unknown	No/Unknown	1	24	Positive	Positive	Negative	23	85	Single (never married)
Female	White	T1a	N0	M0	Surgery performed	Beam radiation	No/Unknown	1	2	Positive	Negative	Positive	0	67	Single (never married)
Female	White	T1c	N0	M0	Surgery performed	Beam radiation	No/Unknown	1	12	Positive	Positive	Negative	1	62	Married (including common law)
Female	White	T1b	N0	M0	Surgery performed	Beam radiation	No/Unknown	1	7	Positive	Positive	Negative	13	58	Married (including common law)
Female	White	T1b	N0	M0	Surgery performed	None/Unknown	No/Unknown	4	7	Positive	Positive	Negative	5	70	Married (including common law)
Female	Asian or Pacific Islander	T3	N0	M0	Surgery performed	None/Unknown	Yes	2	66	Positive	Negative	Positive	4	63	Married (including common law)
Female	Asian or Pacific Islander	T2	N0	M0	Surgery performed	None/Unknown	No/Unknown	0	22	Positive	Positive	Negative	16	48	Single (never married)
Female	Black	T2	N0	M0	Surgery performed	Beam radiation	No/Unknown	2	34	Positive	Negative	Negative	9	85	Widowed
Female	White	T2	N1	M0	Surgery performed	None/Unknown	No/Unknown	0	25	Positive	Negative	Negative	4	71	Single (never married)
Female	White	T2	N0	M0	Surgery performed	None/Unknown	Yes	0	30	Positive	Negative	Negative	7	57	Divorced
Female	Black	T1c	N0	M0	Surgery performed	Combination of beam with implants or isotopes	No/Unknown	2	14	Positive	Negative	Negative	18	70	Married (including common law)
Female	White	T1b	N0	M0	Surgery performed	None/Unknown	No/Unknown	1	8	Positive	Positive	Negative	14	85	Married (including common law)
Female	Asian or Pacific Islander	T1mi	N0	M0	Surgery performed	Beam radiation	No/Unknown	1	1	Positive	Negative	Positive	4	61	Married (including common law)
Female	White	T2	N0	M0	Recommended but not performed, patient refused	None/Unknown	No/Unknown	2	21	Positive	Positive	Negative	9	85	Widowed
Female	Black	T1c	N0	M0	Surgery performed	Beam radiation	No/Unknown	1	18	Positive	Negative	Negative	14	71	Widowed
Female	Asian or Pacific Islander	T1a	N0	M0	Surgery performed	None/Unknown	No/Unknown	1	2	Positive	Positive	Negative	0	41	Married (including common law)
Female	Black	T2	N3b	M1	Not recommended	None/Unknown	Yes	0	33	Negative	Negative	Positive	9	54	Married (including common law)
Female	Black	T1a	N0	M0	Surgery performed	Beam radiation	No/Unknown	0	3	Positive	Positive	Negative	3	81	Widowed
Female	White	T1a	N0	M0	Surgery performed	Refused (1988+)	No/Unknown	2	3	Positive	Positive	Positive	2	75	Divorced
Female	Asian or Pacific Islander	T2	N2a	M0	Surgery performed	Beam radiation	Yes	0	30	Positive	Negative	Negative	13	71	Married (including common law)
Female	White	T1b	N0	M0	Surgery performed	Beam radiation	No/Unknown	0	6	Positive	Negative	Negative	21	73	Married (including common law)
Female	White	T2	N1a	M0	Surgery performed	Beam radiation	Yes	1	50	Positive	Positive	Positive	18	40	Married (including common law)
Female	White	T1c	N0	M0	Surgery performed	None/Unknown	No/Unknown	1	12	Negative	Negative	Negative	11	83	Widowed
Female	White	T1c	N0	M0	Surgery performed	None/Unknown	No/Unknown	3	12	Positive	Positive	Negative	7	79	Married (including common law)
Male	Black	T2	N2a	M1	Not recommended	Beam radiation	No/Unknown	1	21	Positive	Positive	Negative	10	63	Married (including common law)
Female	Asian or Pacific Islander	T1c	N1b	M0	Surgery performed	None/Unknown	No/Unknown	3	20	Positive	Positive	Negative	6	55	Separated
Female	Black	T1c	N1a	M0	Surgery performed	Beam radiation	No/Unknown	0	19	Positive	Positive	Negative	6	71	Widowed
Female	White	T1c	N1mi	M0	Surgery performed	None/Unknown	No/Unknown	2	18	Positive	Positive	Positive	7	50	Married (including common law)
Female	White	T1c	N0	M0	Surgery performed	Beam radiation	No/Unknown	2	12	Positive	Positive	Negative	10	70	Married (including common law)
Female	White	T2	N0	M0	Recommended but not performed, patient refused	None/Unknown	No/Unknown	1	29	Positive	Positive	Negative	1	85	Divorced
Female	White	T4d	N1a	M1	Not recommended	None/Unknown	Yes	1	28	Positive	Negative	Negative	22	68	Widowed
Female	Asian or Pacific Islander	T1a	N0	M0	Surgery performed	None/Unknown	No/Unknown	0	4	Positive	Positive	Negative	7	47	Divorced
Female	Asian or Pacific Islander	T1b	N0	M0	Surgery performed	Beam radiation	Yes	0	6	Positive	Positive	Positive	14	56	Widowed
Female	Asian or Pacific Islander	T2	N0	M0	Surgery performed	Beam radiation	No/Unknown	1	22	Positive	Positive	Negative	17	58	Married (including common law)
Female	White	T1b	N0	M0	Surgery performed	Beam radiation	No/Unknown	0	7	Positive	Negative	Negative	8	71	Married (including common law)
Female	Asian or Pacific Islander	T1b	N0	M0	Surgery performed	Beam radiation	No/Unknown	2	9	Positive	Positive	Negative	4	74	Married (including common law)
Female	White	T2	N0	M0	Surgery performed	Beam radiation	No/Unknown	1	23	Positive	Positive	Negative	9	71	Married (including common law)
Female	Asian or Pacific Islander	T1mi	N0	M0	Surgery performed	Beam radiation	No/Unknown	2	1	Positive	Positive	Negative	2	80	Single (never married)
Female	White	T1c	N1a	M0	Surgery performed	Beam radiation	No/Unknown	2	14	Positive	Positive	Negative	5	72	Married (including common law)
Female	White	T2	N1mi	M0	Surgery performed	Beam radiation	No/Unknown	1	22	Positive	Positive	Negative	23	56	Married (including common law)
Female	White	T2	N1mi	M0	Surgery performed	Beam radiation	Yes	1	25	Positive	Positive	Negative	8	58	Married (including common law)
Female	Asian or Pacific Islander	T1b	N0(i+)	M0	Surgery performed	Beam radiation	No/Unknown	0	8	Positive	Positive	Negative	14	65	Married (including common law)
Female	White	T4b	N1a	M0	Surgery performed	Beam radiation	Yes	0	18	Negative	Negative	Positive	8	53	Married (including common law)
Female	White	T2	N0	M0	Surgery performed	None/Unknown	No/Unknown	1	25	Negative	Negative	Negative	7	75	Single (never married)
Female	White	T1a	N0	M0	Surgery performed	None/Unknown	No/Unknown	1	5	Positive	Positive	Negative	0	85	Married (including common law)
Female	Asian or Pacific Islander	T1b	N0	M0	Surgery performed	Beam radiation	No/Unknown	1	10	Positive	Positive	Negative	10	66	Married (including common law)
Female	White	T2	N0	M0	Surgery performed	Refused (1988+)	No/Unknown	1	24	Positive	Positive	Negative	10	85	Divorced
Female	White	T4b	N3a	M0	Surgery performed	Beam radiation	No/Unknown	0	130	Positive	Positive	Negative	3	74	Widowed
Female	Black	T1c	N0	M0	Surgery performed	Beam radiation	Yes	0	11	Negative	Negative	Negative	10	55	Divorced
Female	Asian or Pacific Islander	T1b	N0	M0	Surgery performed	None/Unknown	No/Unknown	3	10	Positive	Positive	Negative	10	52	Married (including common law)
Female	White	T3	N0	M0	Surgery performed	None/Unknown	Yes	1	90	Positive	Positive	Positive	10	43	Separated
Female	White	T1c	N0	M0	Surgery performed	Beam radiation	No/Unknown	1	15	Negative	Negative	Positive	9	85	Widowed
Female	Black	T2	N1a	M0	Surgery performed	None/Unknown	Yes	9	37	Negative	Negative	Negative	18	76	Married (including common law)
Female	White	T1a	N0	M0	Surgery performed	Beam radiation	No/Unknown	0	5	Positive	Positive	Negative	14	58	Married (including common law)
Female	Asian or Pacific Islander	T2	N0	M0	Surgery performed	Beam radiation	No/Unknown	3	21	Positive	Negative	Negative	23	72	Married (including common law)
Female	Asian or Pacific Islander	T3	N1	M1	Not recommended	None/Unknown	Yes	0	60	Negative	Negative	Negative	10	66	Widowed
Female	White	T1c	N0	M0	Surgery performed	None/Unknown	No/Unknown	0	14	Positive	Positive	Negative	17	82	Widowed
Female	White	T2	N0	M0	Surgery performed	Beam radiation	No/Unknown	2	25	Positive	Positive	Negative	21	85	Single (never married)
Female	White	T3	N1mi	M0	Surgery performed	Beam radiation	Yes	0	60	Positive	Positive	Positive	10	43	Single (never married)
Female	Black	T1c	N0	M0	Surgery performed	Beam radiation	No/Unknown	0	20	Positive	Positive	Negative	19	61	Married (including common law)
Female	White	T2	N0	M0	Surgery performed	Beam radiation	Yes	3	25	Positive	Positive	Negative	0	55	Married (including common law)
Female	Asian or Pacific Islander	T1c	N0	M0	Surgery performed	Beam radiation	Yes	1	15	Positive	Positive	Negative	5	47	Single (never married)
Female	Asian or Pacific Islander	T1c	N0	M0	Surgery performed	None/Unknown	Yes	1	13	Positive	Positive	Negative	4	47	Single (never married)
Female	White	T1c	N0	M0	Surgery performed	Beam radiation	No/Unknown	1	15	Positive	Positive	Negative	14	65	Single (never married)
Female	Black	T4a	N3b	M1	Not recommended	None/Unknown	Yes	1	34	Positive	Positive	Negative	3	63	Single (never married)
Female	White	T1a	N0	M0	Surgery performed	Refused (1988+)	No/Unknown	0	3	Positive	Positive	Negative	23	35	Married (including common law)
Female	Asian or Pacific Islander	T2	N1	M0	Surgery performed	Beam radiation	Yes	0	40	Positive	Positive	Negative	9	64	Single (never married)
Female	White	T2	N0	M1	Surgery performed	None/Unknown	No/Unknown	1	30	Positive	Positive	Negative	11	76	Married (including common law)
Female	White	T1c	N0	M0	Surgery performed	Beam radiation	No/Unknown	1	13	Positive	Positive	Negative	4	77	Single (never married)
Female	Asian or Pacific Islander	T2	N0	M0	Surgery performed	Beam radiation	Yes	4	32	Negative	Negative	Positive	0	61	Widowed
Female	White	T1b	N0	M0	Surgery performed	None/Unknown	No/Unknown	1	9	Positive	Positive	Negative	7	85	Widowed
Female	Black	T1b	N0	M0	Surgery performed	None/Unknown	No/Unknown	2	8	Positive	Positive	Negative	1	67	Married (including common law)
Female	White	T1c	N0	M0	Surgery performed	None/Unknown	Yes	0	14	Positive	Positive	Negative	4	40	Married (including common law)
Male	White	T2	N0	M0	Surgery performed	None/Unknown	No/Unknown	0	40	Positive	Positive	Negative	5	82	Married (including common law)
Female	Black	T2	N0	M0	Surgery performed	Beam radiation	No/Unknown	4	25	Negative	Negative	Negative	8	81	Divorced
Female	White	T1c	N0	M0	Surgery performed	Beam radiation	No/Unknown	2	12	Positive	Positive	Negative	3	66	Divorced
Female	White	T1b	N0	M0	Surgery performed	Beam radiation	No/Unknown	0	10	Positive	Positive	Negative	2	68	Married (including common law)
Female	Asian or Pacific Islander	T1c	N0	M0	Surgery performed	Beam radiation	No/Unknown	1	13	Positive	Positive	Negative	15	59	Married (including common law)
Female	White	T1c	N1c	M0	Surgery performed	Refused (1988+)	No/Unknown	3	15	Positive	Positive	Negative	7	72	Married (including common law)
Female	White	T1a	N0	M0	Surgery performed	None/Unknown	No/Unknown	1	5	Positive	Negative	Positive	4	72	Married (including common law)
Female	White	T2	N3a	M0	Surgery performed	None/Unknown	No/Unknown	1	31	Positive	Positive	Negative	11	59	Single (never married)
Female	White	T1b	N0	M0	Surgery performed	None/Unknown	Yes	0	10	Positive	Negative	Negative	2	67	Married (including common law)
Female	White	T2	N1a	M0	Surgery performed	Beam radiation	No/Unknown	2	42	Positive	Positive	Negative	4	58	Married (including common law)
Female	White	T1a	N0	M0	Surgery performed	Refused (1988+)	No/Unknown	2	4	Positive	Positive	Negative	16	75	Married (including common law)
Female	White	T3	N1	M0	Not recommended, contraindicated due to other cond; autopsy only (1973-2002)	None/Unknown	Yes	0	51	Positive	Positive	Negative	1	68	Married (including common law)
Female	White	T2	N0	M0	Not recommended	None/Unknown	Yes	0	42	Negative	Negative	Negative	10	73	Married (including common law)
Female	Asian or Pacific Islander	T1c	N0	M0	Surgery performed	Refused (1988+)	No/Unknown	0	20	Positive	Negative	Positive	13	58	Married (including common law)
Female	White	T1c	N0	M0	Surgery performed	None/Unknown	No/Unknown	1	11	Positive	Positive	Negative	19	79	Widowed
Female	Asian or Pacific Islander	T2	N0	M0	Surgery performed	None/Unknown	No/Unknown	0	38	Positive	Positive	Negative	11	85	Widowed
Female	White	T1c	N0	M0	Surgery performed	Beam radiation	No/Unknown	1	11	Positive	Positive	Negative	4	70	Married (including common law)
Female	White	T1c	N1a	M0	Surgery performed	Beam radiation	Yes	1	17	Negative	Negative	Negative	11	43	Married (including common law)
Female	White	T1c	N0	M0	Surgery performed	None/Unknown	No/Unknown	2	11	Positive	Positive	Negative	19	40	Married (including common law)
Female	Asian or Pacific Islander	T3	N0	M0	Surgery performed	Beam radiation	Yes	2	60	Positive	Negative	Positive	11	49	Married (including common law)
Female	White	T1b	N0	M0	Surgery performed	Radioactive implants (includes brachytherapy) (1988+)	No/Unknown	2	9	Positive	Positive	Negative	20	46	Married (including common law)
Female	White	T2	N0	M0	Surgery performed	Refused (1988+)	No/Unknown	3	25	Positive	Positive	Negative	22	76	Divorced
Female	White	T1c	N1a	M0	Surgery performed	None/Unknown	Yes	1	12	Positive	Positive	Negative	5	65	Married (including common law)
Female	Black	T1c	N0	M0	Surgery performed	Beam radiation	No/Unknown	1	13	Positive	Positive	Negative	9	74	Married (including common law)
Female	White	T1c	N0	M0	Surgery performed	None/Unknown	No/Unknown	1	14	Positive	Positive	Negative	19	36	Married (including common law)
Female	Asian or Pacific Islander	T2	N0	M0	Surgery performed	None/Unknown	Yes	1	28	Positive	Positive	Positive	5	70	Single (never married)
Female	White	T1c	N0	M0	Surgery performed	Beam radiation	No/Unknown	1	11	Positive	Positive	Negative	0	84	Widowed
Female	White	T1c	N0(mol+)	M0	Surgery performed	Beam radiation	Yes	0	20	Positive	Positive	Negative	4	72	Married (including common law)
Female	White	T1c	N0	M0	Surgery performed	None/Unknown	Yes	1	15	Positive	Positive	Positive	2	19	Single (never married)
Female	White	T2	N0	M0	Surgery performed	Beam radiation	No/Unknown	2	24	Positive	Positive	Negative	16	72	Married (including common law)
Female	White	T2	N0	M1	Surgery performed	Beam radiation	Yes	1	25	Negative	Negative	Positive	14	71	Single (never married)
Female	White	T1b	N0	M0	Surgery performed	Beam radiation	No/Unknown	2	7	Positive	Positive	Positive	11	73	Married (including common law)
Female	White	T1b	N0	M1	Surgery performed	Beam radiation	No/Unknown	1	9	Positive	Positive	Negative	5	61	Married (including common law)
Female	White	T1c	N1mi	M0	Surgery performed	Combination of beam with implants or isotopes	No/Unknown	2	14	Positive	Positive	Negative	13	66	Divorced
Female	Asian or Pacific Islander	T1c	N0	M0	Surgery performed	Beam radiation	No/Unknown	1	19	Positive	Positive	Negative	0	64	Married (including common law)
Female	Asian or Pacific Islander	T1b	N0	M0	Surgery performed	Beam radiation	No/Unknown	1	9	Positive	Positive	Negative	7	66	Married (including common law)
Female	White	T1c	N1a	M0	Surgery performed	None/Unknown	Yes	0	13	Positive	Negative	Negative	4	63	Widowed
Female	Black	T3	N3a	M0	Surgery performed	Beam radiation	No/Unknown	2	56	Positive	Positive	Negative	23	79	Married (including common law)
Female	White	T1c	N0	M0	Surgery performed	Beam radiation	No/Unknown	1	13	Positive	Positive	Negative	20	66	Divorced
Female	White	T2	N0	M0	Not recommended	None/Unknown	No/Unknown	0	38	Positive	Positive	Negative	7	70	Married (including common law)
Female	Asian or Pacific Islander	T1b	N0	M0	Surgery performed	None/Unknown	No/Unknown	2	10	Positive	Positive	Negative	3	85	Widowed
Female	Asian or Pacific Islander	T1b	N0	M0	Surgery performed	Beam radiation	No/Unknown	2	10	Positive	Positive	Negative	5	65	Single (never married)
Female	White	T1a	N0	M0	Surgery performed	None/Unknown	No/Unknown	1	3	Positive	Positive	Negative	15	41	Married (including common law)
Female	Asian or Pacific Islander	T1c	N1a	M0	Surgery performed	Beam radiation	Yes	1	20	Positive	Positive	Negative	3	65	Married (including common law)
Female	Black	T1c	N0	M0	Not recommended	None/Unknown	Yes	1	11	Positive	Negative	Negative	7	56	Single (never married)
Female	White	T1c	N0	M0	Surgery performed	Beam radiation	No/Unknown	2	15	Positive	Positive	Positive	22	63	Married (including common law)
Female	Asian or Pacific Islander	T1b	N0	M0	Surgery performed	Beam radiation	No/Unknown	1	6	Positive	Positive	Negative	19	62	Married (including common law)
Female	White	T1b	N0	M0	Surgery performed	None/Unknown	Yes	1	9	Positive	Negative	Positive	17	62	Single (never married)
Female	White	T1c	N1	M0	Surgery performed	None/Unknown	Yes	1	18	Positive	Positive	Positive	10	62	Single (never married)
Female	White	T2	N0	M0	Surgery performed	Beam radiation	No/Unknown	1	21	Positive	Positive	Negative	7	82	Single (never married)
Female	Asian or Pacific Islander	T1a	N0	M0	Surgery performed	Beam radiation	No/Unknown	0	2	Positive	Positive	Negative	17	53	Married (including common law)
Female	White	T1c	N1	M0	Not recommended	None/Unknown	Yes	0	19	Negative	Negative	Positive	17	65	Married (including common law)
Female	White	T1b	N0	M0	Surgery performed	Beam radiation	No/Unknown	0	7	Positive	Positive	Negative	14	56	Single (never married)
Female	White	T2	N0	M0	Surgery performed	Beam radiation	Yes	2	22	Positive	Positive	Negative	23	51	Married (including common law)
Female	White	T1b	N0	M0	Surgery performed	None/Unknown	Yes	2	9	Positive	Positive	Negative	21	78	Widowed
Female	White	T1b	N0	M0	Surgery performed	Beam radiation	No/Unknown	1	8	Positive	Positive	Negative	20	66	Married (including common law)
Female	Asian or Pacific Islander	T1mi	N0	M0	Surgery performed	None/Unknown	No/Unknown	1	1	Positive	Positive	Negative	14	42	Married (including common law)
Female	White	T1a	N0	M0	Surgery performed	None/Unknown	Yes	3	3	Positive	Negative	Negative	8	57	Married (including common law)
Female	White	T1b	N0	M0	Surgery performed	Refused (1988+)	No/Unknown	1	10	Positive	Positive	Negative	6	72	Single (never married)
Female	Asian or Pacific Islander	T1b	N0	M0	Surgery performed	Beam radiation	No/Unknown	0	8	Positive	Positive	Positive	22	60	Married (including common law)
Female	Asian or Pacific Islander	T1b	N0	M0	Surgery performed	None/Unknown	No/Unknown	1	8	Negative	Negative	Negative	9	85	Widowed
Female	White	T1c	N0	M0	Surgery performed	None/Unknown	No/Unknown	0	12	Positive	Positive	Negative	15	61	Married (including common law)
Female	White	T1c	N0	M0	Surgery performed	Beam radiation	No/Unknown	3	12	Positive	Positive	Negative	1	78	Married (including common law)
Female	White	T1b	N0	M0	Surgery performed	Refused (1988+)	No/Unknown	1	6	Positive	Positive	Negative	5	71	Widowed
Female	Asian or Pacific Islander	T1c	N0	M0	Surgery performed	Beam radiation	No/Unknown	1	18	Positive	Positive	Negative	16	62	Married (including common law)
Female	White	T1c	N0	M0	Surgery performed	None/Unknown	No/Unknown	2	13	Positive	Positive	Negative	3	55	Married (including common law)
Female	White	T1c	N0	M0	Surgery performed	None/Unknown	No/Unknown	2	13	Positive	Positive	Negative	3	55	Married (including common law)
Female	White	T1c	N0	M0	Surgery performed	Beam radiation	No/Unknown	2	18	Positive	Positive	Negative	10	70	Married (including common law)
Female	White	T1b	N0	M0	Surgery performed	Beam radiation	No/Unknown	1	6	Positive	Positive	Negative	11	69	Single (never married)
Female	White	T1c	N0	M0	Surgery performed	Beam radiation	No/Unknown	0	18	Positive	Negative	Negative	8	79	Married (including common law)
Female	White	T1b	N0	M0	Surgery performed	None/Unknown	No/Unknown	1	6	Positive	Positive	Negative	4	69	Married (including common law)
Female	White	T1c	N0	M0	Surgery performed	Beam radiation	No/Unknown	0	14	Positive	Positive	Negative	0	49	Single (never married)
Female	White	T1c	N0	M0	Surgery performed	Beam radiation	No/Unknown	2	12	Positive	Negative	Negative	3	69	Divorced
Female	White	T1c	N0	M0	Surgery performed	None/Unknown	Yes	2	15	Positive	Negative	Negative	13	61	Married (including common law)
Female	White	T2	N1a	M0	Surgery performed	Beam radiation	No/Unknown	1	30	Positive	Positive	Negative	13	71	Married (including common law)
Female	Black	T1b	N1b	M0	Surgery performed	Beam radiation	Yes	3	8	Positive	Positive	Negative	2	61	Divorced
Female	White	T1c	N0	M0	Surgery performed	Beam radiation	No/Unknown	2	15	Positive	Positive	Negative	5	51	Married (including common law)
Female	Asian or Pacific Islander	T1b	N0	M0	Surgery performed	Refused (1988+)	No/Unknown	1	8	Positive	Positive	Negative	6	76	Married (including common law)
Female	White	T1a	N0	M0	Surgery performed	None/Unknown	No/Unknown	1	4	Positive	Positive	Negative	2	71	Single (never married)
Female	Asian or Pacific Islander	T1b	N0	M0	Surgery performed	None/Unknown	No/Unknown	0	10	Positive	Positive	Negative	22	48	Married (including common law)
Female	White	T1c	N1a	M0	Surgery performed	Beam radiation	No/Unknown	1	20	Positive	Positive	Negative	7	76	Single (never married)
Female	White	T1c	N0	M0	Surgery performed	None/Unknown	No/Unknown	2	16	Positive	Negative	Negative	10	76	Single (never married)
Female	White	T3	N3a	M1	Surgery performed	Beam radiation	Yes	1	63	Positive	Positive	Negative	0	60	Married (including common law)
Female	White	T2	N1mi	M0	Surgery performed	None/Unknown	No/Unknown	1	30	Positive	Positive	Negative	17	70	Married (including common law)
Female	Asian or Pacific Islander	T2	N0	M0	Surgery performed	Beam radiation	No/Unknown	1	35	Positive	Positive	Negative	6	52	Married (including common law)
Female	White	T1c	N0	M0	Surgery performed	None/Unknown	No/Unknown	1	15	Positive	Positive	Negative	17	54	Divorced
Female	White	T1a	N0	M0	Surgery performed	Beam radiation	No/Unknown	0	4	Positive	Positive	Negative	16	54	Divorced
Female	White	T1b	N0	M0	Surgery performed	None/Unknown	No/Unknown	0	6	Positive	Positive	Negative	16	72	Single (never married)
Female	Black	T1b	N0	M0	Surgery performed	None/Unknown	No/Unknown	0	6	Positive	Positive	Negative	21	67	Single (never married)
Female	White	T0	N0	M1	Not recommended	None/Unknown	Yes	0	0	Negative	Negative	Positive	1	53	Unmarried or Domestic Partner
Female	White	T1c	N0	M0	Surgery performed	Beam radiation	No/Unknown	2	15	Positive	Positive	Negative	14	69	Married (including common law)
Female	White	T3	N0	M0	Surgery performed	None/Unknown	No/Unknown	3	85	Positive	Positive	Negative	16	53	Married (including common law)
Female	Asian or Pacific Islander	T1c	N0	M0	Surgery performed	Beam radiation	No/Unknown	1	19	Positive	Positive	Negative	12	69	Married (including common law)
Female	Asian or Pacific Islander	T1a	N0	M0	Surgery performed	None/Unknown	Yes	7	3	Positive	Negative	Negative	17	43	Married (including common law)
Female	Black	T1c	N1a	M0	Surgery performed	Beam radiation	No/Unknown	1	11	Positive	Positive	Negative	0	81	Single (never married)
Female	White	T1c	N0	M0	Surgery performed	None/Unknown	No/Unknown	3	20	Positive	Positive	Negative	20	74	Single (never married)
Female	Asian or Pacific Islander	T1c	N0	M0	Surgery performed	Beam radiation	Yes	1	17	Positive	Positive	Negative	21	68	Married (including common law)
Female	White	T1a	N0	M0	Surgery performed	None/Unknown	No/Unknown	0	5	Positive	Positive	Negative	22	68	Married (including common law)
Female	Black	T4b	N2a	M0	Surgery performed	Beam radiation	Yes	0	80	Positive	Positive	Negative	20	69	Widowed
Female	White	T2	N0	M0	Surgery performed	None/Unknown	No/Unknown	2	40	Negative	Negative	Positive	12	68	Divorced
Female	Asian or Pacific Islander	T3	N1	M0	Surgery performed	None/Unknown	Yes	1	69	Positive	Positive	Positive	16	39	Married (including common law)
Female	White	T2	N3a	M0	Surgery performed	None/Unknown	Yes	9	22	Positive	Negative	Positive	14	51	Single (never married)
Female	White	T1b	N0	M0	Surgery performed	Beam radiation	No/Unknown	2	10	Positive	Positive	Negative	23	54	Single (never married)
Female	White	T1b	N0	M0	Surgery performed	Refused (1988+)	No/Unknown	0	9	Positive	Positive	Negative	22	63	Married (including common law)
Female	White	T1c	N0	M0	Surgery performed	Beam radiation	No/Unknown	0	11	Positive	Positive	Negative	13	74	Married (including common law)
Female	Black	T4d	N1	M1	Not recommended	None/Unknown	Yes	0	160	Positive	Negative	Positive	12	59	Single (never married)
Female	White	T1b	N0	M0	Surgery performed	Refused (1988+)	No/Unknown	2	8	Positive	Positive	Negative	13	68	Widowed
Female	White	T1c	N0	M0	Surgery performed	None/Unknown	Yes	2	20	Positive	Positive	Negative	16	54	Married (including common law)
Female	Asian or Pacific Islander	T2	N1a	M0	Surgery performed	None/Unknown	Yes	1	31	Positive	Positive	Negative	22	32	Married (including common law)
Female	Asian or Pacific Islander	T1c	N0	M0	Surgery performed	None/Unknown	No/Unknown	0	13	Positive	Positive	Negative	22	42	Single (never married)
Female	White	T1c	N0	M0	Surgery performed	Beam radiation	No/Unknown	1	13	Positive	Positive	Negative	15	69	Divorced
Female	White	T1c	N0	M0	Surgery performed	None/Unknown	No/Unknown	1	18	Positive	Positive	Negative	17	82	Widowed
Female	White	T1c	N0	M0	Surgery performed	None/Unknown	No/Unknown	2	12	Positive	Positive	Negative	16	37	Single (never married)
Female	White	T1c	N1a	M0	Surgery performed	Beam radiation	No/Unknown	2	18	Positive	Negative	Negative	16	59	Married (including common law)
Female	White	T1c	N0	M0	Surgery performed	None/Unknown	No/Unknown	1	16	Positive	Positive	Negative	22	47	Married (including common law)
Female	White	T1c	N0	M0	Surgery performed	None/Unknown	No/Unknown	1	11	Positive	Positive	Negative	22	47	Married (including common law)
Female	White	T1b	N0	M0	Surgery performed	Beam radiation	Yes	0	9	Positive	Positive	Negative	11	71	Married (including common law)
Female	White	T1b	N0	M0	Surgery performed	Beam radiation	No/Unknown	1	6	Positive	Negative	Negative	21	72	Married (including common law)
Female	White	T1b	N0	M0	Surgery performed	Refused (1988+)	No/Unknown	1	10	Positive	Positive	Negative	23	78	Married (including common law)
Female	White	T2	N0	M0	Surgery performed	None/Unknown	No/Unknown	1	25	Positive	Positive	Negative	20	49	Married (including common law)
Female	White	T1c	N0	M0	Surgery performed	Beam radiation	Yes	1	18	Negative	Negative	Positive	17	74	Single (never married)
Female	White	T1mi	N0	M0	Surgery performed	None/Unknown	No/Unknown	1	1	Positive	Positive	Negative	19	60	Married (including common law)
Female	White	T1a	N0	M0	Surgery performed	None/Unknown	Yes	0	2	Positive	Positive	Negative	12	52	Divorced
Female	White	T1b	N0	M0	Surgery performed	None/Unknown	No/Unknown	1	9	Positive	Positive	Negative	15	85	Widowed
Female	White	T2	N1a	M0	Surgery performed	Beam radiation	Yes	1	25	Positive	Negative	Negative	23	42	Single (never married)
Female	White	T1c	N0	M0	Surgery performed	Beam radiation	No/Unknown	2	15	Positive	Positive	Negative	20	56	Single (never married)
Female	White	T1c	N0	M0	Surgery performed	None/Unknown	Yes	1	12	Negative	Negative	Negative	11	45	Married (including common law)
Female	White	T1c	N0	M0	Surgery performed	Refused (1988+)	No/Unknown	1	19	Positive	Positive	Negative	22	72	Married (including common law)
Female	White	T1b	N0	M0	Surgery performed	None/Unknown	No/Unknown	0	7	Positive	Negative	Negative	23	54	Married (including common law)
Female	White	T1c	N0	M0	Surgery performed	Beam radiation	No/Unknown	1	19	Positive	Positive	Negative	12	71	Single (never married)
Female	White	T3	N3b	M1	Recommended but not performed, patient refused	Refused (1988+)	No/Unknown	6	107	Positive	Positive	Negative	23	55	Single (never married)
Female	White	T1c	N0	M0	Surgery performed	Beam radiation	Yes	1	17	Positive	Negative	Negative	23	58	Married (including common law)
Female	White	T1a	N0	M0	Surgery performed	Beam radiation	No/Unknown	2	5	Positive	Negative	Negative	21	69	Married (including common law)
Female	White	T4a	N0	M0	Surgery performed	None/Unknown	Yes	1	52	Positive	Positive	Positive	14	56	Unmarried or Domestic Partner
Female	White	T1c	N0	M0	Surgery performed	Beam radiation	Yes	1	16	Positive	Positive	Negative	21	59	Married (including common law)
Female	White	T1b	N0	M0	Surgery performed	Beam radiation	No/Unknown	1	7	Positive	Positive	Negative	18	69	Divorced
Female	White	T1b	N0	M0	Surgery performed	Beam radiation	No/Unknown	1	10	Positive	Positive	Negative	20	66	Widowed
Female	White	T2	N1a	M0	Surgery performed	None/Unknown	No/Unknown	1	43	Negative	Positive	Negative	12	85	Divorced
Female	White	T1c	N0	M0	Surgery performed	Beam radiation	No/Unknown	1	17	Positive	Negative	Negative	19	70	Single (never married)
Female	White	T1c	N1mi	M0	Surgery performed	Beam radiation	No/Unknown	1	15	Positive	Positive	Negative	18	60	Married (including common law)
Female	White	T4b	N3c	M1	Surgery performed	Beam radiation	Yes	2	80	Positive	Positive	Negative	17	66	Single (never married)
Female	White	T1b	N0	M0	Surgery performed	Beam radiation	No/Unknown	2	10	Positive	Positive	Negative	21	58	Married (including common law)
Female	White	T1c	N0	M0	Surgery performed	Beam radiation	Yes	1	11	Negative	Negative	Negative	22	43	Married (including common law)
Female	Asian or Pacific Islander	T1c	N1a	M0	Surgery performed	Beam radiation	Yes	0	19	Positive	Positive	Negative	23	42	Married (including common law)
Female	White	T1c	N0	M0	Surgery performed	Beam radiation	No/Unknown	1	20	Positive	Positive	Positive	23	75	Married (including common law)
Female	Asian or Pacific Islander	T2	N0	M0	Surgery performed	None/Unknown	Yes	1	27	Positive	Negative	Positive	14	48	Single (never married)
Female	White	T1c	N1a	M0	Surgery performed	None/Unknown	Yes	1	18	Positive	Positive	Negative	13	45	Divorced
Female	White	T1mi	N0	M0	Surgery performed	None/Unknown	No/Unknown	1	1	Negative	Negative	Negative	22	66	Single (never married)
Female	White	T1c	N0	M0	Surgery performed	None/Unknown	No/Unknown	1	15	Positive	Positive	Negative	18	76	Married (including common law)
Female	White	T1c	N0(i+)	M0	Surgery performed	Beam radiation	No/Unknown	1	11	Positive	Positive	Negative	13	76	Married (including common law)
Female	White	T1a	N0	M0	Surgery performed	None/Unknown	No/Unknown	1	4	Positive	Positive	Negative	16	78	Married (including common law)
Female	White	T1b	N0	M0	Surgery performed	None/Unknown	No/Unknown	0	9	Positive	Positive	Negative	15	78	Married (including common law)
Female	White	T2	N0(i+)	M0	Surgery performed	None/Unknown	No/Unknown	4	40	Positive	Positive	Positive	21	50	Single (never married)
Female	White	T2	N1a	M0	Surgery performed	Beam radiation	Yes	1	24	Positive	Positive	Negative	19	73	Married (including common law)
Female	White	T1c	N0	M0	Surgery performed	Refused (1988+)	No/Unknown	0	12	Positive	Positive	Negative	12	74	Married (including common law)
Female	White	T1c	N0	M0	Surgery performed	Beam radiation	Yes	1	17	Negative	Negative	Negative	19	60	Married (including common law)
Female	White	T1c	N0	M0	Surgery performed	None/Unknown	No/Unknown	0	14	Positive	Positive	Negative	21	67	Divorced
Female	White	T1c	N0	M0	Surgery performed	Beam radiation	No/Unknown	0	12	Positive	Positive	Negative	21	74	Married (including common law)
Female	White	T2	N3b	M1	Not recommended	None/Unknown	Yes	0	25	Positive	Positive	Negative	19	50	Unmarried or Domestic Partner
Female	Asian or Pacific Islander	T1mi	N0	M0	Surgery performed	Beam radiation	No/Unknown	1	1	Negative	Negative	Negative	11	69	Married (including common law)
Female	White	T4c	N0	M0	Surgery performed	Beam radiation	No/Unknown	1	19	Positive	Positive	Negative	19	73	Single (never married)
Female	White	T1b	N0	M0	Surgery performed	Refused (1988+)	No/Unknown	1	6	Positive	Positive	Negative	16	66	Married (including common law)
Female	White	T1c	N0	M0	Surgery performed	Beam radiation	No/Unknown	1	17	Positive	Positive	Negative	23	78	Married (including common law)
Female	White	T1c	N0	M0	Surgery performed	None/Unknown	No/Unknown	2	15	Positive	Positive	Negative	17	44	Married (including common law)
Female	Asian or Pacific Islander	T2	N0	M0	Surgery performed	None/Unknown	Yes	0	33	Positive	Positive	Positive	22	40	Married (including common law)
Female	White	T2	N0	M0	Surgery performed	Beam radiation	No/Unknown	1	29	Positive	Positive	Negative	14	80	Married (including common law)
Female	White	T1c	N0	M0	Surgery performed	Beam radiation	Yes	2	17	Positive	Positive	Negative	13	57	Single (never married)
Female	White	T1c	N0	M0	Surgery performed	Refused (1988+)	No/Unknown	1	13	Positive	Positive	Negative	21	46	Single (never married)
Female	White	T2	N1a	M0	Surgery performed	None/Unknown	No/Unknown	1	25	Positive	Positive	Negative	21	46	Married (including common law)
Female	White	T2	N0	M0	Surgery performed	None/Unknown	No/Unknown	2	35	Positive	Positive	Negative	3	75	Married (including common law)
Female	Asian or Pacific Islander	T2	N0	M0	Surgery performed	Beam radiation	Yes	3	30	Negative	Negative	Negative	20	68	Divorced
Female	Asian or Pacific Islander	T1c	N0	M0	Surgery performed	Beam radiation	No/Unknown	3	18	Positive	Positive	Negative	15	59	Married (including common law)
Female	Asian or Pacific Islander	T1c	N0	M0	Surgery performed	None/Unknown	Yes	1	19	Negative	Negative	Negative	21	45	Married (including common law)
Female	White	T1c	N0	M0	Surgery performed	Beam radiation	Yes	1	15	Positive	Positive	Negative	17	54	Married (including common law)
Female	Asian or Pacific Islander	T2	N0	M0	Surgery performed	Beam radiation	No/Unknown	2	26	Positive	Positive	Negative	18	72	Married (including common law)
Female	Asian or Pacific Islander	T1b	N0	M0	Surgery performed	None/Unknown	No/Unknown	4	7	Positive	Positive	Negative	19	61	Married (including common law)
Female	White	T3	N1a	M0	Surgery performed	Beam radiation	No/Unknown	1	74	Negative	Negative	Negative	19	84	Single (never married)
Female	Asian or Pacific Islander	T4b	N0	M1	Not recommended	None/Unknown	Yes	0	45	Negative	Positive	Positive	19	56	Married (including common law)
Female	Asian or Pacific Islander	T1b	N0	M0	Surgery performed	Beam radiation	Yes	2	8	Positive	Positive	Negative	23	51	Divorced
Female	White	T1b	N0	M0	Surgery performed	None/Unknown	Yes	1	9	Positive	Positive	Positive	23	32	Married (including common law)
Female	Asian or Pacific Islander	T1c	N0	M0	Surgery performed	Beam radiation	No/Unknown	1	15	Positive	Positive	Negative	23	51	Married (including common law)
Female	White	T2	N1c	M0	Surgery performed	Beam radiation	Yes	2	35	Positive	Positive	Negative	23	55	Married (including common law)
Female	White	T2	N0	M0	Surgery performed	Beam radiation	Yes	2	30	Positive	Positive	Negative	22	55	Married (including common law)
Female	White	T2	N0	M0	Surgery performed	Beam radiation	No/Unknown	2	33	Positive	Positive	Negative	22	38	Single (never married)
Female	Asian or Pacific Islander	T1c	N0	M0	Surgery performed	Radioactive implants (includes brachytherapy) (1988+)	No/Unknown	2	20	Positive	Positive	Negative	22	71	Married (including common law)
Female	White	T2	N0	M0	Surgery performed	Beam radiation	Yes	1	23	Positive	Positive	Positive	23	57	Married (including common law)
Female	White	T2	N0	M0	Surgery performed	Beam radiation	No/Unknown	1	22	Positive	Positive	Negative	23	63	Divorced
Female	White	T1b	N1a	M0	Surgery performed	Beam radiation	No/Unknown	1	10	Positive	Positive	Negative	22	68	Divorced
Female	White	T2	N0	M0	Surgery performed	Beam radiation	Yes	2	25	Positive	Negative	Negative	17	76	Married (including common law)
Female	Asian or Pacific Islander	T2	N1	M0	Recommended but not performed, patient refused	Refused (1988+)	No/Unknown	6	30	Positive	Positive	Negative	14	55	Single (never married)
Female	Asian or Pacific Islander	T2	N0	M0	Surgery performed	Beam radiation	Yes	1	25	Positive	Positive	Negative	15	39	Single (never married)
Female	White	T1b	N0	M0	Surgery performed	Beam radiation	No/Unknown	1	8	Positive	Positive	Negative	13	62	Married (including common law)
Female	White	T1a	N0	M0	Surgery performed	Beam radiation	No/Unknown	1	5	Positive	Negative	Negative	13	51	Married (including common law)
Female	White	T1c	N0(i+)	M0	Surgery performed	Beam radiation	Yes	0	13	Positive	Positive	Negative	12	37	Married (including common law)
Female	Asian or Pacific Islander	T1b	N0	M0	Surgery performed	None/Unknown	No/Unknown	2	8	Positive	Positive	Negative	13	50	Divorced
Female	Asian or Pacific Islander	T1c	N0	M0	Surgery performed	Beam radiation	No/Unknown	1	15	Positive	Positive	Negative	7	79	Married (including common law)
Female	Asian or Pacific Islander	T1a	N0	M0	Surgery performed	Beam radiation	No/Unknown	0	2	Positive	Positive	Negative	13	62	Married (including common law)
Female	White	T1a	N0	M0	Surgery performed	Beam radiation	No/Unknown	1	3	Positive	Negative	Negative	14	49	Single (never married)
Female	White	T1c	N0	M0	Surgery performed	Refused (1988+)	No/Unknown	1	15	Positive	Positive	Negative	8	76	Divorced
Female	Asian or Pacific Islander	T1c	N0	M0	Surgery performed	Beam radiation	Yes	1	17	Positive	Negative	Positive	12	52	Married (including common law)
Female	Asian or Pacific Islander	T4a	N3b	M0	Surgery performed	Beam radiation	Yes	1	57	Positive	Positive	Positive	13	36	Single (never married)
Female	Asian or Pacific Islander	T1c	N0	M0	Surgery performed	Beam radiation	No/Unknown	1	15	Positive	Positive	Negative	13	45	Married (including common law)
Female	Asian or Pacific Islander	T1c	N0	M0	Surgery performed	Beam radiation	Yes	1	20	Positive	Negative	Negative	12	31	Married (including common law)
Female	White	T1mi	N0	M0	Surgery performed	None/Unknown	No/Unknown	0	1	Positive	Positive	Negative	14	81	Married (including common law)
Female	White	T1c	N0	M0	Surgery performed	Beam radiation	No/Unknown	2	11	Positive	Positive	Negative	16	60	Married (including common law)
Female	White	T1a	N0	M0	Surgery performed	Refused (1988+)	No/Unknown	1	5	Positive	Positive	Negative	15	65	Married (including common law)
Female	White	T2	N1	M0	Surgery performed	Beam radiation	Yes	1	30	Positive	Positive	Positive	14	59	Widowed
Female	White	T1c	N0	M0	Surgery performed	Beam radiation	No/Unknown	1	12	Positive	Negative	Negative	15	65	Married (including common law)
Female	Asian or Pacific Islander	T3	N1	M1	Not recommended	Beam radiation	No/Unknown	2	60	Positive	Negative	Negative	15	85	Widowed
Female	White	T2	N0	M0	Surgery performed	Beam radiation	No/Unknown	1	23	Positive	Positive	Negative	17	48	Single (never married)
Female	White	T2	N0	M0	Surgery performed	Beam radiation	Yes	1	22	Positive	Positive	Positive	22	68	Married (including common law)
Female	Asian or Pacific Islander	T1a	N0	M0	Surgery performed	None/Unknown	No/Unknown	3	4	Negative	Negative	Positive	20	47	Married (including common law)
Female	Asian or Pacific Islander	T1c	N0	M0	Surgery performed	Beam radiation	No/Unknown	2	11	Positive	Positive	Negative	16	54	Married (including common law)
Female	Black	T2	N1	M0	Not recommended	None/Unknown	No/Unknown	0	22	Positive	Positive	Negative	18	73	Single (never married)
Female	Asian or Pacific Islander	T1b	N0	M0	Surgery performed	Beam radiation	Yes	0	10	Negative	Negative	Positive	12	48	Married (including common law)
Female	Asian or Pacific Islander	T2	N0	M0	Surgery performed	None/Unknown	Yes	1	30	Positive	Positive	Positive	20	39	Single (never married)
Female	White	T1c	N0	M0	Surgery performed	Beam radiation	No/Unknown	1	17	Positive	Positive	Negative	16	61	Married (including common law)
Female	White	T2	N0	M0	Surgery performed	Beam radiation	Yes	1	23	Negative	Negative	Negative	20	57	Married (including common law)
Female	Asian or Pacific Islander	T2	N0	M0	Surgery performed	Beam radiation	Yes	0	23	Positive	Positive	Positive	18	51	Single (never married)
Female	White	T1c	N0	M0	Surgery performed	Beam radiation	No/Unknown	0	11	Positive	Positive	Negative	15	63	Single (never married)
Female	White	T1b	N0	M0	Surgery performed	Beam radiation	No/Unknown	0	9	Positive	Positive	Negative	15	63	Single (never married)
Female	White	T2	N0	M0	Surgery performed	Beam radiation	Yes	1	26	Negative	Negative	Negative	18	55	Divorced
Female	Asian or Pacific Islander	T1mi	N0	M0	Surgery performed	Refused (1988+)	No/Unknown	2	1	Positive	Positive	Negative	6	74	Single (never married)
Female	Asian or Pacific Islander	T2	N0	M0	Surgery performed	None/Unknown	Yes	1	29	Negative	Negative	Negative	16	72	Married (including common law)
Female	White	T1c	N0	M0	Surgery performed	Beam radiation	No/Unknown	1	12	Positive	Positive	Negative	16	76	Married (including common law)
Female	Asian or Pacific Islander	T1c	N0	M0	Surgery performed	Refused (1988+)	No/Unknown	1	16	Positive	Positive	Negative	17	78	Married (including common law)
Female	Asian or Pacific Islander	T2	N1a	M0	Surgery performed	Beam radiation	No/Unknown	2	28	Positive	Positive	Negative	15	49	Married (including common law)
Female	Asian or Pacific Islander	T1b	N0	M0	Surgery performed	None/Unknown	No/Unknown	2	7	Positive	Positive	Negative	16	84	Widowed
Female	Asian or Pacific Islander	T1c	N1a	M0	Surgery performed	Beam radiation	Yes	1	20	Negative	Negative	Negative	23	60	Married (including common law)
Female	Asian or Pacific Islander	T1c	N0	M0	Surgery performed	Beam radiation	No/Unknown	3	18	Negative	Negative	Negative	23	69	Single (never married)
Female	White	T1a	N0	M0	Surgery performed	Beam radiation	No/Unknown	0	5	Positive	Positive	Negative	17	67	Widowed
Female	Asian or Pacific Islander	T1c	N0	M0	Surgery performed	Beam radiation	No/Unknown	0	15	Positive	Positive	Negative	23	55	Married (including common law)
Female	Asian or Pacific Islander	T1c	N0	M0	Surgery performed	None/Unknown	No/Unknown	0	16	Positive	Positive	Negative	18	58	Married (including common law)
Female	Asian or Pacific Islander	T1c	N0	M0	Surgery performed	Beam radiation	No/Unknown	1	11	Positive	Positive	Negative	15	51	Married (including common law)
Female	White	T2	N0	M0	Surgery performed	Refused (1988+)	No/Unknown	1	23	Positive	Positive	Negative	15	85	Married (including common law)
Female	White	T1c	N0	M0	Surgery performed	None/Unknown	No/Unknown	1	15	Positive	Positive	Negative	15	64	Single (never married)
Female	White	T1b	N0(i+)	M0	Surgery performed	Beam radiation	No/Unknown	1	9	Positive	Positive	Negative	15	61	Widowed
Female	Asian or Pacific Islander	T2	N2a	M0	Surgery performed	Beam radiation	Yes	0	34	Positive	Positive	Negative	19	64	Widowed
Female	White	T1c	N0	M0	Surgery performed	Beam radiation	No/Unknown	0	11	Positive	Positive	Negative	9	64	Married (including common law)
Female	Asian or Pacific Islander	T2	N1	M1	Not recommended	Beam radiation	Yes	2	35	Positive	Positive	Negative	16	43	Single (never married)
Female	White	T2	N3a	M0	Surgery performed	Beam radiation	Yes	0	34	Positive	Positive	Negative	16	29	Married (including common law)
Female	White	T1c	N0	M0	Surgery performed	Beam radiation	No/Unknown	0	14	Positive	Positive	Negative	16	58	Married (including common law)
Female	White	T1c	N0	M0	Surgery performed	Beam radiation	Yes	2	13	Positive	Positive	Positive	13	46	Single (never married)
Female	Asian or Pacific Islander	T1c	N0	M0	Surgery performed	Beam radiation	Yes	1	18	Positive	Positive	Negative	17	59	Married (including common law)
Female	Asian or Pacific Islander	T1c	N0	M0	Surgery performed	Beam radiation	No/Unknown	0	17	Positive	Positive	Negative	16	82	Married (including common law)
Female	White	T1b	N0	M0	Surgery performed	Beam radiation	No/Unknown	1	10	Positive	Positive	Negative	19	49	Married (including common law)
Female	White	T1c	N0	M0	Surgery performed	Beam radiation	Yes	0	17	Positive	Positive	Negative	16	36	Single (never married)
Female	White	T1c	N0	M0	Surgery performed	Beam radiation	No/Unknown	0	15	Positive	Positive	Negative	18	85	Widowed
Female	White	T2	N1	M1	Not recommended	None/Unknown	Yes	1	45	Positive	Positive	Negative	19	37	Single (never married)
Female	White	T1c	N0	M0	Surgery performed	Beam radiation	No/Unknown	0	19	Positive	Positive	Negative	18	45	Married (including common law)
Female	Asian or Pacific Islander	T1c	N0	M0	Surgery performed	Beam radiation	No/Unknown	2	20	Positive	Positive	Negative	20	51	Married (including common law)
Female	White	T2	N1a	M0	Surgery performed	Beam radiation	Yes	2	39	Positive	Positive	Negative	20	29	Single (never married)
Female	White	T1c	N0	M0	Surgery performed	Beam radiation	No/Unknown	0	11	Positive	Positive	Negative	18	52	Single (never married)
Female	Asian or Pacific Islander	T2	N0	M0	Surgery performed	Beam radiation	Yes	1	30	Positive	Positive	Negative	17	61	Divorced
Female	White	T1c	N0	M0	Surgery performed	Beam radiation	Yes	0	19	Positive	Negative	Negative	18	60	Divorced
Female	White	T1c	N0	M0	Surgery performed	Beam radiation	No/Unknown	1	14	Positive	Positive	Negative	19	50	Single (never married)
Female	Asian or Pacific Islander	T1b	N0	M0	Surgery performed	Beam radiation	No/Unknown	1	9	Positive	Negative	Negative	19	55	Single (never married)
Female	Asian or Pacific Islander	T1b	N1a	M0	Surgery performed	Refused (1988+)	Yes	0	8	Positive	Negative	Negative	7	56	Single (never married)
Female	White	T2	N1a	M0	Surgery performed	Beam radiation	Yes	0	21	Positive	Positive	Negative	19	55	Married (including common law)
Female	White	T1b	N0	M0	Surgery performed	Beam radiation	No/Unknown	1	9	Positive	Positive	Negative	20	54	Married (including common law)
Female	White	T1b	N0(i+)	M0	Surgery performed	Beam radiation	Yes	0	9	Positive	Negative	Negative	9	55	Single (never married)
Female	Asian or Pacific Islander	T2	N0	M0	Surgery performed	Beam radiation	Yes	1	30	Positive	Negative	Negative	17	50	Married (including common law)
Female	Asian or Pacific Islander	T1c	N0	M0	Surgery performed	Beam radiation	No/Unknown	1	11	Positive	Positive	Negative	11	64	Widowed
Female	Black	T1c	N2a	M0	Surgery performed	Beam radiation	Yes	1	15	Positive	Positive	Negative	17	66	Married (including common law)
Female	White	T1b	N0	M0	Surgery performed	Refused (1988+)	No/Unknown	0	8	Positive	Positive	Negative	17	68	Married (including common law)
Female	White	T1c	N0	M0	Surgery performed	Beam radiation	Yes	1	16	Positive	Negative	Positive	17	51	Single (never married)
Female	Asian or Pacific Islander	T1c	N1a	M0	Surgery performed	Beam radiation	Yes	0	15	Positive	Negative	Positive	22	38	Married (including common law)
Female	White	T1c	N0	M0	Surgery performed	Beam radiation	No/Unknown	0	11	Positive	Positive	Negative	20	79	Divorced
Female	White	T1c	N0	M0	Surgery performed	Refused (1988+)	No/Unknown	2	11	Positive	Positive	Negative	21	62	Married (including common law)
Female	White	T1c	N0	M0	Surgery performed	Beam radiation	No/Unknown	1	12	Positive	Positive	Negative	19	62	Single (never married)
Female	Asian or Pacific Islander	T2	N0	M0	Surgery performed	Beam radiation	No/Unknown	1	25	Positive	Negative	Negative	20	71	Married (including common law)
Female	White	T1c	N0	M0	Surgery performed	Refused (1988+)	No/Unknown	1	11	Positive	Positive	Negative	20	71	Single (never married)
Female	White	T1b	N0	M0	Surgery performed	Beam radiation	No/Unknown	1	8	Positive	Negative	Negative	20	70	Married (including common law)
Female	White	T2	N1a	M0	Surgery performed	Beam radiation	Yes	0	30	Positive	Positive	Positive	19	39	Single (never married)
Female	Asian or Pacific Islander	T1b	N0	M0	Surgery performed	Beam radiation	Yes	1	9	Positive	Positive	Negative	22	53	Married (including common law)
Female	White	T1b	N0	M0	Surgery performed	Beam radiation	No/Unknown	2	8	Positive	Positive	Negative	23	40	Single (never married)
Female	White	T2	N0	M0	Surgery performed	None/Unknown	Yes	0	25	Negative	Negative	Negative	21	34	Married (including common law)
Female	White	T2	N0	M0	Surgery performed	None/Unknown	No/Unknown	0	25	Positive	Positive	Negative	22	47	Married (including common law)
Female	White	T2	N2a	M0	Surgery performed	None/Unknown	Yes	0	43	Positive	Positive	Negative	21	54	Single (never married)
Female	White	T2	N1a	M0	Surgery performed	Radioactive implants (includes brachytherapy) (1988+)	No/Unknown	0	43	Positive	Positive	Negative	11	81	Divorced
Female	Asian or Pacific Islander	T1c	N0	M0	Surgery performed	Beam radiation	No/Unknown	1	14	Positive	Positive	Negative	22	45	Married (including common law)
Female	White	T1a	N0	M0	Surgery performed	Beam radiation	No/Unknown	2	5	Positive	Positive	Negative	23	41	Single (never married)
Female	Asian or Pacific Islander	T1a	N0	M0	Surgery performed	None/Unknown	No/Unknown	2	4	Negative	Negative	Positive	22	85	Single (never married)
Female	White	T1b	N0	M0	Surgery performed	Beam radiation	No/Unknown	0	9	Positive	Positive	Negative	20	72	Widowed
Female	Asian or Pacific Islander	T1c	N0	M0	Surgery performed	Beam radiation	No/Unknown	1	13	Positive	Positive	Negative	23	68	Single (never married)
Female	Asian or Pacific Islander	T1mi	N0	M0	Surgery performed	Beam radiation	No/Unknown	1	1	Positive	Positive	Negative	20	57	Married (including common law)
Female	White	T1c	N0	M0	Surgery performed	Beam radiation	No/Unknown	0	18	Positive	Negative	Negative	23	63	Married (including common law)
Female	Asian or Pacific Islander	T1a	N0	M0	Surgery performed	Beam radiation	Yes	0	4	Negative	Negative	Positive	20	65	Married (including common law)
Female	White	T1c	N0	M0	Surgery performed	None/Unknown	No/Unknown	1	15	Positive	Positive	Negative	20	68	Married (including common law)
Female	White	T1c	N0(i+)	M0	Surgery performed	None/Unknown	Yes	1	15	Negative	Negative	Negative	21	48	Divorced
Female	Asian or Pacific Islander	T2	N0	M0	Recommended but not performed, patient refused	None/Unknown	Yes	0	50	Positive	Positive	Negative	20	85	Widowed
Female	White	T1c	N0	M0	Surgery performed	Beam radiation	No/Unknown	0	18	Positive	Positive	Negative	20	70	Married (including common law)
Female	White	T1c	N0	M0	Surgery performed	Beam radiation	No/Unknown	2	15	Positive	Positive	Negative	22	47	Single (never married)
Female	Asian or Pacific Islander	T2	N1a	M0	Surgery performed	None/Unknown	Yes	1	32	Positive	Positive	Negative	21	46	Single (never married)
Female	White	T1b	N0(i+)	M0	Surgery performed	Beam radiation	No/Unknown	1	9	Positive	Positive	Negative	21	57	Married (including common law)
Female	White	T1c	N0	M0	Surgery performed	Beam radiation	No/Unknown	1	14	Positive	Positive	Negative	21	68	Single (never married)
Female	Asian or Pacific Islander	T1c	N0	M0	Surgery performed	Beam radiation	No/Unknown	1	11	Positive	Positive	Negative	14	48	Married (including common law)
Female	White	T1c	N1mi	M0	Surgery performed	Beam radiation	No/Unknown	1	17	Positive	Positive	Negative	22	57	Married (including common law)
Female	White	T4d	N1a	M0	Surgery performed	Beam radiation	Yes	0	77	Positive	Positive	Negative	15	60	Married (including common law)
Female	White	T1c	N0	M0	Surgery performed	Beam radiation	Yes	1	17	Positive	Positive	Negative	20	57	Married (including common law)
Female	White	T1b	N0	M0	Surgery performed	Beam radiation	No/Unknown	0	7	Positive	Positive	Negative	23	63	Married (including common law)
Female	White	T2	N0	M0	Surgery performed	Beam radiation	Yes	0	30	Positive	Negative	Positive	23	36	Single (never married)
Female	White	T2	N0	M0	Surgery performed	Refused (1988+)	No/Unknown	1	42	Positive	Positive	Negative	23	85	Widowed
Female	White	T1b	N0	M0	Surgery performed	Beam radiation	No/Unknown	2	9	Positive	Positive	Negative	23	53	Married (including common law)
Female	White	T2	N2a	M0	Surgery performed	Beam radiation	Yes	0	32	Positive	Positive	Negative	15	54	Married (including common law)
Female	Asian or Pacific Islander	T2	N3a	M1	Surgery performed	Beam radiation	No/Unknown	0	32	Positive	Positive	Negative	18	58	Single (never married)
Female	Asian or Pacific Islander	T1a	N1a	M0	Surgery performed	None/Unknown	Yes	4	2	Positive	Negative	Positive	16	40	Married (including common law)
Female	Black	T4b	N3c	M1	Not recommended	None/Unknown	Yes	2	71	Positive	Positive	Negative	18	71	Widowed
Female	Asian or Pacific Islander	T1c	N0	M0	Surgery performed	Beam radiation	No/Unknown	2	15	Positive	Positive	Negative	16	48	Single (never married)
Female	Asian or Pacific Islander	T4c	N3a	M1	Not recommended	Beam radiation	Yes	1	46	Positive	Positive	Positive	22	70	Married (including common law)
Female	White	T3	N3a	M0	Surgery performed	Beam radiation	No/Unknown	3	89	Positive	Positive	Negative	19	46	Single (never married)
Female	White	T1c	N0	M0	Surgery performed	Beam radiation	No/Unknown	2	15	Positive	Negative	Negative	22	64	Married (including common law)
Female	White	T1b	N0	M0	Surgery performed	Beam radiation	Yes	2	10	Positive	Negative	Positive	22	64	Married (including common law)
Female	White	T2	N1a	M0	Surgery performed	Beam radiation	Yes	2	30	Positive	Positive	Negative	23	78	Married (including common law)
Female	White	T1c	N0	M0	Surgery performed	Beam radiation	Yes	1	11	Positive	Positive	Negative	22	78	Married (including common law)
Female	White	T1b	N0	M0	Surgery performed	Beam radiation	No/Unknown	2	10	Positive	Positive	Negative	18	75	Married (including common law)
Female	White	T1c	N0	M0	Surgery performed	Beam radiation	No/Unknown	2	19	Positive	Positive	Negative	18	75	Married (including common law)
Female	White	T2	N0	M0	Surgery performed	Beam radiation	No/Unknown	1	26	Positive	Positive	Negative	17	72	Divorced
Female	Asian or Pacific Islander	T1a	N0	M0	Surgery performed	None/Unknown	No/Unknown	1	2	Positive	Positive	Negative	6	59	Married (including common law)
Female	Asian or Pacific Islander	T2	N1a	M0	Surgery performed	None/Unknown	Yes	2	40	Positive	Positive	Negative	18	63	Married (including common law)
Female	Asian or Pacific Islander	T1c	N1a	M0	Surgery performed	Beam radiation	No/Unknown	1	14	Positive	Positive	Negative	20	52	Married (including common law)
Female	White	T3	N3b	M0	Surgery performed	Beam radiation	Yes	0	98	Negative	Negative	Positive	21	63	Married (including common law)
Female	Asian or Pacific Islander	T2	N0	M0	Surgery performed	None/Unknown	No/Unknown	0	30	Negative	Negative	Positive	22	85	Married (including common law)
Female	Asian or Pacific Islander	T1b	N0	M0	Surgery performed	Beam radiation	Yes	0	9	Positive	Positive	Negative	19	68	Married (including common law)
Female	White	T2	N2a	M0	Surgery performed	Beam radiation	Yes	1	24	Positive	Positive	Negative	19	54	Married (including common law)
Female	White	T1c	N0	M0	Surgery performed	Beam radiation	Yes	1	20	Positive	Positive	Negative	21	61	Married (including common law)
Female	Black	T1a	N0	M0	Surgery performed	Refused (1988+)	No/Unknown	0	2	Positive	Positive	Negative	21	68	Widowed
Female	Asian or Pacific Islander	T2	N0	M0	Surgery performed	Refused (1988+)	No/Unknown	1	34	Positive	Positive	Negative	15	58	Divorced
Female	Asian or Pacific Islander	T1c	N0	M0	Surgery performed	Beam radiation	No/Unknown	1	13	Positive	Positive	Negative	16	68	Married (including common law)
Female	Asian or Pacific Islander	T1c	N0	M0	Surgery performed	None/Unknown	No/Unknown	1	19	Positive	Positive	Negative	19	74	Married (including common law)
Female	Asian or Pacific Islander	T1b	N0	M0	Surgery performed	None/Unknown	No/Unknown	0	9	Positive	Positive	Negative	21	71	Widowed
Female	Asian or Pacific Islander	T3	N2a	M0	Surgery performed	Beam radiation	Yes	3	85	Positive	Positive	Negative	22	31	Married (including common law)
Female	White	T1c	N0	M0	Surgery performed	Beam radiation	No/Unknown	2	14	Positive	Positive	Negative	17	48	Married (including common law)
Female	Asian or Pacific Islander	T1c	N0	M0	Surgery performed	Beam radiation	No/Unknown	1	13	Positive	Positive	Negative	23	71	Divorced
Female	White	T1b	N0	M0	Surgery performed	Beam radiation	No/Unknown	2	8	Positive	Positive	Negative	20	70	Married (including common law)
Female	White	T1b	N0	M0	Surgery performed	Beam radiation	No/Unknown	0	7	Positive	Positive	Negative	9	43	Married (including common law)
Female	White	T1c	N0	M0	Surgery performed	Beam radiation	No/Unknown	0	11	Positive	Positive	Negative	6	72	Married (including common law)
Female	Black	T2	N1a	M0	Surgery performed	Refused (1988+)	No/Unknown	0	27	Positive	Positive	Negative	21	80	Widowed
Female	Asian or Pacific Islander	T1c	N0(mol+)	M0	Surgery performed	Beam radiation	No/Unknown	1	20	Positive	Positive	Negative	16	47	Married (including common law)
Female	Black	T2	N1a	M0	Surgery performed	Refused (1988+)	No/Unknown	1	43	Positive	Negative	Negative	21	60	Widowed
Female	White	T1c	N0	M0	Surgery performed	Beam radiation	Yes	1	15	Positive	Positive	Negative	21	46	Single (never married)
Female	Black	T1b	N0	M0	Surgery performed	Beam radiation	No/Unknown	4	7	Positive	Positive	Negative	23	48	Single (never married)
Female	Black	T1b	N0	M0	Surgery performed	Refused (1988+)	No/Unknown	1	9	Positive	Positive	Negative	21	83	Married (including common law)
Female	Asian or Pacific Islander	T1b	N0	M0	Surgery performed	Beam radiation	No/Unknown	1	6	Positive	Positive	Negative	21	65	Unmarried or Domestic Partner
Female	Asian or Pacific Islander	T1a	N0	M0	Surgery performed	Beam radiation	No/Unknown	1	2	Positive	Positive	Positive	19	56	Married (including common law)
Female	Asian or Pacific Islander	T2	N0	M0	Surgery performed	None/Unknown	No/Unknown	2	28	Positive	Positive	Positive	21	45	Married (including common law)
Female	Asian or Pacific Islander	T2	N0	M0	Surgery performed	None/Unknown	Yes	1	30	Positive	Negative	Negative	21	44	Married (including common law)
Female	Black	T1a	N0	M0	Surgery performed	Refused (1988+)	No/Unknown	2	4	Positive	Positive	Negative	20	72	Widowed
Female	White	T2	N0	M0	Surgery performed	Beam radiation	No/Unknown	1	24	Positive	Positive	Negative	21	73	Married (including common law)
Female	Black	T1c	N0	M0	Surgery performed	Beam radiation	No/Unknown	1	16	Positive	Negative	Negative	20	55	Married (including common law)
Female	Asian or Pacific Islander	T1a	N0	M0	Surgery performed	None/Unknown	No/Unknown	1	2	Negative	Negative	Positive	23	65	Married (including common law)
Female	White	T2	N1mi	M0	Surgery performed	None/Unknown	Yes	0	25	Positive	Positive	Negative	23	58	Divorced
Female	White	T1b	N0	M0	Surgery performed	Beam radiation	No/Unknown	0	8	Positive	Positive	Negative	23	56	Married (including common law)
Female	White	T1c	N0	M0	Surgery performed	Beam radiation	No/Unknown	0	12	Positive	Positive	Negative	22	65	Married (including common law)
Female	Asian or Pacific Islander	T1c	N0	M0	Surgery performed	None/Unknown	Yes	2	16	Positive	Positive	Negative	20	43	Married (including common law)
Female	Asian or Pacific Islander	T2	N0	M0	Surgery performed	Beam radiation	Yes	1	23	Positive	Positive	Positive	20	73	Married (including common law)
Female	White	T2	N1	M1	Not recommended	None/Unknown	Yes	1	25	Positive	Positive	Positive	9	45	Married (including common law)
Female	White	T1c	N0	M0	Surgery performed	None/Unknown	No/Unknown	2	16	Positive	Negative	Negative	9	74	Married (including common law)
Female	Asian or Pacific Islander	T1b	N0	M0	Surgery performed	Beam radiation	No/Unknown	1	8	Positive	Positive	Negative	19	65	Widowed
Female	White	T1c	N0	M0	Surgery performed	None/Unknown	Yes	2	18	Positive	Positive	Positive	23	78	Married (including common law)
Female	White	T1b	N0	M0	Surgery performed	Beam radiation	Yes	1	9	Positive	Positive	Negative	23	47	Married (including common law)
Female	White	T1c	N0	M0	Surgery performed	None/Unknown	No/Unknown	0	12	Positive	Positive	Negative	22	82	Divorced
Female	White	T2	N1a	M0	Surgery performed	Beam radiation	Yes	2	36	Positive	Positive	Positive	19	46	Married (including common law)
Female	Asian or Pacific Islander	T2	N0	M0	Surgery performed	Beam radiation	Yes	1	38	Negative	Negative	Positive	22	67	Married (including common law)
Female	White	T3	N1	M0	Surgery performed	Beam radiation	Yes	0	150	Positive	Positive	Positive	23	28	Married (including common law)
Female	White	T1c	N0	M0	Surgery performed	Beam radiation	Yes	1	11	Positive	Negative	Positive	23	54	Single (never married)
Female	Black	T2	N1a	M0	Surgery performed	Beam radiation	Yes	1	33	Positive	Positive	Negative	22	65	Divorced
Female	Black	T2	N1a	M0	Surgery performed	None/Unknown	No/Unknown	1	25	Negative	Negative	Negative	21	60	Single (never married)
Female	White	T3	N1	M1	Not recommended	None/Unknown	Yes	0	51	Negative	Negative	Negative	22	38	Married (including common law)
Female	White	T2	N0	M0	Surgery performed	Beam radiation	Yes	1	43	Negative	Negative	Negative	22	70	Divorced
Female	White	T1c	N0	M0	Surgery performed	Beam radiation	No/Unknown	2	11	Positive	Positive	Negative	21	73	Single (never married)
Female	Asian or Pacific Islander	T2	N1a	M0	Surgery performed	None/Unknown	No/Unknown	2	25	Positive	Positive	Positive	11	80	Married (including common law)
Female	Asian or Pacific Islander	T2	N1a	M0	Surgery performed	Beam radiation	Yes	1	43	Positive	Positive	Positive	22	44	Married (including common law)
Female	White	T1b	N0	M0	Surgery performed	Beam radiation	No/Unknown	0	10	Positive	Positive	Negative	22	57	Married (including common law)
Female	Asian or Pacific Islander	T1c	N0	M0	Surgery performed	Beam radiation	No/Unknown	1	17	Positive	Positive	Negative	16	63	Married (including common law)
Female	Asian or Pacific Islander	T1c	N0	M0	Surgery performed	Beam radiation	No/Unknown	0	15	Positive	Positive	Negative	20	44	Married (including common law)
Female	White	T2	N0(i+)	M0	Surgery performed	Beam radiation	Yes	0	25	Negative	Negative	Negative	20	41	Married (including common law)
Female	White	T1c	N1mi	M0	Surgery performed	None/Unknown	Yes	1	12	Positive	Positive	Negative	20	47	Single (never married)
Female	White	T1c	N0	M0	Surgery performed	Beam radiation	No/Unknown	1	18	Positive	Positive	Negative	20	62	Married (including common law)
Female	Asian or Pacific Islander	T1a	N0	M0	Surgery performed	None/Unknown	No/Unknown	0	4	Positive	Positive	Negative	20	51	Married (including common law)
Female	White	T1c	N0	M0	Surgery performed	Beam radiation	Yes	1	19	Negative	Negative	Negative	21	47	Married (including common law)
Female	White	T2	N1mi	M0	Surgery performed	Beam radiation	Yes	1	38	Negative	Negative	Positive	21	81	Married (including common law)
Female	White	T1c	N1b	M0	Surgery performed	Beam radiation	Yes	0	12	Positive	Negative	Positive	19	82	Married (including common law)
Female	White	T2	N0	M0	Surgery performed	Beam radiation	No/Unknown	2	27	Positive	Positive	Negative	22	65	Widowed
Female	White	T2	N0	M0	Surgery performed	Beam radiation	No/Unknown	2	25	Positive	Positive	Negative	22	79	Married (including common law)
Female	White	T1c	N0	M0	Surgery performed	Beam radiation	No/Unknown	0	12	Positive	Positive	Negative	17	64	Married (including common law)
Female	White	T2	N0	M0	Surgery performed	None/Unknown	No/Unknown	1	28	Positive	Positive	Negative	17	57	Married (including common law)
Female	White	T1c	N0	M0	Surgery performed	Beam radiation	Yes	1	16	Negative	Negative	Negative	17	73	Widowed
Female	Black	T2	N0	M0	Surgery performed	None/Unknown	Yes	1	41	Positive	Positive	Positive	15	46	Married (including common law)
Female	Asian or Pacific Islander	T2	N0	M0	Surgery performed	Refused (1988+)	Yes	2	44	Negative	Negative	Positive	16	31	Married (including common law)
Female	White	T2	N1a	M0	Surgery performed	None/Unknown	No/Unknown	3	33	Negative	Positive	Positive	18	85	Widowed
Female	White	T2	N2b	M0	Surgery performed	Beam radiation	Yes	1	30	Negative	Negative	Negative	18	72	Single (never married)
Female	Asian or Pacific Islander	T1c	N0	M0	Surgery performed	Beam radiation	No/Unknown	1	13	Positive	Positive	Negative	10	64	Married (including common law)
Female	Asian or Pacific Islander	T1c	N0	M0	Surgery performed	Refused (1988+)	No/Unknown	0	14	Positive	Positive	Negative	23	79	Married (including common law)
Female	White	T1b	N0	M0	Surgery performed	Beam radiation	No/Unknown	1	9	Positive	Positive	Negative	23	64	Married (including common law)
Female	White	T2	N0	M0	Surgery performed	Beam radiation	No/Unknown	1	25	Positive	Positive	Negative	22	68	Married (including common law)
Female	Black	T1c	N0	M0	Surgery performed	Beam radiation	Yes	2	20	Positive	Positive	Negative	23	64	Married (including common law)
Female	Black	T1c	N0	M0	Surgery performed	Beam radiation	Yes	2	11	Negative	Negative	Negative	22	64	Married (including common law)
Female	White	T1c	N1a	M0	Surgery performed	Beam radiation	Yes	3	16	Positive	Positive	Negative	22	53	Divorced
Female	Asian or Pacific Islander	T1a	N0	M0	Surgery performed	Beam radiation	No/Unknown	0	2	Negative	Negative	Negative	22	56	Single (never married)
Female	White	T2	N0	M0	Surgery performed	None/Unknown	No/Unknown	1	40	Positive	Negative	Positive	16	84	Widowed
Female	Asian or Pacific Islander	T2	N0	M0	Surgery performed	None/Unknown	No/Unknown	1	23	Positive	Positive	Negative	23	59	Married (including common law)
Female	White	T1c	N0	M0	Surgery performed	Beam radiation	No/Unknown	1	15	Positive	Positive	Negative	23	63	Married (including common law)
Female	White	T2	N0	M0	Surgery performed	None/Unknown	Yes	1	30	Positive	Negative	Negative	23	61	Married (including common law)
Female	White	T1c	N0	M0	Surgery performed	Beam radiation	No/Unknown	1	16	Positive	Positive	Negative	23	56	Married (including common law)
Female	White	T1b	N0	M0	Surgery performed	Beam radiation	No/Unknown	1	10	Positive	Positive	Negative	19	55	Married (including common law)
Female	White	T1c	N0	M0	Surgery performed	Beam radiation	No/Unknown	1	20	Positive	Positive	Negative	9	54	Married (including common law)
Female	White	T1b	N0	M0	Surgery performed	None/Unknown	No/Unknown	1	9	Positive	Positive	Negative	19	41	Married (including common law)
Female	White	T1b	N0	M0	Surgery performed	Beam radiation	No/Unknown	2	10	Positive	Positive	Negative	17	65	Married (including common law)
Female	White	T0	N3a	M0	Not recommended	Beam radiation	Yes	0	0	Positive	Negative	Positive	23	67	Divorced
Female	White	T2	N0	M0	Surgery performed	Beam radiation	Yes	1	41	Positive	Negative	Negative	22	49	Unmarried or Domestic Partner
Female	White	T1c	N0	M0	Surgery performed	Beam radiation	No/Unknown	3	19	Positive	Positive	Negative	23	56	Unmarried or Domestic Partner
Female	White	T2	N1a	M0	Surgery performed	Beam radiation	Yes	0	35	Positive	Positive	Negative	23	63	Married (including common law)
Female	White	T2	N0	M0	Surgery performed	Beam radiation	Yes	1	22	Negative	Negative	Positive	23	63	Married (including common law)
Female	White	T1c	N0	M0	Surgery performed	None/Unknown	No/Unknown	1	17	Positive	Positive	Negative	23	85	Married (including common law)
Female	Asian or Pacific Islander	T2	N0	M0	Surgery performed	Beam radiation	No/Unknown	1	36	Positive	Positive	Negative	23	38	Married (including common law)
Female	Asian or Pacific Islander	T2	N0	M0	Surgery performed	None/Unknown	Yes	0	38	Positive	Positive	Negative	23	34	Married (including common law)
Female	Black	T2	N1a	M0	Surgery performed	Beam radiation	Yes	0	23	Positive	Positive	Negative	23	48	Married (including common law)
Female	White	T1c	N0	M0	Surgery performed	Beam radiation	No/Unknown	2	11	Positive	Positive	Negative	22	65	Married (including common law)
Female	White	T2	N0	M0	Surgery performed	Beam radiation	No/Unknown	0	26	Positive	Positive	Negative	22	77	Married (including common law)
Female	Asian or Pacific Islander	T1b	N0	M0	Surgery performed	None/Unknown	No/Unknown	0	9	Positive	Negative	Negative	7	41	Married (including common law)
Female	Asian or Pacific Islander	T2	N0	M0	Surgery performed	Beam radiation	Yes	1	38	Positive	Negative	Negative	23	45	Married (including common law)
Male	White	T1c	N1mi	M0	Surgery performed	None/Unknown	No/Unknown	1	18	Positive	Positive	Negative	23	66	Married (including common law)
Female	White	T2	N1a	M0	Surgery performed	Beam radiation	Yes	3	35	Positive	Negative	Negative	23	63	Married (including common law)
Female	White	T1c	N0	M0	Surgery performed	None/Unknown	No/Unknown	1	19	Positive	Positive	Negative	22	44	Single (never married)
Male	White	T2	N0	M0	Surgery performed	Beam radiation	Yes	1	27	Positive	Positive	Positive	22	71	Married (including common law)
Female	White	T1c	N1a	M0	Surgery performed	Beam radiation	Yes	1	11	Positive	Positive	Positive	22	55	Married (including common law)
Female	White	T1b	N0	M0	Surgery performed	Beam radiation	No/Unknown	1	10	Positive	Positive	Negative	22	61	Married (including common law)
Female	White	T1b	N0	M0	Surgery performed	Beam radiation	No/Unknown	1	8	Positive	Positive	Negative	21	53	Married (including common law)
Female	White	T1c	N0	M0	Surgery performed	None/Unknown	No/Unknown	0	15	Positive	Positive	Negative	21	76	Widowed
Female	White	T1c	N0	M0	Surgery performed	Beam radiation	Yes	2	17	Positive	Positive	Positive	21	58	Single (never married)
Female	Asian or Pacific Islander	T2	N0	M0	Surgery performed	Beam radiation	Yes	1	30	Positive	Negative	Negative	23	32	Married (including common law)
Female	Asian or Pacific Islander	T1a	N0	M0	Surgery performed	None/Unknown	No/Unknown	2	2	Positive	Positive	Negative	14	62	Married (including common law)
Female	Asian or Pacific Islander	T2	N1mi	M0	Surgery performed	Beam radiation	No/Unknown	1	27	Positive	Positive	Negative	23	50	Married (including common law)
Female	Asian or Pacific Islander	T2	N0	M0	Surgery performed	None/Unknown	No/Unknown	1	23	Negative	Negative	Positive	7	60	Married (including common law)
Female	Asian or Pacific Islander	T2	N2a	M0	Surgery performed	Beam radiation	Yes	1	35	Positive	Positive	Negative	23	80	Widowed
Female	Black	T2	N0	M0	Surgery performed	None/Unknown	No/Unknown	4	28	Negative	Negative	Negative	22	80	Married (including common law)
Female	Black	T1c	N0	M0	Surgery performed	Beam radiation	No/Unknown	0	12	Positive	Positive	Negative	22	60	Divorced
Female	White	T3	N3b	M1	Surgery performed	Beam radiation	Yes	0	52	Positive	Positive	Positive	22	37	Single (never married)
Female	White	T1mi	N0	M0	Surgery performed	Refused (1988+)	No/Unknown	2	1	Positive	Negative	Negative	22	63	Married (including common law)
Female	Asian or Pacific Islander	T2	N1a	M0	Surgery performed	Beam radiation	Yes	1	23	Positive	Positive	Negative	22	46	Married (including common law)
Female	White	T1b	N0	M0	Surgery performed	Radioactive implants (includes brachytherapy) (1988+)	No/Unknown	2	8	Positive	Positive	Negative	22	65	Single (never married)
Female	White	T1c	N0(i+)	M0	Surgery performed	Beam radiation	No/Unknown	0	15	Positive	Positive	Negative	21	64	Married (including common law)
Female	Asian or Pacific Islander	T2	N0	M0	Surgery performed	None/Unknown	Yes	1	21	Negative	Negative	Negative	21	67	Widowed
Female	White	T1c	N0	M0	Surgery performed	Beam radiation	No/Unknown	1	17	Positive	Positive	Negative	21	61	Married (including common law)
Female	Asian or Pacific Islander	T1b	N0	M0	Surgery performed	Beam radiation	No/Unknown	0	10	Positive	Negative	Negative	23	66	Widowed
Female	White	T2	N0	M0	Surgery performed	Beam radiation	Yes	1	49	Negative	Negative	Negative	18	50	Married (including common law)
Female	White	T1c	N0	M0	Surgery performed	Refused (1988+)	No/Unknown	1	20	Positive	Positive	Negative	14	79	Widowed
Female	Asian or Pacific Islander	T2	N0	M0	Surgery performed	None/Unknown	Yes	3	50	Positive	Positive	Negative	22	54	Married (including common law)
Female	Asian or Pacific Islander	T2	N0	M0	Surgery performed	Beam radiation	No/Unknown	1	30	Positive	Positive	Negative	22	66	Married (including common law)
Female	White	T1c	N1mi	M0	Surgery performed	Beam radiation	Yes	0	16	Positive	Positive	Negative	23	56	Married (including common law)
Female	White	T1mi	N0	M0	Surgery performed	Beam radiation	No/Unknown	2	1	Positive	Positive	Positive	22	59	Single (never married)
Female	White	T1b	N0	M0	Surgery performed	Beam radiation	Yes	0	8	Negative	Negative	Negative	22	62	Married (including common law)
Female	White	T1b	N0	M0	Surgery performed	None/Unknown	No/Unknown	1	9	Positive	Positive	Negative	22	73	Married (including common law)
Female	White	T1b	N0	M0	Surgery performed	None/Unknown	Yes	2	9	Positive	Positive	Negative	22	38	Married (including common law)
Female	White	T1c	N0	M0	Surgery performed	Beam radiation	No/Unknown	1	13	Positive	Positive	Negative	22	43	Married (including common law)
Female	White	T1c	N1a	M0	Surgery performed	Beam radiation	Yes	1	11	Negative	Negative	Positive	22	80	Single (never married)
Female	White	T1c	N0	M0	Surgery performed	Beam radiation	No/Unknown	1	12	Positive	Positive	Negative	22	61	Married (including common law)
Female	Asian or Pacific Islander	T1c	N1mi	M0	Surgery performed	Beam radiation	Yes	2	14	Positive	Positive	Negative	22	63	Married (including common law)
Female	White	T1c	N0	M0	Surgery performed	Beam radiation	No/Unknown	0	12	Positive	Positive	Negative	21	66	Divorced
Female	White	T1a	N0	M0	Surgery performed	Beam radiation	No/Unknown	1	5	Positive	Positive	Negative	21	57	Single (never married)
Female	Asian or Pacific Islander	T1c	N0	M0	Surgery performed	Beam radiation	No/Unknown	1	12	Positive	Positive	Negative	21	63	Married (including common law)
Female	White	T2	N1a	M0	Surgery performed	Beam radiation	No/Unknown	1	21	Positive	Positive	Negative	21	79	Widowed
Female	White	T2	N1a	M0	Surgery performed	Beam radiation	Yes	1	30	Positive	Positive	Negative	22	60	Married (including common law)
Female	White	T1a	N1a	M0	Surgery performed	Beam radiation	Yes	1	5	Negative	Negative	Positive	22	34	Married (including common law)
Female	Asian or Pacific Islander	T1b	N0	M0	Surgery performed	Beam radiation	No/Unknown	1	7	Positive	Positive	Negative	21	60	Married (including common law)
Female	White	T1b	N0	M0	Surgery performed	None/Unknown	Yes	1	7	Negative	Negative	Positive	21	70	Divorced
Female	White	T1c	N1a	M0	Surgery performed	Beam radiation	No/Unknown	1	12	Positive	Positive	Negative	21	68	Divorced
Female	White	T1c	N0	M0	Surgery performed	None/Unknown	No/Unknown	1	15	Positive	Positive	Negative	21	75	Unmarried or Domestic Partner
Female	White	T1b	N0	M0	Surgery performed	None/Unknown	No/Unknown	1	7	Positive	Positive	Negative	22	61	Married (including common law)
Female	White	T1mi	N0	M0	Surgery performed	Refused (1988+)	No/Unknown	1	1	Positive	Positive	Negative	21	71	Married (including common law)
Female	White	T1b	N0	M0	Surgery performed	Beam radiation	No/Unknown	2	6	Positive	Positive	Negative	19	64	Single (never married)
Female	Asian or Pacific Islander	T2	N2a	M0	Surgery performed	Beam radiation	Yes	0	38	Positive	Positive	Negative	22	47	Married (including common law)
Female	White	T1c	N0	M0	Surgery performed	Refused (1988+)	No/Unknown	1	16	Positive	Positive	Negative	22	73	Married (including common law)
Female	White	T1c	N0	M0	Surgery performed	Refused (1988+)	No/Unknown	1	19	Positive	Positive	Positive	22	85	Widowed
Female	Asian or Pacific Islander	T2	N1a	M0	Surgery performed	Refused (1988+)	No/Unknown	5	21	Positive	Positive	Negative	22	53	Married (including common law)
Female	White	T1c	N0	M0	Surgery performed	Beam radiation	No/Unknown	0	12	Positive	Positive	Negative	21	50	Married (including common law)
Female	Black	T2	N0	M0	Surgery performed	Beam radiation	Yes	1	28	Negative	Negative	Negative	21	69	Married (including common law)
Female	Asian or Pacific Islander	T2	N2a	M0	Surgery performed	None/Unknown	No/Unknown	1	41	Positive	Positive	Negative	22	49	Single (never married)
Female	White	T3	N0	M0	Surgery performed	Refused (1988+)	No/Unknown	2	55	Positive	Positive	Negative	21	80	Widowed
Female	White	T1c	N0	M0	Surgery performed	Beam radiation	No/Unknown	1	11	Positive	Negative	Negative	21	53	Married (including common law)
Female	Asian or Pacific Islander	T1b	N0	M0	Surgery performed	None/Unknown	No/Unknown	2	6	Positive	Positive	Negative	21	50	Married (including common law)
Female	White	T1a	N0	M0	Surgery performed	None/Unknown	No/Unknown	0	3	Positive	Negative	Negative	21	53	Married (including common law)
Female	White	T1b	N0	M0	Surgery performed	Beam radiation	No/Unknown	0	10	Positive	Positive	Negative	20	44	Married (including common law)
Female	White	T1a	N0	M0	Surgery performed	None/Unknown	No/Unknown	0	5	Positive	Positive	Negative	20	40	Single (never married)
Female	White	T2	N0	M0	Surgery performed	Beam radiation	No/Unknown	1	21	Positive	Positive	Negative	20	44	Single (never married)
Female	White	T2	N0	M0	Surgery performed	Beam radiation	Yes	1	45	Positive	Positive	Positive	20	58	Married (including common law)
Female	Asian or Pacific Islander	T1a	N0	M0	Surgery performed	None/Unknown	No/Unknown	1	5	Positive	Positive	Negative	19	48	Married (including common law)
Female	White	T1b	N0	M0	Surgery performed	None/Unknown	No/Unknown	1	9	Positive	Positive	Negative	19	50	Divorced
Female	White	T1c	N0	M0	Surgery performed	None/Unknown	Yes	1	14	Negative	Negative	Positive	19	62	Divorced
Female	White	T1c	N0	M0	Surgery performed	None/Unknown	No/Unknown	2	15	Positive	Positive	Negative	19	70	Married (including common law)
Female	Asian or Pacific Islander	T2	N0	M0	Surgery performed	Beam radiation	No/Unknown	0	32	Negative	Negative	Negative	19	82	Single (never married)
Female	White	T1c	N0	M0	Surgery performed	Beam radiation	No/Unknown	1	11	Positive	Positive	Negative	19	65	Married (including common law)
Female	Asian or Pacific Islander	T2	N0	M0	Surgery performed	Beam radiation	Yes	0	25	Positive	Negative	Negative	19	58	Single (never married)
Female	White	T1b	N0	M0	Surgery performed	Beam radiation	No/Unknown	3	10	Positive	Negative	Negative	19	78	Single (never married)
Female	Asian or Pacific Islander	T2	N0	M0	Surgery performed	Beam radiation	No/Unknown	1	28	Positive	Positive	Negative	21	43	Single (never married)
Female	Asian or Pacific Islander	T1c	N0	M0	Surgery performed	None/Unknown	No/Unknown	2	13	Positive	Positive	Negative	22	41	Married (including common law)
Female	Asian or Pacific Islander	T1c	N0	M0	Surgery performed	Beam radiation	No/Unknown	1	17	Positive	Positive	Negative	19	42	Married (including common law)
Male	White	T2	N1mi	M0	Surgery performed	Beam radiation	Yes	1	22	Positive	Positive	Negative	20	65	Widowed
Female	White	T2	N0	M0	Surgery performed	None/Unknown	Yes	2	22	Negative	Negative	Negative	13	53	Divorced
Female	White	T1a	N0	M0	Surgery performed	Refused (1988+)	No/Unknown	1	5	Positive	Positive	Negative	19	80	Single (never married)
Female	Asian or Pacific Islander	T1c	N1	M0	Surgery performed	Beam radiation	Yes	1	12	Negative	Negative	Negative	19	43	Married (including common law)
Female	Asian or Pacific Islander	T1c	N0	M0	Surgery performed	None/Unknown	No/Unknown	0	11	Positive	Positive	Negative	18	80	Widowed
Female	Asian or Pacific Islander	T1b	N0	M0	Surgery performed	Beam radiation	No/Unknown	2	6	Positive	Positive	Negative	23	72	Widowed
Female	Asian or Pacific Islander	T2	N0	M0	Surgery performed	Beam radiation	No/Unknown	1	33	Positive	Positive	Negative	18	67	Married (including common law)
Female	White	T1c	N0	M0	Surgery performed	Refused (1988+)	No/Unknown	0	20	Positive	Positive	Negative	18	81	Widowed
Female	White	T1c	N0	M0	Surgery performed	Radioactive implants (includes brachytherapy) (1988+)	Yes	1	16	Negative	Negative	Negative	19	70	Married (including common law)
Female	White	T1a	N0	M0	Surgery performed	None/Unknown	No/Unknown	1	3	Positive	Positive	Negative	18	66	Married (including common law)
Female	Asian or Pacific Islander	T1c	N0	M0	Surgery performed	Beam radiation	No/Unknown	2	15	Positive	Positive	Negative	18	66	Widowed
Female	White	T1c	N0	M0	Surgery performed	Radioactive implants (includes brachytherapy) (1988+)	No/Unknown	1	11	Positive	Positive	Negative	18	78	Married (including common law)
Female	Asian or Pacific Islander	T2	N1mi	M0	Surgery performed	Beam radiation	No/Unknown	2	21	Positive	Positive	Negative	18	44	Married (including common law)
Female	Asian or Pacific Islander	T1b	N0	M0	Surgery performed	None/Unknown	No/Unknown	1	9	Positive	Positive	Negative	0	72	Single (never married)
Female	White	T1b	N0	M0	Surgery performed	None/Unknown	Yes	1	6	Positive	Positive	Positive	17	49	Married (including common law)
Female	Asian or Pacific Islander	T1c	N0	M0	Surgery performed	Beam radiation	Yes	0	15	Positive	Negative	Positive	17	41	Married (including common law)
Female	Asian or Pacific Islander	T2	N0	M0	Surgery performed	Beam radiation	Yes	1	24	Negative	Negative	Negative	19	60	Married (including common law)
Female	Asian or Pacific Islander	T1c	N0	M0	Surgery performed	Radioactive implants (includes brachytherapy) (1988+)	No/Unknown	2	13	Positive	Positive	Negative	20	71	Married (including common law)
Male	White	T2	N1a	M0	Surgery performed	Beam radiation	Yes	0	41	Positive	Positive	Positive	15	59	Single (never married)
Female	White	T1a	N0	M0	Surgery performed	Beam radiation	No/Unknown	2	2	Positive	Positive	Negative	7	35	Married (including common law)
Female	White	T1c	N1	M0	Not recommended, contraindicated due to other cond; autopsy only (1973-2002)	None/Unknown	No/Unknown	0	20	Positive	Positive	Negative	6	85	Widowed
Female	White	T1c	N0	M0	Surgery performed	Radioactive implants (includes brachytherapy) (1988+)	No/Unknown	1	16	Positive	Positive	Negative	17	70	Married (including common law)
Female	Asian or Pacific Islander	T1c	N0	M0	Surgery performed	None/Unknown	No/Unknown	1	15	Positive	Positive	Negative	17	43	Married (including common law)
Female	White	T2	N1a	M1	Surgery performed	None/Unknown	Yes	0	42	Negative	Negative	Negative	17	77	Widowed
Female	White	T2	N0	M0	Surgery performed	Beam radiation	No/Unknown	0	25	Positive	Positive	Negative	17	83	Widowed
Female	Asian or Pacific Islander	T3	N1a	M0	Surgery performed	Beam radiation	Yes	1	52	Negative	Negative	Negative	17	74	Divorced
Female	White	T1b	N0	M0	Surgery performed	Beam radiation	No/Unknown	1	7	Positive	Positive	Negative	17	64	Married (including common law)
Female	White	T1b	N0	M1	Surgery performed	Radioactive implants (includes brachytherapy) (1988+)	No/Unknown	2	10	Positive	Positive	Negative	17	64	Married (including common law)
Female	White	T1c	N0	M0	Surgery performed	None/Unknown	No/Unknown	0	17	Positive	Positive	Negative	16	85	Widowed
Female	Asian or Pacific Islander	T1b	N1b	M0	Surgery performed	None/Unknown	No/Unknown	0	6	Positive	Positive	Negative	16	52	Married (including common law)
Female	White	T4a	N3b	M0	Surgery performed	Beam radiation	Yes	5	80	Negative	Negative	Negative	20	41	Married (including common law)
Female	Asian or Pacific Islander	T2	N0	M0	Surgery performed	Beam radiation	Yes	1	31	Positive	Negative	Positive	16	62	Married (including common law)
Female	Asian or Pacific Islander	T1a	N0	M0	Surgery performed	Beam radiation	Yes	1	2	Positive	Positive	Negative	16	62	Married (including common law)
Female	White	T1b	N0	M0	Surgery performed	Refused (1988+)	No/Unknown	2	6	Positive	Positive	Negative	19	75	Married (including common law)
Female	Asian or Pacific Islander	T2	N1mi	M0	Surgery performed	Beam radiation	Yes	0	32	Positive	Positive	Negative	16	49	Married (including common law)
Female	White	T1b	N0	M0	Surgery performed	Beam radiation	Yes	1	8	Positive	Negative	Positive	16	57	Married (including common law)
Female	Asian or Pacific Islander	T2	N1	M0	Surgery performed	None/Unknown	Yes	0	37	Positive	Positive	Positive	16	58	Single (never married)
Female	White	T1c	N0	M0	Surgery performed	Refused (1988+)	No/Unknown	1	15	Positive	Positive	Negative	17	75	Divorced
Female	White	T1a	N0	M0	Surgery performed	Beam radiation	No/Unknown	1	5	Positive	Positive	Negative	15	61	Married (including common law)
Female	White	T1c	N0	M0	Surgery performed	None/Unknown	No/Unknown	0	15	Positive	Positive	Negative	14	61	Married (including common law)
Female	Asian or Pacific Islander	T1c	N3a	M0	Surgery performed	Beam radiation	No/Unknown	0	12	Positive	Positive	Negative	15	68	Single (never married)
Female	White	T1c	N0	M0	Surgery performed	Beam radiation	Yes	1	18	Positive	Positive	Positive	22	47	Married (including common law)
Female	Asian or Pacific Islander	T1c	N0	M0	Surgery performed	None/Unknown	No/Unknown	1	15	Positive	Positive	Negative	21	50	Married (including common law)
Female	Asian or Pacific Islander	T1c	N0	M0	Surgery performed	None/Unknown	Yes	2	12	Positive	Positive	Negative	23	61	Single (never married)
Female	White	T1b	N0	M0	Surgery performed	Beam radiation	No/Unknown	2	10	Positive	Positive	Negative	21	73	Married (including common law)
Female	White	T1c	N0	M0	Surgery performed	Beam radiation	Yes	0	15	Positive	Positive	Negative	22	59	Married (including common law)
Female	White	T1c	N0	M0	Surgery performed	Beam radiation	Yes	1	18	Negative	Negative	Negative	22	56	Married (including common law)
Female	Asian or Pacific Islander	T1c	N1b	M0	Surgery performed	Beam radiation	Yes	1	17	Positive	Negative	Negative	22	53	Married (including common law)
Female	Asian or Pacific Islander	T1c	N0	M0	Surgery performed	Beam radiation	Yes	1	15	Negative	Negative	Negative	20	59	Married (including common law)
Female	White	T2	N0	M0	Surgery performed	Beam radiation	Yes	1	31	Positive	Negative	Negative	22	70	Married (including common law)
Female	Asian or Pacific Islander	T1c	N1c	M0	Surgery performed	Beam radiation	Yes	1	18	Positive	Positive	Negative	22	53	Married (including common law)
Female	Asian or Pacific Islander	T3	N1a	M0	Surgery performed	Beam radiation	Yes	1	52	Positive	Positive	Negative	22	33	Married (including common law)
Female	White	T1b	N1a	M0	Surgery performed	Beam radiation	No/Unknown	0	9	Positive	Positive	Negative	22	73	Married (including common law)
Female	White	T1c	N0	M0	Surgery performed	Refused (1988+)	No/Unknown	1	12	Positive	Positive	Negative	21	71	Married (including common law)
Female	White	T2	N0	M0	Surgery performed	Refused (1988+)	No/Unknown	1	23	Positive	Positive	Positive	21	85	Married (including common law)
Female	White	T1c	N1b	M0	Surgery performed	Beam radiation	Yes	1	15	Positive	Negative	Negative	23	56	Married (including common law)
Female	Black	T2	N0	M0	Not recommended	None/Unknown	Yes	6	23	Positive	Positive	Negative	9	72	Divorced
Female	White	T1a	N0	M0	Surgery performed	None/Unknown	No/Unknown	1	4	Positive	Positive	Positive	17	54	Married (including common law)
Female	White	T1b	N0	M0	Surgery performed	Beam radiation	No/Unknown	1	7	Positive	Positive	Negative	18	69	Married (including common law)
Female	White	T2	N0	M0	Surgery performed	None/Unknown	Yes	1	30	Negative	Negative	Negative	20	26	Married (including common law)
Female	White	T1c	N0	M0	Surgery performed	None/Unknown	Yes	1	16	Positive	Positive	Negative	18	40	Married (including common law)
Female	White	T1mi	N0	M0	Surgery performed	Beam radiation	No/Unknown	1	1	Positive	Positive	Negative	20	41	Single (never married)
Female	White	T1c	N1mi	M0	Surgery performed	Beam radiation	No/Unknown	1	14	Positive	Positive	Negative	20	74	Divorced
Female	White	T2	N0	M0	Surgery performed	None/Unknown	Yes	0	23	Positive	Positive	Negative	20	65	Widowed
Female	White	T1c	N1b	M0	Surgery performed	Beam radiation	Yes	1	15	Negative	Negative	Negative	19	43	Married (including common law)
Female	White	T2	N1a	M0	Surgery performed	Beam radiation	Yes	1	45	Negative	Negative	Negative	11	51	Married (including common law)
Female	White	T2	N2a	M0	Surgery performed	Beam radiation	Yes	1	34	Positive	Positive	Negative	7	53	Married (including common law)
Female	White	T2	N0	M0	Surgery performed	Beam radiation	No/Unknown	1	26	Positive	Positive	Negative	23	70	Single (never married)
Female	Asian or Pacific Islander	T1c	N1a	M0	Surgery performed	None/Unknown	No/Unknown	2	15	Positive	Positive	Negative	22	57	Married (including common law)
Female	Asian or Pacific Islander	T2	N0	M0	Surgery performed	Beam radiation	Yes	1	30	Negative	Negative	Positive	22	56	Married (including common law)
Female	Black	T1b	N0	M0	Surgery performed	Beam radiation	Yes	2	6	Negative	Negative	Positive	22	63	Single (never married)
Female	Asian or Pacific Islander	T1c	N0	M0	Surgery performed	Beam radiation	No/Unknown	0	12	Positive	Positive	Negative	21	61	Single (never married)
Female	White	T1c	N0	M0	Surgery performed	None/Unknown	No/Unknown	1	16	Positive	Positive	Negative	22	68	Married (including common law)
Female	White	T1b	N0	M0	Surgery performed	Beam radiation	No/Unknown	2	8	Positive	Positive	Positive	21	43	Single (never married)
Female	White	T2	N1a	M0	Surgery performed	Beam radiation	Yes	1	34	Positive	Positive	Negative	21	61	Married (including common law)
Female	White	T1c	N0	M0	Surgery performed	Beam radiation	No/Unknown	1	16	Positive	Positive	Negative	21	51	Married (including common law)
Female	Asian or Pacific Islander	T1b	N0	M0	Surgery performed	Beam radiation	No/Unknown	0	6	Positive	Positive	Negative	21	66	Single (never married)
Female	Asian or Pacific Islander	T2	N0	M0	Surgery performed	Beam radiation	No/Unknown	1	22	Positive	Positive	Negative	20	52	Married (including common law)
Female	White	T2	N0	M0	Surgery performed	Beam radiation	Yes	1	36	Positive	Positive	Negative	20	30	Single (never married)
Female	Asian or Pacific Islander	T1c	N1a	M0	Surgery performed	Beam radiation	Yes	1	15	Positive	Positive	Negative	20	48	Single (never married)
Female	Asian or Pacific Islander	T2	N1mi	M0	Surgery performed	Beam radiation	No/Unknown	3	28	Positive	Positive	Negative	16	85	Widowed
Female	White	T1b	N0	M0	Surgery performed	Beam radiation	No/Unknown	2	9	Positive	Positive	Negative	11	67	Single (never married)
Female	White	T1c	N1	M0	Surgery performed	Beam radiation	Yes	1	17	Negative	Negative	Negative	23	52	Single (never married)
Female	White	T1a	N0	M0	Surgery performed	Beam radiation	No/Unknown	0	2	Positive	Positive	Negative	23	54	Married (including common law)
Female	Asian or Pacific Islander	T1c	N0	M0	Surgery performed	Beam radiation	No/Unknown	0	17	Positive	Positive	Negative	23	53	Single (never married)
Female	White	T1a	N0	M0	Surgery performed	Beam radiation	No/Unknown	1	4	Positive	Positive	Negative	23	51	Married (including common law)
Female	White	T3	N1	M1	Not recommended	None/Unknown	Yes	1	83	Positive	Positive	Positive	22	51	Single (never married)
Female	White	T3	N3a	M0	Surgery performed	Beam radiation	Yes	2	70	Positive	Positive	Negative	19	66	Unmarried or Domestic Partner
Female	White	T1c	N0	M0	Surgery performed	Beam radiation	Yes	2	13	Negative	Negative	Positive	20	60	Married (including common law)
Female	White	T2	N1a	M0	Surgery performed	Beam radiation	Yes	2	22	Positive	Positive	Negative	22	58	Married (including common law)
Female	Black	T1c	N0	M0	Surgery performed	None/Unknown	Yes	0	15	Negative	Negative	Negative	22	52	Married (including common law)
Female	White	T2	N0	M0	Surgery performed	Beam radiation	No/Unknown	1	32	Positive	Positive	Negative	23	71	Married (including common law)
Female	Asian or Pacific Islander	T2	N1a	M0	Surgery performed	None/Unknown	Yes	1	40	Positive	Positive	Positive	22	49	Married (including common law)
Female	White	T1a	N0	M0	Surgery performed	Beam radiation	No/Unknown	1	5	Positive	Positive	Negative	21	75	Married (including common law)
Female	White	T2	N0	M0	Surgery performed	None/Unknown	No/Unknown	2	21	Positive	Positive	Negative	21	76	Widowed
Female	Asian or Pacific Islander	T4b	N1	M1	Surgery performed	None/Unknown	Yes	1	40	Positive	Negative	Positive	21	62	Single (never married)
Female	White	T1c	N0	M0	Surgery performed	Refused (1988+)	No/Unknown	1	11	Positive	Positive	Negative	21	72	Widowed
Female	White	T2	N1a	M0	Surgery performed	Refused (1988+)	No/Unknown	2	30	Negative	Negative	Negative	3	80	Widowed
Female	Asian or Pacific Islander	T4a	N0	M1	Not recommended	None/Unknown	Yes	2	39	Positive	Positive	Positive	13	68	Widowed
Female	White	T2	N0	M0	Surgery performed	Beam radiation	No/Unknown	3	25	Positive	Positive	Negative	21	85	Married (including common law)
Female	White	T2	N0	M0	Surgery performed	Beam radiation	Yes	0	24	Positive	Positive	Negative	20	67	Divorced
Female	White	T1c	N0	M0	Surgery performed	Beam radiation	No/Unknown	1	11	Positive	Positive	Negative	20	66	Married (including common law)
Female	White	T1b	N0	M0	Surgery performed	Beam radiation	No/Unknown	1	7	Positive	Positive	Negative	19	48	Married (including common law)
Female	Asian or Pacific Islander	T1c	N0(i+)	M0	Surgery performed	Refused (1988+)	No/Unknown	2	11	Positive	Positive	Positive	19	85	Married (including common law)
Female	White	T1c	N1a	M0	Surgery performed	None/Unknown	No/Unknown	1	13	Positive	Positive	Negative	20	74	Widowed
Female	Asian or Pacific Islander	T1b	N0	M0	Surgery performed	None/Unknown	Yes	1	10	Positive	Positive	Positive	19	63	Married (including common law)
Female	Asian or Pacific Islander	T1c	N0	M0	Surgery performed	None/Unknown	Yes	1	12	Negative	Negative	Negative	23	48	Married (including common law)
Female	White	T1c	N0	M0	Surgery performed	Beam radiation	Yes	1	13	Positive	Positive	Positive	23	62	Married (including common law)
Female	Asian or Pacific Islander	T1mi	N0	M0	Surgery performed	Beam radiation	No/Unknown	2	1	Positive	Positive	Negative	23	64	Married (including common law)
Female	White	T1a	N1b	M0	Surgery performed	None/Unknown	Yes	1	4	Positive	Positive	Negative	23	31	Married (including common law)
Female	Asian or Pacific Islander	T1c	N0	M0	Surgery performed	Refused (1988+)	No/Unknown	1	12	Positive	Positive	Negative	23	76	Widowed
Female	White	T2	N1b	M0	Surgery performed	Beam radiation	Yes	2	41	Positive	Positive	Negative	22	30	Married (including common law)
Female	White	T1c	N0	M0	Surgery performed	Beam radiation	No/Unknown	2	20	Positive	Positive	Negative	23	45	Married (including common law)
Female	White	T1b	N0	M0	Surgery performed	Refused (1988+)	No/Unknown	1	8	Positive	Positive	Negative	23	77	Married (including common law)
Female	White	T2	N1b	M0	Surgery performed	Beam radiation	No/Unknown	1	30	Positive	Positive	Negative	22	85	Widowed
Female	Asian or Pacific Islander	T1b	N0	M0	Surgery performed	Beam radiation	No/Unknown	1	6	Positive	Positive	Negative	16	49	Married (including common law)
Female	Asian or Pacific Islander	T2	N1a	M0	Surgery performed	Beam radiation	Yes	1	26	Positive	Positive	Negative	15	65	Married (including common law)
Female	White	T1a	N0	M0	Surgery performed	None/Unknown	No/Unknown	2	5	Positive	Negative	Negative	15	85	Widowed
Female	White	T1c	N0	M0	Surgery performed	Beam radiation	No/Unknown	1	17	Positive	Positive	Negative	13	45	Married (including common law)
Female	White	T1c	N0	M0	Surgery performed	None/Unknown	No/Unknown	2	15	Positive	Positive	Negative	22	60	Married (including common law)
Female	White	T1c	N0	M0	Surgery performed	Beam radiation	No/Unknown	2	11	Positive	Positive	Negative	12	51	Married (including common law)
Female	White	T1c	N0	M0	Surgery performed	Beam radiation	No/Unknown	1	16	Positive	Positive	Negative	20	57	Married (including common law)
Female	White	T1c	N1b	M0	Surgery performed	Beam radiation	No/Unknown	1	12	Positive	Positive	Negative	22	51	Married (including common law)
Female	White	T1b	N0	M0	Surgery performed	None/Unknown	No/Unknown	2	8	Positive	Positive	Negative	20	72	Married (including common law)
Female	White	T2	N1a	M0	Surgery performed	Refused (1988+)	No/Unknown	10	44	Positive	Positive	Negative	23	64	Widowed
Female	Asian or Pacific Islander	T1b	N0	M0	Surgery performed	Beam radiation	No/Unknown	1	8	Positive	Positive	Negative	21	43	Married (including common law)
Female	White	T1b	N0	M0	Surgery performed	None/Unknown	Yes	0	8	Negative	Negative	Negative	21	47	Divorced
Female	White	T2	N0	M0	Surgery performed	Beam radiation	Yes	1	25	Positive	Positive	Positive	21	42	Single (never married)
Female	White	T1c	N0	M0	Surgery performed	Beam radiation	No/Unknown	1	20	Positive	Positive	Negative	21	51	Unmarried or Domestic Partner
Female	Asian or Pacific Islander	T1b	N0	M0	Surgery performed	Beam radiation	No/Unknown	0	9	Positive	Positive	Negative	22	66	Married (including common law)
Female	White	T2	N1a	M0	Surgery performed	Beam radiation	No/Unknown	1	27	Positive	Positive	Negative	23	80	Married (including common law)
Male	White	T2	N1a	M0	Surgery performed	Beam radiation	Yes	1	26	Positive	Positive	Negative	23	61	Married (including common law)
Female	Asian or Pacific Islander	T1c	N0	M0	Surgery performed	Beam radiation	Yes	1	16	Negative	Negative	Negative	22	69	Married (including common law)
Female	Asian or Pacific Islander	T2	N0	M0	Surgery performed	Beam radiation	Yes	1	25	Negative	Negative	Positive	22	75	Unmarried or Domestic Partner
Female	Asian or Pacific Islander	T2	N1	M1	Not recommended	None/Unknown	Yes	0	49	Positive	Positive	Negative	2	45	Married (including common law)
Female	Asian or Pacific Islander	T1c	N0	M0	Surgery performed	Beam radiation	No/Unknown	0	16	Positive	Positive	Negative	22	55	Married (including common law)
Female	White	T2	N1	M0	Not recommended	None/Unknown	No/Unknown	1	23	Positive	Positive	Negative	22	85	Widowed
Female	Black	T1c	N0	M0	Surgery performed	Beam radiation	Yes	0	17	Negative	Negative	Negative	21	52	Married (including common law)
Female	Asian or Pacific Islander	T1c	N0	M0	Surgery performed	Beam radiation	No/Unknown	1	18	Positive	Positive	Negative	21	69	Married (including common law)
Female	Asian or Pacific Islander	T1c	N0	M0	Surgery performed	Beam radiation	No/Unknown	1	11	Positive	Positive	Negative	4	44	Married (including common law)
Female	White	T2	N0	M0	Recommended but not performed, patient refused	None/Unknown	No/Unknown	0	30	Positive	Positive	Negative	22	85	Widowed
Female	White	T2	N0	M0	Surgery performed	Beam radiation	No/Unknown	1	22	Positive	Positive	Negative	22	49	Married (including common law)
Female	White	T1a	N0	M0	Surgery performed	None/Unknown	No/Unknown	3	3	Positive	Positive	Negative	23	48	Married (including common law)
Female	White	T2	N0	M0	Surgery performed	Beam radiation	Yes	1	25	Positive	Positive	Negative	22	53	Married (including common law)
Female	White	T1mi	N0	M0	Surgery performed	Beam radiation	No/Unknown	4	1	Positive	Positive	Negative	22	60	Divorced
Female	White	T1b	N0	M0	Surgery performed	Beam radiation	No/Unknown	0	7	Positive	Positive	Negative	21	65	Married (including common law)
Female	White	T1b	N0	M0	Surgery performed	Refused (1988+)	No/Unknown	1	10	Positive	Positive	Negative	21	74	Divorced
Female	White	T2	N1a	M0	Surgery performed	Beam radiation	Yes	1	25	Negative	Negative	Negative	21	60	Married (including common law)
Female	White	T1c	N0	M0	Surgery performed	Beam radiation	No/Unknown	1	20	Positive	Positive	Negative	21	47	Married (including common law)
Female	White	T1c	N0	M0	Surgery performed	None/Unknown	No/Unknown	1	15	Positive	Positive	Negative	7	55	Single (never married)
Female	White	T1mi	N0	M0	Surgery performed	Beam radiation	No/Unknown	1	1	Positive	Positive	Negative	17	55	Married (including common law)
Female	White	T1c	N0	M0	Surgery performed	Refused (1988+)	No/Unknown	1	15	Positive	Positive	Negative	20	49	Single (never married)
Female	White	T2	N0	M0	Surgery performed	Refused (1988+)	No/Unknown	1	33	Positive	Positive	Negative	18	85	Widowed
Female	White	T1b	N1a	M0	Surgery performed	Beam radiation	No/Unknown	1	7	Positive	Positive	Negative	19	53	Separated
Female	Asian or Pacific Islander	T2	N1b	M0	Surgery performed	Beam radiation	Yes	1	46	Positive	Positive	Negative	20	50	Married (including common law)
Female	White	T1a	N0	M0	Surgery performed	Beam radiation	No/Unknown	2	4	Positive	Positive	Negative	19	49	Married (including common law)
Female	White	T2	N0	M0	Surgery performed	None/Unknown	Yes	1	40	Positive	Negative	Negative	20	53	Married (including common law)
Female	White	T1c	N0	M0	Surgery performed	Beam radiation	No/Unknown	1	20	Positive	Negative	Negative	19	70	Married (including common law)
Female	Black	T1b	N0	M0	Surgery performed	Beam radiation	Yes	0	9	Negative	Negative	Negative	22	65	Married (including common law)
Female	Asian or Pacific Islander	T2	N0	M0	Surgery performed	Beam radiation	No/Unknown	1	21	Positive	Positive	Negative	22	59	Married (including common law)
Female	Asian or Pacific Islander	T1b	N0	M0	Surgery performed	Beam radiation	No/Unknown	1	9	Positive	Positive	Negative	19	55	Single (never married)
Female	Asian or Pacific Islander	T1b	N0	M0	Surgery performed	Beam radiation	No/Unknown	2	9	Positive	Positive	Negative	19	57	Married (including common law)
Female	Asian or Pacific Islander	T2	N0	M0	Surgery performed	Beam radiation	No/Unknown	0	45	Negative	Negative	Negative	18	70	Married (including common law)
Female	White	T1b	N0	M0	Surgery performed	None/Unknown	Yes	0	7	Negative	Negative	Negative	18	53	Married (including common law)
Female	Asian or Pacific Islander	T3	N0	M0	Surgery performed	Beam radiation	Yes	1	60	Negative	Negative	Negative	18	49	Married (including common law)
Female	White	T1c	N0	M0	Surgery performed	Beam radiation	Yes	1	18	Negative	Negative	Negative	17	67	Married (including common law)
Female	Asian or Pacific Islander	T2	N1	M1	Surgery performed	Beam radiation	Yes	1	25	Negative	Negative	Positive	19	57	Married (including common law)
Female	Asian or Pacific Islander	T2	N1b	M0	Surgery performed	Beam radiation	Yes	1	33	Positive	Positive	Negative	14	54	Married (including common law)
Female	White	T2	N0	M0	Surgery performed	Beam radiation	Yes	2	25	Negative	Negative	Positive	13	54	Married (including common law)
Female	White	T1c	N0	M0	Surgery performed	None/Unknown	No/Unknown	2	11	Positive	Positive	Negative	20	61	Married (including common law)
Female	White	T2	N0	M0	Surgery performed	None/Unknown	No/Unknown	2	24	Positive	Negative	Positive	2	85	Widowed
Female	Asian or Pacific Islander	T2	N0	M0	Surgery performed	Beam radiation	No/Unknown	2	22	Positive	Positive	Negative	17	58	Married (including common law)
Female	Asian or Pacific Islander	T1c	N0	M0	Surgery performed	Beam radiation	No/Unknown	1	18	Positive	Positive	Negative	16	78	Married (including common law)
Female	Asian or Pacific Islander	T1c	N0	M0	Surgery performed	Beam radiation	No/Unknown	1	19	Negative	Positive	Negative	15	60	Married (including common law)
Female	White	T1b	N0	M0	Surgery performed	Beam radiation	No/Unknown	1	9	Positive	Negative	Negative	16	50	Married (including common law)
Female	Asian or Pacific Islander	T1b	N0	M0	Surgery performed	Beam radiation	No/Unknown	2	9	Positive	Positive	Negative	16	69	Married (including common law)
Female	White	T1c	N0	M0	Surgery performed	Beam radiation	Yes	1	16	Negative	Negative	Positive	15	57	Widowed
Female	White	T1a	N0	M0	Surgery performed	Beam radiation	No/Unknown	0	5	Positive	Positive	Positive	14	74	Divorced
Female	Asian or Pacific Islander	T2	N0	M0	Surgery performed	None/Unknown	Yes	1	36	Positive	Positive	Negative	14	41	Married (including common law)
Female	Asian or Pacific Islander	T2	N1a	M0	Surgery performed	Beam radiation	No/Unknown	3	27	Positive	Positive	Negative	16	45	Single (never married)
Female	White	T1b	N0	M0	Surgery performed	Beam radiation	No/Unknown	1	8	Positive	Positive	Negative	13	59	Married (including common law)
Female	White	T1c	N0	M0	Surgery performed	Beam radiation	No/Unknown	1	20	Positive	Positive	Negative	12	76	Single (never married)
Female	Black	T2	N1a	M0	Surgery performed	None/Unknown	No/Unknown	2	25	Positive	Positive	Negative	23	49	Married (including common law)
Female	White	T1c	N0	M0	Surgery performed	Beam radiation	No/Unknown	2	19	Positive	Positive	Negative	23	50	Married (including common law)
Female	Asian or Pacific Islander	T1a	N0	M0	Surgery performed	None/Unknown	Yes	1	2	Negative	Negative	Positive	23	40	Married (including common law)
Female	Asian or Pacific Islander	T1c	N0	M0	Surgery performed	Beam radiation	No/Unknown	2	15	Positive	Positive	Negative	23	49	Married (including common law)
Female	Asian or Pacific Islander	T1c	N0	M0	Surgery performed	None/Unknown	No/Unknown	1	19	Positive	Positive	Negative	17	49	Married (including common law)
Female	White	T1c	N0	M0	Surgery performed	None/Unknown	No/Unknown	2	15	Positive	Positive	Negative	22	80	Married (including common law)
Female	Asian or Pacific Islander	T2	N0	M0	Surgery performed	Beam radiation	Yes	0	30	Positive	Negative	Negative	19	78	Married (including common law)
Female	White	T2	N0	M0	Surgery performed	Beam radiation	Yes	0	50	Positive	Negative	Negative	19	45	Single (never married)
Female	White	T1c	N0	M0	Surgery performed	Beam radiation	No/Unknown	2	15	Positive	Positive	Negative	19	50	Married (including common law)
Female	Asian or Pacific Islander	T1c	N0	M0	Surgery performed	Beam radiation	No/Unknown	1	16	Positive	Positive	Negative	19	40	Married (including common law)
Female	White	T1c	N0	M0	Surgery performed	None/Unknown	No/Unknown	2	15	Positive	Positive	Negative	9	47	Single (never married)
Female	Asian or Pacific Islander	T2	N0	M0	Surgery performed	Beam radiation	No/Unknown	1	26	Positive	Positive	Negative	19	57	Married (including common law)
Female	White	T1b	N0	M0	Surgery performed	None/Unknown	Yes	1	9	Negative	Negative	Negative	18	34	Married (including common law)
Female	White	T1c	N0	M0	Surgery performed	None/Unknown	No/Unknown	2	14	Positive	Positive	Negative	19	80	Married (including common law)
Female	Asian or Pacific Islander	T2	N0	M0	Surgery performed	Beam radiation	Yes	1	38	Positive	Negative	Negative	20	72	Married (including common law)
Female	White	T2	N0	M0	Surgery performed	None/Unknown	Yes	0	32	Negative	Negative	Negative	20	77	Married (including common law)
Female	Black	T2	N1a	M0	Surgery performed	None/Unknown	Yes	2	27	Positive	Positive	Positive	21	75	Divorced
Female	Black	T2	N3b	M0	Surgery performed	Beam radiation	Yes	0	40	Positive	Positive	Negative	23	46	Single (never married)
Female	Asian or Pacific Islander	T1c	N0	M0	Surgery performed	Beam radiation	Yes	1	13	Positive	Positive	Positive	23	54	Married (including common law)
Female	White	T1b	N0	M0	Surgery performed	Refused (1988+)	No/Unknown	1	10	Positive	Negative	Negative	19	79	Single (never married)
Female	White	T2	N0	M0	Surgery performed	Beam radiation	Yes	1	32	Positive	Positive	Positive	18	67	Unmarried or Domestic Partner
Female	White	T1a	N0	M0	Surgery performed	None/Unknown	No/Unknown	0	4	Positive	Positive	Negative	20	44	Married (including common law)
Female	Asian or Pacific Islander	T1c	N0	M0	Surgery performed	Beam radiation	Yes	1	12	Positive	Positive	Negative	20	47	Single (never married)
Female	Asian or Pacific Islander	T1c	N0	M0	Surgery performed	Beam radiation	No/Unknown	2	15	Positive	Positive	Negative	14	42	Married (including common law)
Female	White	T2	N0	M0	Surgery performed	None/Unknown	No/Unknown	1	27	Positive	Positive	Negative	19	46	Married (including common law)
Female	White	T2	N1a	M0	Surgery performed	Beam radiation	No/Unknown	1	21	Positive	Positive	Negative	21	83	Widowed
Female	Asian or Pacific Islander	T1c	N1b	M0	Surgery performed	Beam radiation	Yes	1	15	Positive	Positive	Negative	21	55	Married (including common law)
Female	White	T1b	N1b	M0	Surgery performed	Beam radiation	Yes	1	7	Positive	Positive	Positive	21	65	Married (including common law)
Female	White	T2	N0	M0	Surgery performed	Refused (1988+)	No/Unknown	1	25	Positive	Positive	Negative	21	73	Unmarried or Domestic Partner
Female	Asian or Pacific Islander	T1b	N0	M0	Surgery performed	Beam radiation	No/Unknown	1	9	Positive	Positive	Negative	23	69	Married (including common law)
Female	White	T2	N0	M0	Surgery performed	Beam radiation	Yes	1	28	Positive	Positive	Positive	23	67	Divorced
Female	White	T1c	N1a	M0	Surgery performed	Refused (1988+)	No/Unknown	0	20	Positive	Negative	Negative	22	82	Married (including common law)
Female	White	T1c	N1a	M0	Surgery performed	None/Unknown	No/Unknown	1	17	Positive	Positive	Negative	19	52	Married (including common law)
Female	White	T1b	N1a	M0	Surgery performed	None/Unknown	No/Unknown	1	10	Positive	Positive	Negative	21	55	Separated
Female	White	T1c	N0	M0	Surgery performed	Refused (1988+)	No/Unknown	1	14	Positive	Positive	Negative	22	74	Widowed
Female	White	T1b	N0	M0	Surgery performed	None/Unknown	Yes	1	8	Positive	Negative	Negative	21	35	Married (including common law)
Female	White	T1c	N0	M0	Surgery performed	Beam radiation	No/Unknown	1	16	Positive	Positive	Negative	18	45	Married (including common law)
Female	Asian or Pacific Islander	T1c	N1a	M0	Surgery performed	Beam radiation	Yes	0	12	Positive	Positive	Negative	18	45	Married (including common law)
Female	Asian or Pacific Islander	T1c	N0	M0	Surgery performed	Beam radiation	Yes	1	18	Positive	Positive	Positive	21	56	Married (including common law)
Female	Asian or Pacific Islander	T1c	N0(i+)	M0	Surgery performed	Refused (1988+)	No/Unknown	1	11	Positive	Positive	Negative	19	81	Married (including common law)
Female	Asian or Pacific Islander	T2	N0	M0	Surgery performed	None/Unknown	No/Unknown	1	25	Positive	Negative	Negative	18	62	Married (including common law)
Female	White	T1b	N1mi	M0	Surgery performed	Beam radiation	No/Unknown	1	10	Positive	Positive	Negative	20	70	Divorced
Female	Asian or Pacific Islander	T1c	N0	M0	Surgery performed	None/Unknown	Yes	1	11	Positive	Negative	Negative	23	65	Divorced
Female	White	T1a	N0	M0	Surgery performed	Beam radiation	Yes	1	5	Positive	Negative	Positive	23	61	Married (including common law)
Female	Asian or Pacific Islander	T2	N1b	M0	Surgery performed	Beam radiation	Yes	1	40	Positive	Positive	Negative	23	52	Married (including common law)
Female	Asian or Pacific Islander	T3	N1	M1	Surgery performed	Beam radiation	Yes	1	110	Negative	Positive	Positive	22	31	Married (including common law)
Female	White	T1b	N0	M0	Surgery performed	None/Unknown	Yes	1	6	Positive	Positive	Negative	7	69	Married (including common law)
Female	White	T1b	N0	M0	Surgery performed	None/Unknown	No/Unknown	0	8	Positive	Positive	Negative	16	61	Single (never married)
Female	Asian or Pacific Islander	T1c	N0	M0	Surgery performed	Beam radiation	No/Unknown	1	16	Positive	Positive	Negative	22	82	Widowed
Female	Black	T1c	N0	M0	Surgery performed	Beam radiation	Yes	1	11	Negative	Negative	Negative	22	67	Single (never married)
Female	White	T1c	N0	M0	Surgery performed	Beam radiation	No/Unknown	0	13	Positive	Positive	Negative	22	51	Single (never married)
Female	White	T1c	N1a	M0	Surgery performed	Beam radiation	Yes	1	20	Positive	Positive	Negative	22	55	Married (including common law)
Female	White	T2	N1a	M0	Surgery performed	Beam radiation	No/Unknown	2	25	Positive	Positive	Negative	22	45	Married (including common law)
Female	White	T1c	N0	M0	Surgery performed	Beam radiation	No/Unknown	1	14	Positive	Positive	Negative	21	52	Married (including common law)
Female	White	T1b	N0	M0	Surgery performed	Beam radiation	No/Unknown	2	9	Positive	Positive	Negative	22	61	Single (never married)
Female	Asian or Pacific Islander	T1c	N1a	M0	Surgery performed	Beam radiation	Yes	1	19	Positive	Positive	Negative	21	63	Married (including common law)
Female	Asian or Pacific Islander	T1a	N0	M0	Surgery performed	Beam radiation	No/Unknown	1	4	Positive	Positive	Negative	21	53	Married (including common law)
Female	White	T2	N1a	M0	Surgery performed	Beam radiation	Yes	1	21	Positive	Positive	Negative	23	64	Widowed
Female	White	T1c	N0	M0	Surgery performed	Beam radiation	No/Unknown	1	14	Positive	Positive	Negative	21	65	Single (never married)
Female	Asian or Pacific Islander	T1a	N0	M0	Surgery performed	Beam radiation	No/Unknown	2	5	Positive	Positive	Negative	18	51	Married (including common law)
Female	White	T1b	N0	M0	Surgery performed	Refused (1988+)	No/Unknown	1	7	Positive	Positive	Negative	20	48	Married (including common law)
Female	Asian or Pacific Islander	T2	N0	M0	Surgery performed	Beam radiation	No/Unknown	1	22	Positive	Positive	Negative	18	65	Married (including common law)
Female	White	T1c	N1a	M0	Surgery performed	Beam radiation	No/Unknown	2	16	Positive	Positive	Negative	20	85	Married (including common law)
Female	White	T1b	N0	M0	Surgery performed	Refused (1988+)	No/Unknown	2	8	Positive	Positive	Negative	21	81	Widowed
Female	White	T1b	N0	M0	Surgery performed	None/Unknown	No/Unknown	1	7	Positive	Positive	Negative	11	73	Married (including common law)
Female	White	T2	N1a	M0	Surgery performed	Beam radiation	No/Unknown	2	21	Positive	Positive	Negative	19	82	Widowed
Female	White	T1c	N0	M0	Surgery performed	Beam radiation	No/Unknown	1	11	Positive	Positive	Negative	18	54	Married (including common law)
Female	Asian or Pacific Islander	T1b	N0	M0	Surgery performed	Beam radiation	No/Unknown	2	6	Positive	Positive	Negative	20	76	Divorced
Female	White	T1c	N0	M0	Surgery performed	Beam radiation	No/Unknown	2	12	Positive	Positive	Negative	12	58	Married (including common law)
Female	White	T1b	N0	M0	Surgery performed	None/Unknown	No/Unknown	1	6	Positive	Positive	Negative	18	71	Married (including common law)
Female	White	T2	N0	M0	Surgery performed	Beam radiation	No/Unknown	1	37	Positive	Positive	Negative	19	57	Single (never married)
Female	White	T1b	N0	M0	Surgery performed	Beam radiation	No/Unknown	0	8	Positive	Positive	Negative	18	57	Single (never married)
Female	White	T1c	N1a	M0	Surgery performed	Beam radiation	Yes	1	17	Positive	Positive	Positive	19	63	Divorced
Female	White	T1c	N0	M0	Surgery performed	None/Unknown	No/Unknown	1	12	Positive	Positive	Negative	16	67	Divorced
Female	White	T1b	N0	M0	Surgery performed	None/Unknown	No/Unknown	0	6	Positive	Positive	Negative	18	77	Married (including common law)
Female	White	T1c	N0	M0	Surgery performed	None/Unknown	No/Unknown	0	19	Positive	Positive	Negative	20	50	Married (including common law)
Female	White	T1c	N0	M0	Surgery performed	Beam radiation	No/Unknown	0	15	Positive	Positive	Negative	19	84	Widowed
Female	White	T1c	N0	M0	Surgery performed	Beam radiation	No/Unknown	1	18	Positive	Positive	Negative	19	62	Married (including common law)
Female	White	T2	N0	M0	Surgery performed	Beam radiation	No/Unknown	1	23	Negative	Negative	Negative	19	81	Widowed
Female	White	T2	N0	M0	Surgery performed	Beam radiation	No/Unknown	2	32	Positive	Positive	Negative	19	74	Married (including common law)
Female	White	T1c	N0	M0	Surgery performed	Beam radiation	No/Unknown	2	17	Positive	Positive	Negative	19	69	Married (including common law)
Female	Asian or Pacific Islander	T1c	N0	M0	Surgery performed	Beam radiation	No/Unknown	2	15	Positive	Positive	Positive	21	59	Married (including common law)
Female	Black	T1mi	N0	M0	Surgery performed	Beam radiation	No/Unknown	1	1	Positive	Positive	Negative	20	69	Single (never married)
Female	White	T1c	N1b	M0	Surgery performed	Beam radiation	Yes	1	19	Negative	Negative	Negative	21	63	Divorced
Female	White	T1b	N0	M0	Surgery performed	Radioactive implants (includes brachytherapy) (1988+)	No/Unknown	0	8	Positive	Positive	Negative	23	83	Married (including common law)
Female	White	T1c	N0	M0	Surgery performed	Beam radiation	No/Unknown	0	15	Positive	Positive	Negative	22	83	Widowed
Female	White	T2	N0	M0	Surgery performed	Beam radiation	Yes	1	22	Positive	Negative	Positive	20	76	Single (never married)
Female	White	T2	N0(i+)	M0	Surgery performed	None/Unknown	No/Unknown	3	25	Positive	Positive	Negative	6	46	Married (including common law)
Female	Asian or Pacific Islander	T1c	N0	M0	Surgery performed	Beam radiation	No/Unknown	1	12	Positive	Positive	Negative	19	80	Widowed
Female	Asian or Pacific Islander	T1c	N0	M0	Surgery performed	Beam radiation	Yes	0	20	Negative	Negative	Negative	18	50	Married (including common law)
Female	Asian or Pacific Islander	T2	N0	M0	Surgery performed	None/Unknown	No/Unknown	1	30	Positive	Positive	Negative	23	70	Married (including common law)
Female	Asian or Pacific Islander	T1mi	N0	M0	Surgery performed	Beam radiation	No/Unknown	2	1	Positive	Negative	Positive	22	70	Widowed
Female	White	T2	N1b	M0	Surgery performed	Beam radiation	No/Unknown	1	23	Positive	Positive	Negative	20	67	Married (including common law)
Female	Asian or Pacific Islander	T2	N1a	M0	Surgery performed	None/Unknown	No/Unknown	2	22	Positive	Positive	Negative	23	44	Married (including common law)
Female	White	T1b	N0	M0	Surgery performed	Beam radiation	No/Unknown	3	7	Positive	Positive	Negative	21	52	Married (including common law)
Female	White	T1c	N0	M0	Surgery performed	Beam radiation	No/Unknown	2	17	Positive	Positive	Negative	16	54	Single (never married)
Female	White	T1b	N0	M0	Surgery performed	Radioactive implants (includes brachytherapy) (1988+)	No/Unknown	1	7	Positive	Positive	Negative	2	56	Married (including common law)
Female	Asian or Pacific Islander	T2	N0	M0	Surgery performed	Beam radiation	Yes	2	41	Positive	Positive	Negative	16	44	Married (including common law)
Female	Asian or Pacific Islander	T1c	N0	M0	Surgery performed	None/Unknown	No/Unknown	1	15	Positive	Positive	Negative	22	41	Married (including common law)
Female	White	T1c	N0	M0	Surgery performed	None/Unknown	Yes	1	11	Positive	Positive	Positive	18	77	Married (including common law)
Female	White	T1b	N1mi	M0	Surgery performed	Beam radiation	No/Unknown	1	9	Positive	Positive	Negative	6	63	Married (including common law)
Female	White	T2	N0	M0	Surgery performed	Beam radiation	No/Unknown	2	22	Positive	Positive	Negative	13	66	Single (never married)
Female	Asian or Pacific Islander	T1c	N1a	M0	Surgery performed	Beam radiation	Yes	0	20	Negative	Negative	Positive	12	41	Married (including common law)
Female	White	T1c	N0	M0	Surgery performed	Beam radiation	No/Unknown	1	11	Positive	Positive	Negative	12	51	Married (including common law)
Female	Asian or Pacific Islander	T1c	N0	M0	Surgery performed	None/Unknown	No/Unknown	3	19	Positive	Positive	Negative	13	43	Married (including common law)
Female	Asian or Pacific Islander	T2	N0	M0	Surgery performed	None/Unknown	No/Unknown	3	30	Positive	Positive	Negative	12	51	Married (including common law)
Female	Asian or Pacific Islander	T4b	N1	M1	Recommended but not performed, patient refused	Beam radiation	Yes	2	117	Negative	Negative	Negative	10	49	Married (including common law)
Female	White	T1b	N0	M0	Surgery performed	Beam radiation	No/Unknown	0	6	Positive	Positive	Negative	16	61	Single (never married)
Female	Black	T2	N0	M0	Surgery performed	Beam radiation	Yes	1	30	Positive	Negative	Positive	17	65	Divorced
Female	Asian or Pacific Islander	T1c	N0	M0	Surgery performed	Beam radiation	No/Unknown	1	15	Positive	Positive	Negative	21	64	Married (including common law)
Female	White	T2	N0	M0	Surgery performed	Beam radiation	Yes	1	25	Negative	Positive	Negative	16	48	Single (never married)
Female	White	T1c	N0	M0	Surgery performed	None/Unknown	Yes	1	18	Negative	Negative	Negative	17	66	Widowed
Female	White	T2	N0	M0	Surgery performed	Beam radiation	No/Unknown	2	22	Positive	Positive	Positive	19	59	Divorced
Female	White	T2	N0	M0	Surgery performed	None/Unknown	No/Unknown	1	25	Positive	Positive	Negative	18	79	Divorced
Female	Black	T1c	N1	M0	Surgery performed	Beam radiation	No/Unknown	0	15	Positive	Positive	Negative	18	75	Single (never married)
Female	White	T1c	N0	M0	Surgery performed	Beam radiation	No/Unknown	0	15	Positive	Positive	Negative	18	57	Married (including common law)
Female	Black	T2	N0	M0	Surgery performed	Beam radiation	Yes	0	40	Negative	Negative	Negative	18	55	Divorced
Female	White	T3	N1	M0	Surgery performed	Beam radiation	Yes	1	61	Negative	Negative	Negative	19	42	Single (never married)
Female	Black	T2	N0	M0	Surgery performed	None/Unknown	No/Unknown	3	30	Positive	Positive	Negative	22	55	Single (never married)
Female	White	T1c	N1a	M0	Surgery performed	Beam radiation	Yes	2	15	Positive	Positive	Negative	20	65	Single (never married)
Female	Asian or Pacific Islander	T2	N2a	M0	Surgery performed	Beam radiation	Yes	0	28	Positive	Positive	Negative	21	73	Married (including common law)
Female	White	T1a	N0	M0	Surgery performed	Beam radiation	No/Unknown	2	4	Positive	Positive	Negative	20	67	Divorced
Female	White	T2	N1a	M0	Surgery performed	Beam radiation	Yes	1	50	Positive	Positive	Negative	19	41	Married (including common law)
Female	Black	T2	N1a	M0	Surgery performed	Beam radiation	Yes	1	40	Positive	Positive	Negative	20	60	Single (never married)
Female	White	T2	N0	M0	Surgery performed	Beam radiation	No/Unknown	2	25	Positive	Positive	Negative	20	58	Single (never married)
Female	Black	T2	N0	M0	Surgery performed	Beam radiation	No/Unknown	0	40	Positive	Positive	Negative	18	63	Single (never married)
Female	White	T2	N2a	M0	Surgery performed	Beam radiation	Yes	1	46	Positive	Positive	Positive	18	55	Widowed
Female	Asian or Pacific Islander	T2	N0	M0	Surgery performed	None/Unknown	No/Unknown	3	23	Positive	Positive	Negative	15	72	Widowed
Female	White	T2	N1mi	M0	Surgery performed	Refused (1988+)	No/Unknown	12	42	Positive	Positive	Negative	16	63	Married (including common law)
Female	White	T2	N2a	M0	Surgery performed	Beam radiation	Yes	1	46	Positive	Negative	Negative	21	77	Widowed
Female	White	T2	N0	M0	Surgery performed	Beam radiation	Yes	2	22	Negative	Negative	Negative	22	81	Married (including common law)
Female	Asian or Pacific Islander	T2	N0	M0	Surgery performed	Beam radiation	Yes	0	45	Negative	Negative	Negative	14	43	Divorced
Female	Black	T2	N2a	M0	Surgery performed	Refused (1988+)	No/Unknown	2	35	Positive	Positive	Negative	14	70	Married (including common law)
Female	Black	T1a	N0	M0	Surgery performed	Beam radiation	No/Unknown	1	2	Negative	Negative	Negative	14	69	Single (never married)
Female	White	T1c	N0	M0	Surgery performed	Beam radiation	No/Unknown	1	17	Negative	Negative	Negative	14	75	Married (including common law)
Female	White	T2	N0	M0	Surgery performed	Refused (1988+)	No/Unknown	2	26	Positive	Positive	Negative	13	53	Separated
Female	White	T2	N1a	M0	Surgery performed	Beam radiation	No/Unknown	2	28	Positive	Negative	Negative	13	51	Married (including common law)
Female	White	T2	N0	M0	Surgery performed	None/Unknown	Yes	2	22	Positive	Positive	Negative	13	49	Single (never married)
Female	White	T2	N0	M0	Surgery performed	Beam radiation	Yes	2	35	Positive	Positive	Negative	14	50	Single (never married)
Female	White	T2	N1	M0	Surgery performed	Beam radiation	Yes	1	47	Negative	Negative	Negative	12	45	Married (including common law)
Female	Asian or Pacific Islander	T3	N0	M0	Surgery performed	Beam radiation	Yes	1	70	Positive	Positive	Negative	12	65	Widowed
Female	Asian or Pacific Islander	T2	N1a	M0	Surgery performed	Beam radiation	Yes	2	30	Positive	Positive	Negative	13	71	Married (including common law)
Female	White	T1b	N1	M0	Surgery performed	Beam radiation	Yes	1	8	Positive	Positive	Negative	13	60	Divorced
Female	White	T1c	N0	M0	Surgery performed	Beam radiation	No/Unknown	1	20	Positive	Positive	Negative	12	50	Single (never married)
Female	White	T3	N2a	M0	Surgery performed	Refused (1988+)	No/Unknown	0	70	Positive	Positive	Negative	15	43	Married (including common law)
Female	Black	T1b	N0	M0	Surgery performed	None/Unknown	No/Unknown	3	8	Positive	Positive	Negative	14	56	Married (including common law)
Female	White	T2	N0	M0	Surgery performed	Beam radiation	No/Unknown	3	30	Positive	Positive	Negative	13	71	Married (including common law)
Female	White	T3	N1	M1	Not recommended	Beam radiation	Yes	1	70	Positive	Positive	Negative	12	60	Single (never married)
Female	White	T4a	N2a	M0	Surgery performed	None/Unknown	Yes	6	40	Negative	Negative	Negative	15	61	Divorced
Female	Black	T3	N1a	M0	Surgery performed	Beam radiation	Yes	6	63	Negative	Negative	Negative	16	43	Single (never married)
Female	White	T1c	N0	M0	Surgery performed	Beam radiation	Yes	3	15	Positive	Positive	Negative	12	53	Separated
Female	Asian or Pacific Islander	T2	N0	M0	Surgery performed	None/Unknown	No/Unknown	4	40	Positive	Positive	Negative	12	77	Widowed
Female	Asian or Pacific Islander	T1c	N0	M0	Surgery performed	None/Unknown	No/Unknown	2	12	Positive	Positive	Negative	18	75	Married (including common law)
Female	Asian or Pacific Islander	T2	N0	M0	Surgery performed	Beam radiation	Yes	1	30	Positive	Negative	Positive	16	67	Married (including common law)
Female	White	T1b	N0	M0	Surgery performed	None/Unknown	No/Unknown	1	7	Negative	Positive	Positive	7	66	Single (never married)
Female	White	T3	N0	M0	Surgery performed	Beam radiation	No/Unknown	1	65	Positive	Positive	Negative	10	63	Widowed
Female	White	T2	N0	M0	Not recommended	None/Unknown	No/Unknown	2	45	Positive	Positive	Negative	18	85	Single (never married)
Female	White	T1c	N2a	M0	Surgery performed	None/Unknown	Yes	0	20	Positive	Positive	Negative	10	55	Divorced
Female	Asian or Pacific Islander	T2	N1mi	M0	Surgery performed	Beam radiation	No/Unknown	2	27	Positive	Positive	Negative	13	67	Widowed
Female	White	T2	N1a	M0	Surgery performed	Beam radiation	Yes	2	36	Negative	Negative	Negative	9	71	Married (including common law)
Female	White	T1c	N0	M0	Surgery performed	None/Unknown	No/Unknown	1	14	Positive	Positive	Negative	12	49	Single (never married)
Female	White	T1a	N0	M0	Surgery performed	None/Unknown	No/Unknown	1	4	Positive	Positive	Negative	22	50	Married (including common law)
Female	White	T2	N0	M0	Surgery performed	Beam radiation	Yes	2	35	Positive	Positive	Negative	22	47	Single (never married)
Female	Black	T1a	N0	M0	Surgery performed	Beam radiation	No/Unknown	2	4	Positive	Positive	Negative	21	71	Single (never married)
Female	Asian or Pacific Islander	T1b	N0	M0	Surgery performed	Beam radiation	No/Unknown	1	10	Positive	Positive	Negative	23	51	Married (including common law)
Female	White	T1c	N0	M0	Surgery performed	Beam radiation	No/Unknown	1	11	Positive	Positive	Negative	20	57	Divorced
Female	White	T2	N1b	M0	Surgery performed	Beam radiation	Yes	0	23	Negative	Negative	Negative	18	56	Married (including common law)
Female	White	T1b	N0	M0	Surgery performed	None/Unknown	No/Unknown	1	7	Positive	Positive	Positive	16	76	Widowed
Female	White	T2	N1c	M0	Surgery performed	Beam radiation	Yes	1	29	Negative	Negative	Negative	15	58	Married (including common law)
Female	White	T2	N0	M0	Surgery performed	Beam radiation	No/Unknown	1	22	Positive	Positive	Negative	16	67	Widowed
Female	White	T1b	N0	M0	Surgery performed	None/Unknown	No/Unknown	1	10	Positive	Positive	Negative	14	73	Married (including common law)
Female	White	T1c	N0	M0	Surgery performed	Beam radiation	No/Unknown	3	16	Positive	Negative	Negative	15	70	Widowed
Female	White	T3	N3a	M0	Surgery performed	Beam radiation	Yes	1	69	Positive	Positive	Negative	14	50	Married (including common law)
Female	White	T2	N0	M0	Surgery performed	None/Unknown	Yes	1	23	Positive	Negative	Negative	14	32	Single (never married)
Female	Asian or Pacific Islander	T1a	N0	M0	Surgery performed	None/Unknown	No/Unknown	0	2	Negative	Negative	Positive	14	64	Married (including common law)
Female	White	T1b	N0	M0	Surgery performed	None/Unknown	No/Unknown	1	7	Positive	Positive	Negative	14	47	Married (including common law)
Female	White	T3	N2a	M1	Not recommended	None/Unknown	No/Unknown	0	80	Positive	Negative	Negative	3	69	Divorced
Female	White	T2	N1	M0	Surgery performed	Beam radiation	Yes	2	34	Positive	Positive	Positive	22	69	Divorced
Female	White	T1c	N0	M0	Surgery performed	Beam radiation	Yes	1	20	Positive	Positive	Negative	19	49	Single (never married)
Female	Black	T1c	N0	M0	Surgery performed	Beam radiation	No/Unknown	1	12	Positive	Positive	Negative	20	63	Married (including common law)
Female	Black	T2	N1a	M1	Surgery performed	Beam radiation	Yes	1	39	Positive	Positive	Negative	19	54	Married (including common law)
Female	White	T1a	N0	M0	Surgery performed	Beam radiation	No/Unknown	1	2	Positive	Positive	Negative	18	59	Divorced
Female	White	T2	N0	M0	Surgery performed	Beam radiation	No/Unknown	1	21	Positive	Positive	Negative	20	55	Single (never married)
Female	White	T2	N0	M0	Surgery performed	Beam radiation	Yes	1	27	Positive	Negative	Positive	18	72	Married (including common law)
Female	White	T1b	N0	M0	Surgery performed	Beam radiation	No/Unknown	1	6	Positive	Positive	Negative	18	53	Married (including common law)
Female	White	T2	N0	M0	Surgery performed	Beam radiation	No/Unknown	1	22	Positive	Negative	Negative	21	66	Married (including common law)
Female	White	T1c	N0	M0	Surgery performed	Beam radiation	No/Unknown	1	11	Positive	Positive	Negative	21	49	Divorced
Female	White	T1b	N0	M0	Surgery performed	Beam radiation	No/Unknown	1	9	Positive	Positive	Negative	21	65	Married (including common law)
Female	White	T1b	N0	M0	Surgery performed	None/Unknown	No/Unknown	1	9	Positive	Positive	Negative	21	47	Married (including common law)
Female	White	T1mi	N0	M0	Surgery performed	Beam radiation	No/Unknown	0	1	Positive	Positive	Negative	22	70	Single (never married)
Female	White	T1b	N0	M0	Surgery performed	Beam radiation	Yes	0	8	Positive	Positive	Negative	22	53	Married (including common law)
Female	Asian or Pacific Islander	T2	N3a	M0	Surgery performed	Beam radiation	Yes	0	40	Negative	Negative	Negative	22	77	Married (including common law)
Female	White	T1a	N0	M0	Surgery performed	Beam radiation	No/Unknown	1	2	Positive	Positive	Negative	18	54	Married (including common law)
Female	Asian or Pacific Islander	T2	N0	M0	Surgery performed	Beam radiation	Yes	1	35	Positive	Positive	Negative	17	70	Single (never married)
Female	White	T1b	N0	M0	Surgery performed	None/Unknown	No/Unknown	0	7	Positive	Positive	Negative	16	63	Single (never married)
Female	White	T1a	N0	M0	Surgery performed	Beam radiation	No/Unknown	0	5	Positive	Positive	Negative	17	51	Married (including common law)
Female	White	T2	N0	M0	Surgery performed	Beam radiation	No/Unknown	1	28	Positive	Positive	Negative	17	84	Divorced
Female	Asian or Pacific Islander	T1c	N0	M0	Surgery performed	None/Unknown	No/Unknown	2	18	Positive	Positive	Negative	22	36	Divorced
Female	White	T2	N0	M0	Surgery performed	Beam radiation	No/Unknown	0	35	Positive	Positive	Negative	16	35	Married (including common law)
Female	White	T1a	N0	M0	Surgery performed	None/Unknown	No/Unknown	1	5	Positive	Positive	Negative	22	74	Widowed
Female	Asian or Pacific Islander	T1b	N0	M0	Surgery performed	Beam radiation	No/Unknown	3	7	Negative	Negative	Negative	21	57	Married (including common law)
Female	White	T1c	N0	M0	Surgery performed	None/Unknown	No/Unknown	1	15	Positive	Positive	Negative	19	71	Married (including common law)
Female	Asian or Pacific Islander	T1c	N0	M0	Surgery performed	Beam radiation	Yes	3	17	Positive	Positive	Positive	21	52	Married (including common law)
Female	White	T2	N1a	M0	Surgery performed	Beam radiation	Yes	2	39	Positive	Positive	Positive	15	50	Married (including common law)
Female	White	T3	N1	M0	Surgery performed	None/Unknown	No/Unknown	5	72	Negative	Negative	Negative	14	85	Married (including common law)
Female	Black	T1b	N0	M0	Surgery performed	Beam radiation	No/Unknown	3	6	Positive	Positive	Negative	22	60	Divorced
Female	Asian or Pacific Islander	T2	N1	M1	Not recommended	None/Unknown	Yes	0	50	Positive	Positive	Positive	12	43	Single (never married)
Female	Black	T1c	N0	M0	Surgery performed	Beam radiation	No/Unknown	3	16	Negative	Negative	Positive	20	42	Single (never married)
Female	White	T1a	N0	M0	Surgery performed	None/Unknown	Yes	1	2	Positive	Negative	Positive	22	38	Married (including common law)
Female	Asian or Pacific Islander	T1c	N0	M0	Surgery performed	Beam radiation	No/Unknown	1	20	Positive	Negative	Negative	23	62	Married (including common law)
Female	Asian or Pacific Islander	T1c	N0	M0	Surgery performed	Beam radiation	No/Unknown	1	14	Positive	Positive	Negative	21	59	Married (including common law)
Female	White	T1b	N0	M0	Surgery performed	None/Unknown	No/Unknown	2	7	Positive	Positive	Positive	18	46	Married (including common law)
Female	White	T1c	N0	M0	Surgery performed	None/Unknown	Yes	3	13	Positive	Positive	Positive	17	56	Married (including common law)
Female	Asian or Pacific Islander	T1b	N0	M0	Surgery performed	Beam radiation	No/Unknown	1	8	Positive	Positive	Negative	23	64	Married (including common law)
Female	Asian or Pacific Islander	T1a	N0	M0	Surgery performed	Refused (1988+)	No/Unknown	0	2	Positive	Positive	Negative	16	59	Married (including common law)
Female	Asian or Pacific Islander	T1mi	N0	M0	Surgery performed	None/Unknown	Yes	1	1	Negative	Negative	Positive	18	40	Single (never married)
Female	Asian or Pacific Islander	T1c	N0(i+)	M0	Surgery performed	Beam radiation	Yes	1	18	Negative	Negative	Negative	16	67	Married (including common law)
Female	White	T1c	N1a	M0	Surgery performed	Beam radiation	Yes	0	12	Negative	Negative	Negative	16	76	Single (never married)
Female	Asian or Pacific Islander	T1c	N0	M0	Surgery performed	Beam radiation	Yes	1	20	Positive	Negative	Negative	17	57	Married (including common law)
Female	White	T1a	N0	M0	Surgery performed	Beam radiation	No/Unknown	2	2	Positive	Positive	Negative	18	44	Single (never married)
Female	Asian or Pacific Islander	T2	N1	M0	Surgery performed	Beam radiation	Yes	0	23	Positive	Positive	Negative	16	48	Single (never married)
Female	White	T2	N1a	M0	Surgery performed	Beam radiation	No/Unknown	2	25	Positive	Positive	Negative	18	50	Single (never married)
Female	Asian or Pacific Islander	T1a	N0	M0	Surgery performed	Beam radiation	No/Unknown	1	2	Positive	Positive	Negative	16	51	Married (including common law)
Female	White	T2	N1	M0	Surgery performed	Beam radiation	Yes	1	25	Positive	Positive	Negative	16	39	Married (including common law)
Female	White	T1a	N0	M0	Surgery performed	Refused (1988+)	No/Unknown	5	2	Positive	Positive	Negative	16	46	Divorced
Female	Black	T4d	N1	M0	Surgery performed	None/Unknown	Yes	1	130	Negative	Negative	Negative	8	82	Widowed
Female	Asian or Pacific Islander	T2	N0	M0	Recommended but not performed, patient refused	Refused (1988+)	No/Unknown	3	35	Positive	Positive	Negative	16	85	Widowed
Female	White	T2	N1a	M0	Surgery performed	Beam radiation	Yes	1	25	Positive	Negative	Negative	16	59	Married (including common law)
Female	White	T2	N0	M0	Surgery performed	None/Unknown	No/Unknown	1	23	Negative	Negative	Positive	16	69	Married (including common law)
Female	White	T1b	N0	M0	Surgery performed	None/Unknown	No/Unknown	1	8	Positive	Positive	Negative	16	69	Married (including common law)
Female	White	T3	N1a	M0	Surgery performed	None/Unknown	No/Unknown	1	60	Positive	Positive	Negative	10	74	Married (including common law)
Female	White	T1c	N1mi	M0	Surgery performed	Beam radiation	No/Unknown	1	15	Positive	Positive	Negative	16	50	Married (including common law)
Female	Asian or Pacific Islander	T1c	N0	M0	Surgery performed	None/Unknown	Yes	2	19	Negative	Negative	Negative	16	59	Single (never married)
Female	Asian or Pacific Islander	T2	N0	M0	Surgery performed	Beam radiation	Yes	1	30	Positive	Positive	Negative	15	43	Single (never married)
Male	Asian or Pacific Islander	T2	N0	M0	Surgery performed	Beam radiation	Yes	1	38	Negative	Negative	Positive	15	72	Widowed
Female	Asian or Pacific Islander	T2	N0	M0	Surgery performed	None/Unknown	Yes	2	50	Negative	Negative	Negative	14	67	Married (including common law)
Female	Asian or Pacific Islander	T1c	N1a	M0	Surgery performed	None/Unknown	Yes	4	20	Positive	Positive	Negative	14	44	Single (never married)
Female	White	T1a	N0	M0	Surgery performed	Refused (1988+)	No/Unknown	1	4	Positive	Positive	Negative	18	66	Married (including common law)
Female	White	T2	N0	M0	Surgery performed	Beam radiation	Yes	0	25	Positive	Negative	Positive	19	70	Widowed
Female	Black	T2	N0	M0	Surgery performed	Beam radiation	Yes	1	25	Positive	Negative	Positive	19	61	Married (including common law)
Female	White	T2	N1a	M0	Surgery performed	Beam radiation	Yes	0	25	Positive	Positive	Negative	21	75	Married (including common law)
Female	Asian or Pacific Islander	T1c	N0	M0	Surgery performed	None/Unknown	Yes	1	15	Positive	Positive	Negative	19	41	Married (including common law)
Female	Asian or Pacific Islander	T2	N1	M0	Surgery performed	Beam radiation	No/Unknown	1	30	Positive	Positive	Negative	16	44	Single (never married)
Female	White	T1c	N0	M0	Surgery performed	Beam radiation	No/Unknown	1	12	Positive	Positive	Negative	17	62	Married (including common law)
Female	Asian or Pacific Islander	T2	N0	M0	Surgery performed	Beam radiation	No/Unknown	2	38	Positive	Positive	Negative	23	58	Married (including common law)
Female	Asian or Pacific Islander	T2	N2a	M0	Surgery performed	Beam radiation	Yes	1	39	Positive	Negative	Negative	16	36	Married (including common law)
Female	White	T1c	N0	M0	Surgery performed	Beam radiation	No/Unknown	2	18	Positive	Positive	Negative	21	71	Married (including common law)
Female	White	T1b	N0	M0	Surgery performed	Beam radiation	No/Unknown	0	10	Positive	Positive	Negative	21	85	Married (including common law)
Female	White	T2	N0	M0	Surgery performed	Beam radiation	No/Unknown	1	39	Positive	Positive	Negative	21	73	Married (including common law)
Female	White	T1b	N0	M0	Surgery performed	None/Unknown	No/Unknown	1	7	Positive	Positive	Negative	21	52	Single (never married)
Female	White	T1c	N0	M0	Surgery performed	Beam radiation	No/Unknown	3	14	Positive	Positive	Negative	20	61	Married (including common law)
Female	White	T2	N0	M0	Surgery performed	Beam radiation	No/Unknown	3	27	Positive	Positive	Negative	13	59	Married (including common law)
Female	White	T1b	N0	M0	Surgery performed	Beam radiation	No/Unknown	1	8	Positive	Positive	Negative	13	65	Married (including common law)
Female	White	T1a	N0	M0	Surgery performed	Beam radiation	No/Unknown	1	5	Positive	Negative	Negative	21	65	Married (including common law)
Female	White	T1c	N1a	M0	Surgery performed	None/Unknown	Yes	3	18	Positive	Positive	Negative	19	55	Married (including common law)
Female	White	T1b	N1a	M0	Surgery performed	Beam radiation	Yes	1	8	Negative	Negative	Negative	12	58	Married (including common law)
Female	White	T1a	N0	M0	Surgery performed	Beam radiation	No/Unknown	1	2	Positive	Negative	Positive	19	81	Married (including common law)
Female	White	T1b	N0	M0	Surgery performed	Beam radiation	No/Unknown	1	7	Positive	Positive	Negative	20	77	Widowed
Female	White	T1b	N0	M0	Surgery performed	None/Unknown	No/Unknown	1	6	Positive	Positive	Negative	18	74	Married (including common law)
Female	Asian or Pacific Islander	T1a	N0	M0	Surgery performed	Beam radiation	No/Unknown	0	5	Positive	Positive	Negative	18	62	Married (including common law)
Female	White	T1a	N0	M0	Surgery performed	None/Unknown	No/Unknown	1	3	Positive	Negative	Positive	17	75	Married (including common law)
Female	Black	T2	N0	M0	Surgery performed	Beam radiation	Yes	1	41	Negative	Negative	Negative	17	64	Divorced
Female	Asian or Pacific Islander	T1c	N0	M0	Surgery performed	None/Unknown	No/Unknown	1	13	Positive	Positive	Negative	17	71	Married (including common law)
Female	White	T3	N1a	M0	Surgery performed	Beam radiation	No/Unknown	1	55	Negative	Negative	Positive	17	85	Widowed
Female	White	T1b	N1a	M0	Surgery performed	Combination of beam with implants or isotopes	No/Unknown	1	9	Positive	Positive	Negative	16	52	Married (including common law)
Female	White	T1c	N0	M0	Surgery performed	None/Unknown	No/Unknown	1	14	Positive	Positive	Negative	16	77	Married (including common law)
Female	White	T2	N0	M0	Surgery performed	Beam radiation	No/Unknown	1	21	Positive	Positive	Negative	16	80	Widowed
Female	White	T4b	N1	M0	Not recommended	None/Unknown	No/Unknown	1	33	Positive	Negative	Negative	9	85	Widowed
Female	White	T2	N0	M0	Surgery performed	None/Unknown	Yes	5	24	Positive	Positive	Negative	19	36	Single (never married)
Female	White	T1b	N0	M0	Surgery performed	None/Unknown	No/Unknown	2	7	Positive	Positive	Positive	19	46	Single (never married)
Female	White	T1c	N0	M0	Surgery performed	Beam radiation	No/Unknown	1	11	Positive	Positive	Negative	21	46	Married (including common law)
Female	White	T1c	N0	M0	Surgery performed	Beam radiation	No/Unknown	1	17	Positive	Positive	Negative	22	63	Married (including common law)
Female	White	T2	N3a	M0	Surgery performed	Beam radiation	Yes	1	28	Positive	Negative	Positive	21	32	Single (never married)
Female	Asian or Pacific Islander	T1c	N0	M0	Surgery performed	Beam radiation	Yes	1	14	Positive	Positive	Positive	21	49	Married (including common law)
Female	Asian or Pacific Islander	T2	N0	M0	Surgery performed	Beam radiation	No/Unknown	0	30	Positive	Positive	Negative	21	65	Married (including common law)
Female	Asian or Pacific Islander	T1b	N0	M0	Surgery performed	Beam radiation	No/Unknown	0	8	Positive	Negative	Negative	21	65	Married (including common law)
Female	Asian or Pacific Islander	T2	N0	M0	Surgery performed	Beam radiation	No/Unknown	1	30	Positive	Positive	Negative	21	49	Married (including common law)
Female	White	T2	N1a	M0	Surgery performed	Beam radiation	Yes	1	24	Positive	Positive	Negative	17	68	Widowed
Female	White	T1c	N1b	M0	Surgery performed	None/Unknown	No/Unknown	1	11	Positive	Negative	Negative	20	63	Widowed
Female	Asian or Pacific Islander	T2	N0	M0	Surgery performed	None/Unknown	No/Unknown	1	35	Positive	Positive	Negative	23	69	Married (including common law)
Female	White	T1c	N0	M0	Surgery performed	Beam radiation	Yes	0	18	Positive	Negative	Positive	17	61	Married (including common law)
Female	White	T1c	N0	M0	Surgery performed	Beam radiation	No/Unknown	0	14	Positive	Positive	Negative	18	60	Married (including common law)
Female	White	T1b	N0	M0	Surgery performed	None/Unknown	Yes	1	9	Positive	Negative	Positive	17	42	Single (never married)
Female	White	T3	N0	M0	Surgery performed	Beam radiation	Yes	1	55	Negative	Negative	Negative	13	47	Married (including common law)
Female	White	T1c	N0	M0	Surgery performed	Beam radiation	No/Unknown	0	17	Positive	Positive	Negative	18	78	Married (including common law)
Female	White	T2	N2a	M0	Surgery performed	Beam radiation	No/Unknown	1	30	Positive	Positive	Negative	17	67	Divorced
Female	Asian or Pacific Islander	T1b	N0	M0	Surgery performed	Refused (1988+)	No/Unknown	1	8	Positive	Positive	Negative	14	71	Divorced
Female	White	T2	N1a	M0	Surgery performed	Beam radiation	No/Unknown	0	26	Positive	Positive	Negative	2	84	Widowed
Female	White	T1c	N1mi	M0	Surgery performed	Beam radiation	No/Unknown	1	11	Positive	Positive	Negative	13	55	Single (never married)
Female	White	T1a	N0	M0	Surgery performed	Beam radiation	No/Unknown	2	3	Positive	Negative	Negative	13	71	Married (including common law)
Female	White	T1a	N0	M0	Surgery performed	None/Unknown	No/Unknown	2	4	Positive	Positive	Negative	13	50	Married (including common law)
Female	Asian or Pacific Islander	T2	N1a	M0	Surgery performed	Beam radiation	Yes	1	23	Positive	Positive	Negative	14	39	Married (including common law)
Female	Asian or Pacific Islander	T1b	N0	M0	Surgery performed	Beam radiation	No/Unknown	1	10	Positive	Positive	Negative	21	66	Married (including common law)
Female	White	T1c	N0	M0	Surgery performed	Beam radiation	No/Unknown	0	15	Positive	Positive	Negative	20	40	Married (including common law)
Female	White	T2	N1a	M0	Surgery performed	Beam radiation	Yes	2	25	Positive	Positive	Negative	20	45	Married (including common law)
Female	White	T1b	N0	M0	Surgery performed	Beam radiation	No/Unknown	2	8	Positive	Positive	Negative	20	66	Married (including common law)
Female	White	T1b	N0	M0	Surgery performed	Beam radiation	No/Unknown	0	9	Positive	Positive	Negative	18	76	Married (including common law)
Female	White	T1b	N0	M0	Surgery performed	Beam radiation	No/Unknown	0	9	Positive	Positive	Negative	18	57	Married (including common law)
Female	White	T1c	N0	M0	Surgery performed	Beam radiation	Yes	1	19	Positive	Positive	Negative	17	58	Married (including common law)
Female	Asian or Pacific Islander	T3	N1	M1	Not recommended	None/Unknown	Yes	0	73	Positive	Negative	Positive	17	46	Married (including common law)
Female	White	T2	N1mi	M0	Surgery performed	Radioactive implants (includes brachytherapy) (1988+)	No/Unknown	2	25	Positive	Positive	Negative	18	60	Married (including common law)
Female	White	T1b	N0	M0	Surgery performed	Beam radiation	No/Unknown	0	9	Positive	Positive	Negative	16	68	Married (including common law)
Female	White	T2	N0	M0	Surgery performed	Beam radiation	No/Unknown	1	30	Positive	Positive	Negative	17	69	Married (including common law)
Female	White	T2	N1	M1	Not recommended	None/Unknown	Yes	0	35	Positive	Negative	Negative	7	51	Single (never married)
Female	Asian or Pacific Islander	T1c	N1a	M0	Surgery performed	Beam radiation	No/Unknown	1	18	Positive	Positive	Negative	15	71	Divorced
Female	White	T1b	N1a	M0	Surgery performed	Beam radiation	No/Unknown	1	9	Positive	Positive	Negative	19	59	Widowed
Female	White	T3	N1a	M0	Surgery performed	Beam radiation	Yes	2	73	Positive	Positive	Negative	23	54	Married (including common law)
Female	Asian or Pacific Islander	T1b	N0	M0	Surgery performed	Beam radiation	No/Unknown	1	6	Positive	Positive	Negative	21	62	Married (including common law)
Female	Asian or Pacific Islander	T2	N1b	M0	Surgery performed	Beam radiation	Yes	0	29	Positive	Positive	Negative	21	47	Married (including common law)
Female	White	T1c	N0	M0	Surgery performed	None/Unknown	No/Unknown	2	17	Positive	Positive	Negative	14	32	Single (never married)
Female	Asian or Pacific Islander	T2	N0	M0	Surgery performed	Beam radiation	No/Unknown	1	37	Positive	Positive	Negative	17	46	Married (including common law)
Female	Black	T1c	N0	M0	Surgery performed	Refused (1988+)	No/Unknown	1	15	Positive	Positive	Negative	17	85	Widowed
Female	Black	T1c	N0	M0	Surgery performed	Refused (1988+)	No/Unknown	1	20	Positive	Positive	Negative	17	85	Widowed
Female	White	T1b	N0	M0	Surgery performed	Beam radiation	No/Unknown	4	7	Positive	Negative	Negative	17	60	Unmarried or Domestic Partner
Female	Asian or Pacific Islander	T1c	N0	M0	Surgery performed	None/Unknown	No/Unknown	1	11	Positive	Positive	Negative	17	69	Married (including common law)
Female	White	T4b	N0	M0	Surgery performed	None/Unknown	No/Unknown	1	38	Positive	Positive	Negative	17	78	Divorced
Female	White	T2	N1	M0	Surgery performed	Beam radiation	Yes	0	38	Positive	Positive	Negative	20	58	Married (including common law)
Female	Asian or Pacific Islander	T2	N0	M0	Surgery performed	None/Unknown	Yes	2	29	Positive	Positive	Negative	16	40	Married (including common law)
Female	White	T3	N0	M0	Surgery performed	Beam radiation	Yes	3	55	Positive	Positive	Negative	23	50	Single (never married)
Female	Asian or Pacific Islander	T1b	N0	M0	Surgery performed	None/Unknown	No/Unknown	2	7	Positive	Positive	Negative	20	70	Single (never married)
Female	Asian or Pacific Islander	T1a	N0	M0	Surgery performed	Beam radiation	No/Unknown	2	3	Positive	Positive	Negative	20	51	Married (including common law)
Female	White	T1c	N1a	M0	Surgery performed	Beam radiation	Yes	1	15	Positive	Positive	Negative	23	59	Divorced
Female	Asian or Pacific Islander	T1b	N0	M0	Surgery performed	Beam radiation	No/Unknown	3	6	Positive	Positive	Negative	17	59	Married (including common law)
Female	White	T2	N0	M0	Surgery performed	Beam radiation	Yes	2	24	Positive	Positive	Negative	13	61	Married (including common law)
Female	White	T1c	N0	M0	Surgery performed	Beam radiation	No/Unknown	4	18	Negative	Positive	Negative	17	67	Married (including common law)
Female	Asian or Pacific Islander	T1b	N0	M0	Surgery performed	Beam radiation	Yes	1	9	Positive	Positive	Positive	20	53	Married (including common law)
Female	White	T3	N1	M0	Not recommended	None/Unknown	No/Unknown	0	101	Positive	Positive	Negative	22	47	Single (never married)
Female	White	T1c	N0	M0	Surgery performed	None/Unknown	Yes	3	13	Negative	Negative	Negative	16	31	Married (including common law)
Female	Asian or Pacific Islander	T1b	N0	M0	Surgery performed	Beam radiation	No/Unknown	2	9	Positive	Positive	Negative	19	58	Married (including common law)
Female	White	T2	N0(i+)	M0	Surgery performed	Beam radiation	Yes	0	35	Positive	Positive	Positive	15	37	Married (including common law)
Female	White	T1b	N0	M0	Surgery performed	Beam radiation	No/Unknown	1	9	Positive	Positive	Negative	4	67	Widowed
Female	Black	T3	N1	M1	Not recommended	None/Unknown	Yes	0	200	Positive	Positive	Positive	20	33	Married (including common law)
Female	Black	T2	N0	M0	Surgery performed	Beam radiation	Yes	1	25	Positive	Positive	Negative	17	50	Married (including common law)
Female	White	T3	N3b	M0	Surgery performed	Beam radiation	Yes	1	80	Positive	Positive	Negative	17	52	Married (including common law)
Female	Asian or Pacific Islander	T2	N0	M0	Surgery performed	Beam radiation	No/Unknown	4	22	Positive	Positive	Negative	15	45	Married (including common law)
Female	Asian or Pacific Islander	T1c	N0	M0	Surgery performed	Beam radiation	Yes	2	12	Positive	Positive	Positive	15	58	Divorced
Female	White	T2	N1mi	M0	Surgery performed	Beam radiation	No/Unknown	1	45	Positive	Positive	Negative	15	38	Single (never married)
Female	White	T1c	N0	M0	Surgery performed	Beam radiation	No/Unknown	1	18	Positive	Positive	Negative	14	72	Single (never married)
Female	Asian or Pacific Islander	T1mi	N0	M0	Surgery performed	Beam radiation	Yes	1	1	Positive	Positive	Positive	14	46	Single (never married)
Female	Asian or Pacific Islander	T1b	N0	M0	Surgery performed	Beam radiation	Yes	1	10	Negative	Negative	Positive	14	41	Married (including common law)
Female	White	T1b	N0	M0	Surgery performed	Beam radiation	No/Unknown	0	7	Positive	Positive	Negative	14	61	Married (including common law)
Female	Asian or Pacific Islander	T1a	N0	M0	Surgery performed	Refused (1988+)	No/Unknown	0	2	Positive	Positive	Negative	13	76	Widowed
Female	Asian or Pacific Islander	T1c	N0(i+)	M0	Surgery performed	Beam radiation	No/Unknown	0	19	Positive	Positive	Negative	13	38	Married (including common law)
Female	White	T1c	N1mi	M0	Surgery performed	Beam radiation	No/Unknown	0	18	Positive	Positive	Negative	13	67	Single (never married)
Female	White	T1c	N0	M0	Surgery performed	Beam radiation	No/Unknown	1	16	Positive	Positive	Negative	13	54	Married (including common law)
Female	White	T1c	N0	M0	Surgery performed	Beam radiation	No/Unknown	1	13	Positive	Positive	Negative	13	66	Married (including common law)
Female	Asian or Pacific Islander	T2	N1a	M0	Surgery performed	Beam radiation	No/Unknown	1	24	Positive	Positive	Negative	13	35	Married (including common law)
Female	Asian or Pacific Islander	T1b	N0	M0	Surgery performed	Beam radiation	Yes	1	7	Positive	Positive	Positive	13	69	Single (never married)
Female	Black	T1b	N0	M0	Surgery performed	Beam radiation	No/Unknown	1	7	Positive	Negative	Negative	12	78	Widowed
Female	Asian or Pacific Islander	T2	N1	M0	Surgery performed	Beam radiation	Yes	1	22	Positive	Negative	Negative	12	62	Single (never married)
Female	Asian or Pacific Islander	T1c	N0	M0	Surgery performed	Beam radiation	No/Unknown	1	13	Positive	Positive	Negative	12	68	Married (including common law)
Female	Asian or Pacific Islander	T2	N1a	M0	Surgery performed	Beam radiation	Yes	0	35	Positive	Positive	Negative	12	41	Single (never married)
Female	White	T1a	N0	M0	Surgery performed	Refused (1988+)	No/Unknown	1	5	Positive	Positive	Negative	12	67	Married (including common law)
Female	Asian or Pacific Islander	T2	N1a	M0	Surgery performed	Beam radiation	Yes	1	45	Positive	Positive	Negative	12	59	Single (never married)
Female	White	T1c	N0(i+)	M0	Surgery performed	Beam radiation	No/Unknown	1	19	Positive	Positive	Negative	12	75	Single (never married)
Female	Asian or Pacific Islander	T1b	N0	M0	Surgery performed	None/Unknown	No/Unknown	2	9	Positive	Positive	Negative	12	85	Widowed
Female	Asian or Pacific Islander	T4b	N2b	M1	Not recommended	None/Unknown	No/Unknown	2	100	Positive	Positive	Positive	12	73	Married (including common law)
Female	Asian or Pacific Islander	T1b	N0	M0	Surgery performed	Beam radiation	No/Unknown	1	7	Positive	Positive	Negative	13	65	Married (including common law)
Female	White	T2	N0	M0	Surgery performed	Refused (1988+)	Yes	2	35	Positive	Positive	Negative	22	63	Divorced
Female	Asian or Pacific Islander	T2	N0	M0	Not recommended	None/Unknown	Yes	3	40	Positive	Positive	Positive	7	76	Widowed
Female	White	T2	N0	M0	Surgery performed	Beam radiation	No/Unknown	2	25	Positive	Positive	Negative	22	75	Married (including common law)
Female	Black	T1c	N0	M0	Surgery performed	Beam radiation	No/Unknown	1	15	Positive	Positive	Negative	21	62	Single (never married)
Female	White	T1c	N0	M0	Surgery performed	None/Unknown	No/Unknown	2	16	Positive	Positive	Negative	19	38	Married (including common law)
Female	White	T1b	N0	M0	Surgery performed	Combination of beam with implants or isotopes	No/Unknown	2	8	Positive	Positive	Negative	19	64	Divorced
Female	Asian or Pacific Islander	T2	N0	M0	Surgery performed	Beam radiation	No/Unknown	3	26	Positive	Positive	Negative	19	46	Married (including common law)
Female	Asian or Pacific Islander	T2	N1	M0	Surgery performed	Beam radiation	Yes	2	50	Positive	Positive	Positive	13	51	Married (including common law)
Female	White	T4d	N1	M1	Not recommended	Beam radiation	Yes	1	9	Positive	Positive	Negative	13	40	Married (including common law)
Female	White	T1c	N0	M0	Surgery performed	Beam radiation	No/Unknown	1	20	Positive	Positive	Negative	13	49	Single (never married)
Female	Asian or Pacific Islander	T2	N0	M0	Surgery performed	None/Unknown	Yes	2	45	Positive	Positive	Negative	13	54	Married (including common law)
Female	White	T1c	N0	M0	Not recommended	None/Unknown	No/Unknown	3	12	Positive	Positive	Negative	12	73	Married (including common law)
Female	White	T2	N1mi	M0	Surgery performed	Beam radiation	No/Unknown	0	21	Positive	Positive	Negative	13	38	Married (including common law)
Female	American Indian/Alaska Native	T2	N1b	M0	Surgery performed	None/Unknown	Yes	2	25	Negative	Negative	Positive	12	40	Married (including common law)
Female	White	T1b	N0	M0	Surgery performed	Beam radiation	Yes	1	9	Positive	Positive	Negative	13	43	Married (including common law)
Female	White	T2	N1mi	M0	Surgery performed	Beam radiation	No/Unknown	1	25	Positive	Positive	Negative	20	48	Married (including common law)
Female	American Indian/Alaska Native	T2	N1a	M0	Surgery performed	None/Unknown	Yes	0	31	Positive	Positive	Negative	18	29	Married (including common law)
Female	Asian or Pacific Islander	T2	N3b	M0	Surgery performed	Beam radiation	Yes	2	41	Positive	Positive	Negative	12	46	Married (including common law)
Female	Black	T2	N1a	M0	Surgery performed	Refused (1988+)	No/Unknown	10	38	Positive	Positive	Negative	22	47	Unmarried or Domestic Partner
Female	Asian or Pacific Islander	T2	N0	M1	Not recommended	Beam radiation	Yes	1	23	Positive	Negative	Negative	12	49	Single (never married)
Female	Asian or Pacific Islander	T1a	N0	M0	Surgery performed	Beam radiation	No/Unknown	2	3	Positive	Positive	Negative	5	51	Married (including common law)
Male	Asian or Pacific Islander	T2	N1mi	M0	Surgery performed	Beam radiation	Yes	6	50	Negative	Negative	Negative	17	67	Married (including common law)
Female	White	T1c	N0	M0	Surgery performed	Beam radiation	No/Unknown	0	15	Positive	Positive	Negative	21	85	Widowed
Female	White	T1b	N0	M0	Surgery performed	Beam radiation	No/Unknown	1	7	Positive	Positive	Negative	20	66	Married (including common law)
Female	White	T2	N1mi	M0	Surgery performed	Beam radiation	No/Unknown	1	21	Positive	Positive	Negative	19	85	Married (including common law)
Female	White	T2	N0	M0	Surgery performed	None/Unknown	Yes	0	32	Positive	Positive	Positive	19	63	Married (including common law)
Female	Asian or Pacific Islander	T2	N1b	M0	Surgery performed	Beam radiation	Yes	0	21	Positive	Negative	Positive	19	74	Married (including common law)
Female	White	T1c	N1b	M0	Surgery performed	Beam radiation	Yes	1	19	Positive	Negative	Negative	20	49	Married (including common law)
Female	Black	T1c	N0	M0	Surgery performed	Beam radiation	No/Unknown	1	14	Positive	Positive	Negative	20	57	Married (including common law)
Female	White	T2	N0	M0	Surgery performed	Beam radiation	Yes	1	32	Negative	Negative	Positive	20	68	Married (including common law)
Female	White	T1c	N0	M0	Surgery performed	Beam radiation	No/Unknown	1	18	Positive	Positive	Negative	19	67	Married (including common law)
Female	White	T1c	N1b	M0	Surgery performed	Beam radiation	Yes	0	19	Positive	Positive	Negative	19	51	Married (including common law)
Female	White	T2	N3a	M0	Surgery performed	Beam radiation	No/Unknown	0	40	Positive	Positive	Negative	18	81	Married (including common law)
Female	Asian or Pacific Islander	T2	N0	M0	Surgery performed	None/Unknown	Yes	1	23	Negative	Positive	Negative	18	39	Married (including common law)
Female	Black	T1b	N0	M0	Surgery performed	Beam radiation	No/Unknown	1	8	Positive	Positive	Negative	18	70	Married (including common law)
Female	White	T2	N0	M0	Surgery performed	Beam radiation	Yes	1	23	Positive	Positive	Negative	18	65	Married (including common law)
Female	Asian or Pacific Islander	T1c	N0	M0	Surgery performed	Beam radiation	Yes	1	19	Positive	Positive	Negative	18	29	Married (including common law)
Female	White	T1b	N0	M0	Surgery performed	Beam radiation	Yes	1	8	Positive	Positive	Negative	18	55	Married (including common law)
Female	White	T2	N1b	M0	Surgery performed	Beam radiation	Yes	4	21	Negative	Negative	Positive	18	53	Married (including common law)
Female	White	T2	N1b	M0	Surgery performed	Beam radiation	Yes	1	28	Negative	Negative	Negative	18	78	Married (including common law)
Female	Asian or Pacific Islander	T2	N0	M0	Surgery performed	Beam radiation	Yes	1	28	Positive	Negative	Positive	18	54	Married (including common law)
Female	White	T1c	N0	M0	Surgery performed	Beam radiation	No/Unknown	1	18	Positive	Positive	Negative	23	49	Married (including common law)
Female	White	T1c	N0	M0	Surgery performed	None/Unknown	No/Unknown	2	11	Positive	Positive	Negative	23	50	Married (including common law)
Female	White	T1c	N0	M0	Surgery performed	Beam radiation	No/Unknown	1	17	Positive	Positive	Negative	23	71	Widowed
Female	White	T1a	N0	M0	Surgery performed	Beam radiation	No/Unknown	0	2	Positive	Positive	Negative	23	55	Married (including common law)
Female	White	T1b	N0	M0	Surgery performed	None/Unknown	No/Unknown	1	7	Positive	Positive	Negative	23	50	Single (never married)
Female	Asian or Pacific Islander	T1c	N0	M0	Surgery performed	None/Unknown	Yes	1	18	Negative	Negative	Negative	23	85	Married (including common law)
Female	White	T1b	N0	M0	Surgery performed	None/Unknown	No/Unknown	1	7	Positive	Negative	Negative	17	81	Widowed
Female	White	T1c	N0	M0	Surgery performed	None/Unknown	No/Unknown	2	18	Negative	Negative	Positive	17	74	Single (never married)
Female	White	T1a	N0	M0	Surgery performed	None/Unknown	No/Unknown	2	3	Positive	Positive	Negative	17	71	Married (including common law)
Female	White	T1c	N0	M0	Surgery performed	Beam radiation	Yes	0	11	Positive	Negative	Negative	16	60	Married (including common law)
Female	White	T1c	N0	M0	Surgery performed	Beam radiation	No/Unknown	2	12	Positive	Negative	Negative	16	67	Married (including common law)
Female	White	T1c	N0	M0	Surgery performed	Beam radiation	No/Unknown	1	11	Positive	Positive	Negative	16	60	Single (never married)
Female	White	T1c	N0	M0	Surgery performed	Beam radiation	Yes	0	13	Positive	Positive	Positive	16	54	Married (including common law)
Female	White	T2	N0	M0	Surgery performed	Beam radiation	Yes	0	21	Positive	Positive	Negative	16	62	Married (including common law)
Female	White	T1c	N0	M0	Surgery performed	Beam radiation	No/Unknown	1	17	Positive	Positive	Negative	17	46	Married (including common law)
Female	White	T1c	N0	M0	Surgery performed	Beam radiation	Yes	0	14	Negative	Negative	Negative	18	66	Married (including common law)
Female	White	T1b	N0	M0	Surgery performed	None/Unknown	No/Unknown	2	9	Positive	Positive	Negative	18	78	Widowed
Female	White	T2	N1a	M0	Surgery performed	Refused (1988+)	No/Unknown	2	23	Negative	Negative	Positive	18	80	Widowed
Female	White	T1c	N0	M0	Not recommended	None/Unknown	No/Unknown	0	17	Positive	Positive	Negative	17	70	Married (including common law)
Female	White	T2	N0	M0	Surgery performed	Refused (1988+)	No/Unknown	1	21	Positive	Positive	Negative	17	70	Married (including common law)
Female	White	T1b	N0	M0	Surgery performed	Beam radiation	No/Unknown	0	9	Positive	Negative	Negative	19	69	Married (including common law)
Female	White	T4b	N1	M1	Surgery performed	Beam radiation	Yes	1	113	Positive	Negative	Negative	18	63	Married (including common law)
Female	White	T2	N0	M0	Surgery performed	Beam radiation	No/Unknown	1	22	Positive	Positive	Negative	22	51	Married (including common law)
Female	Asian or Pacific Islander	T1c	N0	M0	Surgery performed	None/Unknown	Yes	2	12	Positive	Positive	Negative	21	46	Married (including common law)
Female	Asian or Pacific Islander	T1c	N0	M0	Surgery performed	Beam radiation	No/Unknown	1	16	Positive	Positive	Negative	12	57	Married (including common law)
Female	Asian or Pacific Islander	T2	N1a	M0	Surgery performed	None/Unknown	No/Unknown	2	27	Positive	Positive	Negative	18	44	Married (including common law)
Female	White	T2	N0	M0	Surgery performed	None/Unknown	Yes	1	25	Positive	Positive	Negative	18	64	Single (never married)
Female	Black	T1c	N0	M0	Surgery performed	None/Unknown	No/Unknown	1	15	Positive	Negative	Negative	22	83	Single (never married)
Female	White	T2	N1a	M0	Surgery performed	Beam radiation	Yes	1	46	Negative	Negative	Negative	19	48	Divorced
Female	White	T2	N2a	M0	Surgery performed	Beam radiation	Yes	1	36	Negative	Negative	Negative	23	49	Married (including common law)
Female	White	T2	N0	M0	Surgery performed	None/Unknown	No/Unknown	1	28	Positive	Positive	Negative	23	37	Single (never married)
Female	White	T2	N1a	M0	Surgery performed	None/Unknown	No/Unknown	1	26	Positive	Positive	Negative	18	85	Widowed
Female	White	T3	N2a	M0	Surgery performed	Beam radiation	No/Unknown	0	72	Positive	Positive	Negative	16	80	Married (including common law)
Female	White	T2	N0	M0	Surgery performed	None/Unknown	Yes	2	21	Positive	Negative	Negative	16	54	Single (never married)
Female	White	T1c	N1a	M0	Surgery performed	Beam radiation	No/Unknown	0	18	Positive	Positive	Negative	20	50	Married (including common law)
Female	Asian or Pacific Islander	T2	N0	M0	Surgery performed	Beam radiation	No/Unknown	1	27	Positive	Positive	Negative	20	38	Single (never married)
Female	White	T1b	N0	M0	Surgery performed	None/Unknown	No/Unknown	1	10	Positive	Positive	Negative	20	70	Divorced
Female	Asian or Pacific Islander	T1b	N0	M0	Surgery performed	Beam radiation	No/Unknown	3	10	Positive	Positive	Negative	22	52	Divorced
Male	White	T2	N0	M0	Surgery performed	None/Unknown	No/Unknown	2	35	Positive	Positive	Negative	15	67	Single (never married)
Female	White	T2	N1a	M0	Surgery performed	Beam radiation	No/Unknown	2	28	Positive	Positive	Negative	18	68	Married (including common law)
Female	Asian or Pacific Islander	T1c	N1b	M0	Surgery performed	Beam radiation	No/Unknown	1	16	Positive	Positive	Negative	16	73	Single (never married)
Female	Asian or Pacific Islander	T1c	N1a	M0	Surgery performed	Beam radiation	Yes	2	16	Positive	Positive	Negative	17	49	Married (including common law)
Female	Asian or Pacific Islander	T1c	N0	M0	Surgery performed	Radioactive implants (includes brachytherapy) (1988+)	No/Unknown	1	14	Positive	Positive	Negative	13	56	Married (including common law)
Female	Asian or Pacific Islander	T1mi	N0	M0	Surgery performed	None/Unknown	No/Unknown	2	1	Positive	Positive	Negative	21	62	Single (never married)
Female	White	T1a	N0	M0	Surgery performed	Beam radiation	No/Unknown	1	5	Positive	Positive	Negative	21	56	Single (never married)
Female	White	T2	N0	M0	Surgery performed	None/Unknown	Yes	1	21	Positive	Negative	Positive	23	65	Married (including common law)
Female	Asian or Pacific Islander	T1a	N0	M0	Surgery performed	Beam radiation	No/Unknown	0	3	Positive	Positive	Negative	22	67	Married (including common law)
Female	Asian or Pacific Islander	T1b	N0	M0	Surgery performed	Beam radiation	No/Unknown	1	8	Positive	Positive	Negative	21	46	Single (never married)
Female	White	T1b	N0	M0	Surgery performed	None/Unknown	No/Unknown	1	10	Positive	Positive	Negative	23	74	Married (including common law)
Female	White	T1c	N0	M0	Surgery performed	Beam radiation	Yes	0	11	Positive	Negative	Negative	23	74	Widowed
Female	White	T2	N0	M0	Surgery performed	Beam radiation	Yes	2	25	Positive	Positive	Negative	22	40	Married (including common law)
Female	White	T1c	N1	M0	Surgery performed	Beam radiation	No/Unknown	1	20	Positive	Positive	Negative	17	62	Single (never married)
Female	White	T1c	N0	M0	Surgery performed	Beam radiation	No/Unknown	1	11	Positive	Positive	Negative	18	42	Single (never married)
Female	Asian or Pacific Islander	T2	N1a	M0	Surgery performed	Beam radiation	Yes	0	30	Positive	Positive	Negative	17	41	Married (including common law)
Female	White	T1c	N0	M0	Surgery performed	Beam radiation	No/Unknown	1	12	Positive	Positive	Negative	5	47	Married (including common law)
Female	White	T1c	N0	M0	Surgery performed	Beam radiation	No/Unknown	0	15	Positive	Negative	Negative	16	74	Married (including common law)
Female	Asian or Pacific Islander	T1c	N0	M0	Surgery performed	Beam radiation	No/Unknown	2	12	Positive	Positive	Negative	21	65	Married (including common law)
Female	Asian or Pacific Islander	T2	N0(i+)	M0	Surgery performed	Beam radiation	Yes	0	25	Positive	Negative	Positive	20	59	Married (including common law)
Female	White	T1c	N0	M0	Surgery performed	None/Unknown	Yes	1	14	Positive	Negative	Positive	20	58	Married (including common law)
Female	White	T1c	N0	M0	Surgery performed	Beam radiation	No/Unknown	0	11	Positive	Positive	Negative	19	65	Married (including common law)
Female	White	T3	N0	M0	Not recommended	None/Unknown	No/Unknown	0	68	Positive	Positive	Negative	19	84	Married (including common law)
Female	Asian or Pacific Islander	T2	N0	M0	Surgery performed	Beam radiation	No/Unknown	2	28	Positive	Positive	Negative	19	85	Married (including common law)
Female	White	T1c	N1mi	M0	Surgery performed	Beam radiation	Yes	1	20	Negative	Negative	Negative	19	19	Married (including common law)
Female	White	T2	N0	M0	Surgery performed	None/Unknown	No/Unknown	1	26	Positive	Negative	Negative	18	77	Married (including common law)
Female	Asian or Pacific Islander	T1a	N0	M0	Surgery performed	Beam radiation	No/Unknown	0	2	Positive	Positive	Negative	18	70	Married (including common law)
Female	Black	T1a	N0	M0	Surgery performed	None/Unknown	No/Unknown	0	2	Positive	Negative	Negative	4	70	Married (including common law)
Female	White	T1a	N0	M0	Surgery performed	Beam radiation	No/Unknown	2	3	Positive	Positive	Negative	16	50	Married (including common law)
Female	Asian or Pacific Islander	T1a	N0	M0	Surgery performed	Beam radiation	No/Unknown	3	4	Positive	Positive	Negative	16	68	Married (including common law)
Female	White	T1c	N0	M0	Surgery performed	Refused (1988+)	No/Unknown	0	11	Positive	Positive	Negative	19	81	Married (including common law)
Female	Asian or Pacific Islander	T2	N0	M0	Surgery performed	Beam radiation	Yes	1	32	Positive	Positive	Positive	19	38	Married (including common law)
Female	White	T1c	N0	M0	Surgery performed	Beam radiation	No/Unknown	1	11	Negative	Negative	Negative	18	66	Married (including common law)
Female	White	T2	N2a	M0	Surgery performed	Beam radiation	Yes	0	27	Negative	Negative	Negative	15	71	Single (never married)
Female	White	T1c	N0	M0	Surgery performed	Beam radiation	No/Unknown	1	14	Positive	Positive	Negative	20	64	Single (never married)
Female	White	T2	N1a	M0	Surgery performed	Beam radiation	No/Unknown	1	32	Positive	Positive	Negative	20	54	Married (including common law)
Female	Asian or Pacific Islander	T1b	N0(i+)	M0	Surgery performed	Beam radiation	Yes	1	9	Positive	Negative	Positive	22	51	Separated
Female	Asian or Pacific Islander	T2	N0	M0	Surgery performed	Beam radiation	No/Unknown	1	50	Positive	Positive	Negative	23	51	Married (including common law)
Male	White	T1a	N0	M0	Surgery performed	None/Unknown	No/Unknown	1	4	Positive	Positive	Negative	21	71	Single (never married)
Female	White	T2	N3b	M0	Surgery performed	Beam radiation	Yes	0	27	Positive	Positive	Negative	22	77	Married (including common law)
Female	White	T2	N0	M0	Surgery performed	Beam radiation	No/Unknown	1	28	Positive	Positive	Negative	21	70	Widowed
Female	Asian or Pacific Islander	T2	N1a	M0	Surgery performed	Beam radiation	Yes	1	39	Positive	Positive	Positive	21	47	Single (never married)
Female	White	T1c	N0	M0	Surgery performed	Beam radiation	No/Unknown	0	16	Negative	Negative	Negative	21	59	Divorced
Female	White	T1c	N0	M0	Surgery performed	Beam radiation	No/Unknown	1	16	Positive	Negative	Negative	23	61	Married (including common law)
Female	Black	T2	N1	M1	Not recommended	None/Unknown	Yes	0	27	Negative	Negative	Negative	20	46	Separated
Female	White	T2	N0	M0	Surgery performed	Refused (1988+)	No/Unknown	1	35	Negative	Negative	Negative	22	57	Married (including common law)
Female	White	T1c	N1a	M0	Surgery performed	Beam radiation	No/Unknown	0	15	Positive	Positive	Negative	16	79	Married (including common law)
Female	White	T1b	N0	M0	Surgery performed	None/Unknown	No/Unknown	1	8	Positive	Positive	Negative	16	55	Married (including common law)
Female	White	T1b	N0	M0	Surgery performed	Beam radiation	No/Unknown	1	6	Positive	Positive	Negative	16	68	Married (including common law)
Female	White	T2	N0	M0	Surgery performed	Beam radiation	No/Unknown	0	35	Positive	Positive	Negative	16	64	Widowed
Female	White	T2	N0	M0	Surgery performed	Beam radiation	No/Unknown	1	27	Positive	Positive	Negative	15	50	Married (including common law)
Female	White	T1c	N1a	M0	Surgery performed	Beam radiation	No/Unknown	2	20	Positive	Positive	Negative	14	76	Married (including common law)
Female	Asian or Pacific Islander	T1b	N0	M0	Surgery performed	Beam radiation	No/Unknown	0	8	Positive	Positive	Negative	14	64	Married (including common law)
Female	Asian or Pacific Islander	T1c	N1a	M0	Surgery performed	Beam radiation	No/Unknown	1	13	Positive	Positive	Negative	22	50	Married (including common law)
Female	White	T1c	N0	M0	Surgery performed	Beam radiation	No/Unknown	1	16	Positive	Positive	Negative	12	64	Widowed
Female	White	T3	N1a	M0	Surgery performed	Beam radiation	Yes	0	56	Positive	Positive	Negative	13	37	Married (including common law)
Female	Black	T4d	N1	M1	Not recommended, contraindicated due to other cond; autopsy only (1973-2002)	None/Unknown	Yes	0	50	Positive	Positive	Negative	14	85	Widowed
Female	Black	T2	N1	M0	Surgery performed	Beam radiation	Yes	1	48	Positive	Negative	Positive	19	34	Married (including common law)
Female	Asian or Pacific Islander	T1c	N0	M0	Surgery performed	Beam radiation	Yes	3	18	Negative	Negative	Negative	14	62	Single (never married)
Female	White	T1b	N0	M0	Not recommended	None/Unknown	No/Unknown	2	6	Positive	Positive	Negative	14	72	Married (including common law)
Female	White	T1c	N0	M0	Surgery performed	Beam radiation	No/Unknown	2	12	Positive	Positive	Negative	16	51	Married (including common law)
Female	White	T2	N1a	M0	Surgery performed	Beam radiation	Yes	0	48	Negative	Negative	Negative	19	49	Married (including common law)
Female	Asian or Pacific Islander	T2	N0	M0	Surgery performed	Beam radiation	Yes	3	29	Positive	Positive	Positive	22	75	Widowed
Female	White	T2	N0	M0	Surgery performed	Beam radiation	Yes	3	25	Positive	Positive	Negative	23	62	Divorced
Female	White	T1c	N0	M0	Surgery performed	Beam radiation	Yes	3	19	Positive	Negative	Negative	23	62	Divorced
Female	White	T1a	N0	M0	Surgery performed	Beam radiation	No/Unknown	1	5	Positive	Positive	Negative	5	81	Single (never married)
Female	Asian or Pacific Islander	T3	N1	M0	Surgery performed	None/Unknown	Yes	1	80	Positive	Negative	Positive	20	55	Married (including common law)
Female	White	T3	N1	M0	Surgery performed	None/Unknown	Yes	2	78	Positive	Positive	Negative	12	51	Divorced
Female	Black	T1b	N3b	M0	Surgery performed	None/Unknown	No/Unknown	1	10	Positive	Positive	Negative	11	73	Divorced
Female	Asian or Pacific Islander	T2	N0	M1	Not recommended	None/Unknown	No/Unknown	0	25	Positive	Positive	Negative	1	63	Divorced
Female	Asian or Pacific Islander	T1b	N0	M0	Surgery performed	None/Unknown	No/Unknown	2	9	Positive	Positive	Negative	15	67	Single (never married)
Female	White	T2	N0	M0	Surgery performed	None/Unknown	No/Unknown	1	30	Positive	Positive	Negative	1	69	Single (never married)
Female	Asian or Pacific Islander	T2	N0	M0	Not recommended	None/Unknown	Yes	2	28	Negative	Negative	Negative	7	44	Married (including common law)
Female	Asian or Pacific Islander	T1c	N0	M0	Surgery performed	Beam radiation	No/Unknown	1	18	Positive	Positive	Negative	16	68	Single (never married)
Female	White	T1c	N0	M0	Surgery performed	Beam radiation	Yes	2	15	Negative	Negative	Negative	15	41	Married (including common law)
Female	Asian or Pacific Islander	T1b	N0	M0	Surgery performed	None/Unknown	No/Unknown	4	7	Positive	Positive	Negative	16	49	Divorced
Female	Black	T1a	N0(i+)	M0	Surgery performed	None/Unknown	Yes	0	2	Positive	Positive	Negative	16	29	Married (including common law)
Female	Black	T4d	N1	M1	Surgery performed	Refused (1988+)	No/Unknown	1	120	Positive	Positive	Negative	11	68	Single (never married)
Female	Asian or Pacific Islander	T1c	N0	M0	Surgery performed	None/Unknown	No/Unknown	2	15	Positive	Positive	Positive	21	69	Married (including common law)
Female	Black	T4d	N0	M0	Surgery performed	None/Unknown	Yes	1	70	Positive	Positive	Positive	19	45	Single (never married)
Female	Asian or Pacific Islander	T2	N1	M0	Not recommended	None/Unknown	Yes	4	50	Positive	Positive	Positive	16	34	Single (never married)
Female	White	T1c	N0	M0	Surgery performed	Beam radiation	Yes	1	20	Positive	Positive	Positive	18	50	Married (including common law)
Female	White	T2	N1a	M1	Surgery performed	None/Unknown	Yes	10	30	Positive	Positive	Negative	19	58	Single (never married)
Female	White	T1c	N0	M0	Surgery performed	Beam radiation	No/Unknown	1	13	Positive	Positive	Negative	15	66	Married (including common law)
Female	White	T1b	N0	M0	Surgery performed	Beam radiation	No/Unknown	1	8	Negative	Negative	Negative	15	69	Single (never married)
Female	White	T1c	N3a	M0	Surgery performed	Beam radiation	Yes	1	12	Negative	Negative	Positive	15	51	Married (including common law)
Female	White	T2	N0	M0	Surgery performed	Beam radiation	No/Unknown	1	33	Positive	Positive	Negative	15	60	Married (including common law)
Female	White	T2	N0	M0	Surgery performed	Refused (1988+)	No/Unknown	1	23	Positive	Positive	Negative	17	63	Divorced
Female	Asian or Pacific Islander	T1c	N0	M0	Surgery performed	Beam radiation	No/Unknown	1	11	Positive	Positive	Negative	19	70	Widowed
Female	Asian or Pacific Islander	T2	N1a	M0	Surgery performed	Beam radiation	Yes	1	50	Negative	Negative	Positive	17	75	Single (never married)
Female	White	T1c	N1a	M0	Surgery performed	Beam radiation	Yes	1	17	Positive	Positive	Negative	17	50	Married (including common law)
Female	White	T1a	N0	M0	Surgery performed	Beam radiation	No/Unknown	1	5	Positive	Positive	Negative	19	72	Widowed
Female	White	T2	N0	M0	Surgery performed	None/Unknown	Yes	1	30	Positive	Positive	Negative	16	47	Married (including common law)
Female	White	T1mi	N0	M0	Surgery performed	Beam radiation	No/Unknown	1	1	Positive	Positive	Negative	16	66	Married (including common law)
Female	Black	T1c	N0	M0	Surgery performed	None/Unknown	No/Unknown	1	15	Positive	Negative	Positive	16	55	Married (including common law)
Female	White	T1c	N0	M0	Surgery performed	Beam radiation	No/Unknown	1	15	Positive	Positive	Negative	16	51	Married (including common law)
Female	Asian or Pacific Islander	T2	N1a	M0	Surgery performed	Beam radiation	Yes	0	26	Positive	Positive	Negative	17	48	Married (including common law)
Female	White	T1b	N0	M0	Surgery performed	Refused (1988+)	No/Unknown	3	6	Positive	Positive	Negative	15	75	Single (never married)
Female	White	T1c	N1a	M0	Surgery performed	Beam radiation	Yes	2	12	Positive	Positive	Negative	15	34	Married (including common law)
Female	White	T1b	N0	M0	Surgery performed	Beam radiation	Yes	0	7	Negative	Negative	Negative	15	42	Married (including common law)
Female	White	T2	N0	M0	Surgery performed	Beam radiation	Yes	1	30	Positive	Positive	Negative	17	58	Single (never married)
Female	White	T1b	N0	M0	Surgery performed	Beam radiation	No/Unknown	0	10	Positive	Negative	Negative	16	48	Divorced
Female	White	T1c	N0	M0	Surgery performed	Refused (1988+)	No/Unknown	1	18	Positive	Positive	Negative	16	75	Single (never married)
Female	White	T1c	N0	M0	Surgery performed	Beam radiation	No/Unknown	2	15	Positive	Positive	Negative	16	42	Married (including common law)
Female	White	T2	N1a	M0	Surgery performed	Beam radiation	Yes	1	26	Positive	Negative	Negative	16	45	Widowed
Female	White	T1c	N0	M0	Not recommended, contraindicated due to other cond; autopsy only (1973-2002)	None/Unknown	No/Unknown	4	17	Positive	Positive	Negative	16	77	Single (never married)
Female	Black	T1c	N0	M0	Surgery performed	None/Unknown	No/Unknown	1	15	Positive	Positive	Negative	15	62	Married (including common law)
Female	White	T1c	N0	M0	Surgery performed	None/Unknown	No/Unknown	2	14	Positive	Positive	Negative	16	78	Married (including common law)
Female	White	T2	N0	M0	Surgery performed	Beam radiation	No/Unknown	0	38	Positive	Positive	Negative	19	70	Single (never married)
Female	White	T1b	N0	M0	Surgery performed	Beam radiation	No/Unknown	1	9	Positive	Positive	Negative	15	74	Married (including common law)
Female	White	T1c	N0	M0	Surgery performed	Beam radiation	No/Unknown	3	11	Positive	Positive	Negative	16	66	Single (never married)
Female	White	T1b	N1b	M0	Surgery performed	Beam radiation	Yes	0	10	Negative	Negative	Positive	17	83	Widowed
Female	White	T1b	N0	M0	Surgery performed	Beam radiation	No/Unknown	1	9	Positive	Positive	Negative	16	69	Widowed
Female	White	T1a	N0	M0	Surgery performed	Beam radiation	No/Unknown	1	3	Positive	Negative	Negative	17	48	Single (never married)
Female	Black	T1c	N0	M0	Surgery performed	Beam radiation	No/Unknown	1	13	Positive	Positive	Negative	0	57	Married (including common law)
Female	White	T1c	N0	M0	Surgery performed	Beam radiation	Yes	1	13	Positive	Positive	Negative	17	47	Married (including common law)
Female	Asian or Pacific Islander	T1c	N0	M0	Surgery performed	Beam radiation	Yes	1	12	Positive	Positive	Positive	19	65	Married (including common law)
Female	Black	T2	N0	M0	Surgery performed	Beam radiation	Yes	1	21	Positive	Negative	Negative	18	62	Single (never married)
Female	White	T1c	N0	M0	Surgery performed	Beam radiation	No/Unknown	1	18	Positive	Positive	Negative	17	67	Married (including common law)
Female	Asian or Pacific Islander	T2	N2a	M0	Surgery performed	Beam radiation	Yes	0	34	Positive	Positive	Negative	17	36	Married (including common law)
Female	Asian or Pacific Islander	T1c	N0	M0	Surgery performed	Beam radiation	No/Unknown	1	11	Positive	Positive	Negative	17	77	Married (including common law)
Female	White	T2	N0	M0	Surgery performed	None/Unknown	No/Unknown	1	27	Positive	Positive	Negative	20	72	Married (including common law)
Female	White	T2	N0	M0	Surgery performed	None/Unknown	No/Unknown	1	25	Positive	Positive	Negative	20	68	Married (including common law)
Female	White	T1b	N0	M0	Surgery performed	Beam radiation	No/Unknown	2	8	Positive	Positive	Negative	15	78	Married (including common law)
Female	White	T2	N0	M0	Surgery performed	None/Unknown	Yes	2	39	Positive	Positive	Negative	14	49	Married (including common law)
Female	White	T2	N0	M0	Surgery performed	Beam radiation	Yes	1	27	Positive	Positive	Positive	16	74	Married (including common law)
Female	White	T2	N0	M0	Surgery performed	Beam radiation	No/Unknown	2	22	Positive	Positive	Negative	10	63	Married (including common law)
Female	White	T2	N1mi	M0	Surgery performed	Beam radiation	Yes	1	21	Positive	Positive	Positive	15	63	Married (including common law)
Female	Asian or Pacific Islander	T2	N1a	M0	Surgery performed	None/Unknown	Yes	2	35	Positive	Positive	Negative	16	65	Married (including common law)
Female	White	T1c	N0	M0	Surgery performed	Beam radiation	No/Unknown	1	15	Positive	Positive	Negative	14	69	Widowed
Female	Asian or Pacific Islander	T2	N0	M0	Surgery performed	None/Unknown	Yes	1	35	Negative	Negative	Negative	13	61	Married (including common law)
Female	White	T1c	N0	M0	Surgery performed	Beam radiation	No/Unknown	0	12	Positive	Positive	Negative	13	61	Married (including common law)
Female	Asian or Pacific Islander	T2	N1mi	M0	Surgery performed	Beam radiation	Yes	1	29	Positive	Negative	Positive	13	48	Single (never married)
[truncated: 86,237 more rows]

## Sheet: Sheet2
Sex	Race recode (W, B, AI, API)	Site recode ICD-O-3/WHO 2008	ICD-O-3 Hist/behav, malignant	Derived EOD 2018 T (2018+)	Derived EOD 2018 N (2018+)	Derived EOD 2018 M (2018+)	Reason no cancer-directed surgery	Radiation recode	Chemotherapy recode (yes, no/unk)	Tumor Size Summary (2016+)	ER Status Recode Breast Cancer (1990+)	PR Status Recode Breast Cancer (1990+)	Derived HER2 Recode (2010+)	Age recode with single ages and 85+	Marital status at diagnosis
Female	White	Breast	8500/3: Infiltrating duct carcinoma, NOS	T2	N0	M0	Surgery performed	Beam radiation	Yes	24	Negative	Negative	Negative	70 years	Single (never married)
Female	White	Breast	8500/3: Infiltrating duct carcinoma, NOS	Blank(s)	Blank(s)	Blank(s)	Surgery performed	None/Unknown	Yes	20	Negative	Positive	Negative	61 years	Married (including common law)
Female	White	Breast	8500/3: Infiltrating duct carcinoma, NOS	Blank(s)	Blank(s)	Blank(s)	Surgery performed	None/Unknown	No/Unknown	6	Positive	Positive	Negative	70 years	Married (including common law)
Female	White	Breast	8500/3: Infiltrating duct carcinoma, NOS	T1b	N0	M0	Surgery performed	None/Unknown	No/Unknown	8	Negative	Negative	Positive	66 years	Divorced
Female	Black	Breast	8500/3: Infiltrating duct carcinoma, NOS	T1c	N0	M0	Surgery performed	None/Unknown	No/Unknown	20	Negative	Negative	Positive	69 years	Divorced
Female	White	Breast	8500/3: Infiltrating duct carcinoma, NOS	T2	N0	M0	Surgery performed	None/Unknown	No/Unknown	21	Positive	Negative	Negative	85+ years	Widowed
Female	White	Breast	8500/3: Infiltrating duct carcinoma, NOS	T1b	N0	M0	Surgery performed	Radioactive implants (includes brachytherapy) (1988+)	No/Unknown	10	Positive	Positive	Negative	77 years	Divorced
Female	Asian or Pacific Islander	Breast	8500/3: Infiltrating duct carcinoma, NOS	T2	N0	M0	Surgery performed	None/Unknown	No/Unknown	30	Positive	Positive	Negative	58 years	Married (including common law)
Female	Asian or Pacific Islander	Breast	8500/3: Infiltrating duct carcinoma, NOS	T1a	N0	M0	Surgery performed	None/Unknown	No/Unknown	4	Positive	Positive	Negative	58 years	Married (including common law)
Female	White	Breast	8500/3: Infiltrating duct carcinoma, NOS	Blank(s)	Blank(s)	Blank(s)	Surgery performed	Beam radiation	No/Unknown	31	Positive	Positive	Negative	74 years	Married (including common law)
Female	White	Breast	8500/3: Infiltrating duct carcinoma, NOS	Blank(s)	Blank(s)	Blank(s)	Surgery performed	Beam radiation	No/Unknown	10	Positive	Positive	Negative	65 years	Single (never married)
Female	White	Breast	8500/3: Infiltrating duct carcinoma, NOS	Blank(s)	Blank(s)	Blank(s)	Surgery performed	None/Unknown	Yes	51	Negative	Negative	Negative	57 years	Married (including common law)
Female	White	Breast	8500/3: Infiltrating duct carcinoma, NOS	T2	N0	M0	Surgery performed	None/Unknown	Yes	21	Positive	Borderline/Unknown	Positive	61 years	Married (including common law)
Female	Black	Breast	8500/3: Infiltrating duct carcinoma, NOS	Blank(s)	Blank(s)	Blank(s)	Surgery performed	None/Unknown	No/Unknown	10	Positive	Negative	Positive	56 years	Single (never married)
Female	White	Breast	8500/3: Infiltrating duct carcinoma, NOS	T2	N0	M0	Surgery performed	None/Unknown	Yes	21	Positive	Negative	Positive	85+ years	Married (including common law)
Female	White	Breast	8500/3: Infiltrating duct carcinoma, NOS	T1c	N0	M0	Surgery performed	None/Unknown	Yes	19	Positive	Positive	Positive	55 years	Unmarried or Domestic Partner
Female	White	Breast	8500/3: Infiltrating duct carcinoma, NOS	Blank(s)	Blank(s)	Blank(s)	Surgery performed	None/Unknown	No/Unknown	22	Positive	Positive	Negative	58 years	Divorced
Female	Asian or Pacific Islander	Breast	8500/3: Infiltrating duct carcinoma, NOS	T1b	N0	M0	Surgery performed	None/Unknown	No/Unknown	7	Positive	Positive	Negative	79 years	Married (including common law)
Female	Asian or Pacific Islander	Breast	8500/3: Infiltrating duct carcinoma, NOS	Blank(s)	Blank(s)	Blank(s)	Surgery performed	Beam radiation	No/Unknown	5	Positive	Positive	Negative	48 years	Married (including common law)
Female	White	Breast	8500/3: Infiltrating duct carcinoma, NOS	Blank(s)	Blank(s)	Blank(s)	Surgery performed	Beam radiation	No/Unknown	16	Positive	Positive	Negative	61 years	Married (including common law)
Female	White	Breast	8500/3: Infiltrating duct carcinoma, NOS	Blank(s)	Blank(s)	Blank(s)	Surgery performed	None/Unknown	No/Unknown	8	Positive	Positive	Negative	73 years	Widowed
Female	White	Breast	8500/3: Infiltrating duct carcinoma, NOS	Blank(s)	Blank(s)	Blank(s)	Surgery performed	None/Unknown	Yes	41	Positive	Negative	Positive	44 years	Married (including common law)
Female	Asian or Pacific Islander	Breast	8500/3: Infiltrating duct carcinoma, NOS	T1c	N0	M0	Surgery performed	None/Unknown	No/Unknown	13	Positive	Positive	Negative	44 years	Married (including common law)
Female	White	Breast	8500/3: Infiltrating duct carcinoma, NOS	Blank(s)	Blank(s)	Blank(s)	Not recommended	None/Unknown	Yes	7	Negative	Negative	Positive	85+ years	Widowed
Female	Black	Breast	8500/3: Infiltrating duct carcinoma, NOS	Blank(s)	Blank(s)	Blank(s)	Surgery performed	None/Unknown	No/Unknown	18	Positive	Positive	Negative	84 years	Single (never married)
Female	White	Breast	8500/3: Infiltrating duct carcinoma, NOS	T1c	N0	M0	Surgery performed	None/Unknown	No/Unknown	12	Negative	Negative	Negative	58 years	Married (including common law)
Female	White	Breast	8500/3: Infiltrating duct carcinoma, NOS	T1c	N0	M0	Surgery performed	None/Unknown	No/Unknown	18	Positive	Positive	Negative	83 years	Married (including common law)
Female	White	Breast	8500/3: Infiltrating duct carcinoma, NOS	Blank(s)	Blank(s)	Blank(s)	Surgery performed	Beam radiation	No/Unknown	17	Positive	Positive	Negative	69 years	Married (including common law)
Female	White	Breast	8500/3: Infiltrating duct carcinoma, NOS	Blank(s)	Blank(s)	Blank(s)	Surgery performed	None/Unknown	No/Unknown	10	Positive	Positive	Negative	73 years	Single (never married)
Female	White	Breast	8500/3: Infiltrating duct carcinoma, NOS	Blank(s)	Blank(s)	Blank(s)	Surgery performed	None/Unknown	No/Unknown	26	Positive	Positive	Negative	66 years	Single (never married)
Female	White	Breast	8500/3: Infiltrating duct carcinoma, NOS	T1c	N0	M0	Surgery performed	Beam radiation	No/Unknown	14	Positive	Positive	Negative	72 years	Married (including common law)
Female	White	Breast	8500/3: Infiltrating duct carcinoma, NOS	T1c	N0	M0	Surgery performed	None/Unknown	No/Unknown	15	Positive	Positive	Negative	85+ years	Widowed
Female	White	Breast	8500/3: Infiltrating duct carcinoma, NOS	T2	N0	M0	Surgery performed	None/Unknown	No/Unknown	41	Positive	Positive	Negative	85+ years	Widowed
Female	White	Breast	8500/3: Infiltrating duct carcinoma, NOS	Blank(s)	Blank(s)	Blank(s)	Surgery performed	Beam radiation	Yes	25	Positive	Positive	Positive	71 years	Married (including common law)
Female	Black	Breast	8500/3: Infiltrating duct carcinoma, NOS	T1c	N0	M0	Not recommended, contraindicated due to other cond; autopsy only (1973-2002)	None/Unknown	No/Unknown	20	Positive	Positive	Negative	85+ years	Widowed
Female	White	Breast	8500/3: Infiltrating duct carcinoma, NOS	T2	N0	M0	Surgery performed	Beam radiation	No/Unknown	30	Negative	Negative	Negative	80 years	Single (never married)
Female	White	Breast	8500/3: Infiltrating duct carcinoma, NOS	T1c	N0	M0	Not recommended	None/Unknown	No/Unknown	18	Positive	Positive	Negative	85+ years	Single (never married)
Female	White	Breast	8500/3: Infiltrating duct carcinoma, NOS	T1a	N0	M0	Surgery performed	None/Unknown	No/Unknown	2	Positive	Negative	Negative	79 years	Married (including common law)
Female	Black	Breast	8500/3: Infiltrating duct carcinoma, NOS	T2	N1	M0	Not recommended	None/Unknown	No/Unknown	32	Positive	Positive	Negative	85+ years	Widowed
Female	White	Breast	8500/3: Infiltrating duct carcinoma, NOS	T2	N0	M0	Surgery performed	Beam radiation	No/Unknown	26	Negative	Negative	Negative	83 years	Married (including common law)
Female	White	Breast	8500/3: Infiltrating duct carcinoma, NOS	T1b	N0	M0	Surgery performed	Beam radiation	No/Unknown	6	Positive	Positive	Negative	71 years	Married (including common law)
Female	White	Breast	8500/3: Infiltrating duct carcinoma, NOS	T2	N0	M0	Surgery performed	Refused (1988+)	No/Unknown	42	Negative	Negative	Positive	82 years	Widowed
Female	White	Breast	8500/3: Infiltrating duct carcinoma, NOS	T2	N3a	M0	Surgery performed	Beam radiation	Yes	40	Positive	Negative	Positive	68 years	Married (including common law)
Female	Black	Breast	8500/3: Infiltrating duct carcinoma, NOS	T2	N0	M1	Not recommended	None/Unknown	No/Unknown	29	Positive	Negative	Negative	72 years	Married (including common law)
Female	White	Breast	8500/3: Infiltrating duct carcinoma, NOS	Blank(s)	Blank(s)	Blank(s)	Surgery performed	Beam radiation	No/Unknown	15	Positive	Positive	Negative	70 years	Married (including common law)
Female	White	Breast	8500/3: Infiltrating duct carcinoma, NOS	Blank(s)	Blank(s)	Blank(s)	Surgery performed	None/Unknown	No/Unknown	9	Positive	Positive	Negative	76 years	Married (including common law)
Female	White	Breast	8500/3: Infiltrating duct carcinoma, NOS	T1b	N0	M0	Surgery performed	Beam radiation	No/Unknown	10	Positive	Positive	Negative	72 years	Married (including common law)
Female	White	Breast	8500/3: Infiltrating duct carcinoma, NOS	Blank(s)	Blank(s)	Blank(s)	Surgery performed	Beam radiation	No/Unknown	40	Positive	Positive	Negative	71 years	Married (including common law)
Female	White	Breast	8500/3: Infiltrating duct carcinoma, NOS	Blank(s)	Blank(s)	Blank(s)	Surgery performed	Beam radiation	No/Unknown	3	Positive	Positive	Negative	71 years	Married (including common law)
Female	White	Breast	8500/3: Infiltrating duct carcinoma, NOS	Blank(s)	Blank(s)	Blank(s)	Surgery performed	None/Unknown	No/Unknown	13	Positive	Positive	Negative	85+ years	Widowed
Female	White	Breast	8500/3: Infiltrating duct carcinoma, NOS	T1mi	N0	M0	Surgery performed	Beam radiation	No/Unknown	1	Positive	Positive	Negative	75 years	Married (including common law)
Female	Asian or Pacific Islander	Breast	8500/3: Infiltrating duct carcinoma, NOS	Blank(s)	Blank(s)	Blank(s)	Surgery performed	None/Unknown	No/Unknown	6	Positive	Positive	Negative	83 years	Widowed
Female	White	Breast	8500/3: Infiltrating duct carcinoma, NOS	T1b	N0	M0	Surgery performed	None/Unknown	No/Unknown	6	Positive	Positive	Negative	76 years	Single (never married)
Female	Asian or Pacific Islander	Breast	8500/3: Infiltrating duct carcinoma, NOS	T1c	N0	M0	Surgery performed	None/Unknown	No/Unknown	20	Negative	Negative	Negative	85+ years	Widowed
Female	White	Breast	8500/3: Infiltrating duct carcinoma, NOS	Blank(s)	Blank(s)	Blank(s)	Surgery performed	None/Unknown	No/Unknown	6	Positive	Positive	Negative	68 years	Married (including common law)
Female	White	Breast	8500/3: Infiltrating duct carcinoma, NOS	Blank(s)	Blank(s)	Blank(s)	Surgery performed	None/Unknown	Yes	30	Positive	Negative	Negative	80 years	Married (including common law)
Female	Asian or Pacific Islander	Breast	8500/3: Infiltrating duct carcinoma, NOS	T1c	N0	M0	Surgery performed	Beam radiation	No/Unknown	19	Positive	Positive	Negative	69 years	Married (including common law)
Female	White	Breast	8500/3: Infiltrating duct carcinoma, NOS	Blank(s)	Blank(s)	Blank(s)	Surgery performed	Beam radiation	No/Unknown	12	Positive	Positive	Negative	81 years	Married (including common law)
Female	White	Breast	8500/3: Infiltrating duct carcinoma, NOS	Blank(s)	Blank(s)	Blank(s)	Surgery performed	Beam radiation	Yes	12	Positive	Positive	Negative	65 years	Married (including common law)
Female	White	Breast	8500/3: Infiltrating duct carcinoma, NOS	Blank(s)	Blank(s)	Blank(s)	Surgery performed	None/Unknown	No/Unknown	71	Negative	Negative	Borderline/Unknown	85+ years	Single (never married)
Female	Black	Breast	8500/3: Infiltrating duct carcinoma, NOS	Blank(s)	Blank(s)	Blank(s)	Surgery performed	Beam radiation	No/Unknown	12	Positive	Negative	Negative	85+ years	Divorced
Female	Black	Breast	8500/3: Infiltrating duct carcinoma, NOS	T1c	N0	M0	Surgery performed	Beam radiation	No/Unknown	13	Positive	Positive	Negative	76 years	Married (including common law)
Female	White	Breast	8500/3: Infiltrating duct carcinoma, NOS	T4c	N0	M1	Not recommended	None/Unknown	No/Unknown	62	Positive	Positive	Negative	81 years	Widowed
Female	White	Breast	8500/3: Infiltrating duct carcinoma, NOS	T1c	N0	M0	Surgery performed	Beam radiation	No/Unknown	12	Positive	Positive	Negative	64 years	Married (including common law)
Female	White	Breast	8500/3: Infiltrating duct carcinoma, NOS	T1b	N0	M0	Surgery performed	Beam radiation	No/Unknown	6	Negative	Negative	Negative	85+ years	Married (including common law)
Female	White	Breast	8500/3: Infiltrating duct carcinoma, NOS	T1c	N0	M0	Surgery performed	None/Unknown	No/Unknown	18	Positive	Negative	Positive	85+ years	Widowed
Female	White	Breast	8500/3: Infiltrating duct carcinoma, NOS	Blank(s)	Blank(s)	Blank(s)	Surgery performed	None/Unknown	Yes	25	Negative	Negative	Positive	70 years	Married (including common law)
Female	Black	Breast	8500/3: Infiltrating duct carcinoma, NOS	Blank(s)	Blank(s)	Blank(s)	Not recommended	None/Unknown	Yes	100	Positive	Negative	Negative	63 years	Married (including common law)
Female	White	Breast	8500/3: Infiltrating duct carcinoma, NOS	T1c	N0	M0	Surgery performed	None/Unknown	No/Unknown	16	Positive	Positive	Negative	81 years	Widowed
Female	White	Breast	8500/3: Infiltrating duct carcinoma, NOS	Blank(s)	Blank(s)	Blank(s)	Surgery performed	Beam radiation	No/Unknown	20	Positive	Positive	Negative	67 years	Divorced
Female	White	Breast	8500/3: Infiltrating duct carcinoma, NOS	T1c	N1a	M0	Surgery performed	Beam radiation	No/Unknown	18	Positive	Positive	Negative	82 years	Married (including common law)
Female	White	Breast	8500/3: Infiltrating duct carcinoma, NOS	T1b	N0	M0	Surgery performed	None/Unknown	No/Unknown	6	Positive	Negative	Negative	72 years	Married (including common law)
Female	White	Breast	8500/3: Infiltrating duct carcinoma, NOS	T2	N1	M1	Not recommended	None/Unknown	Yes	24	Positive	Negative	Positive	82 years	Married (including common law)
Female	White	Breast	8500/3: Infiltrating duct carcinoma, NOS	T1c	N0	M0	Not recommended	None/Unknown	No/Unknown	12	Positive	Positive	Negative	62 years	Married (including common law)
Female	White	Breast	8500/3: Infiltrating duct carcinoma, NOS	T1b	N0	M0	Not recommended	None/Unknown	No/Unknown	7	Positive	Positive	Negative	62 years	Married (including common law)
Female	Black	Breast	8500/3: Infiltrating duct carcinoma, NOS	T1c	N0	M0	Surgery performed	Beam radiation	Yes	13	Negative	Negative	Negative	66 years	Widowed
Female	White	Breast	8500/3: Infiltrating duct carcinoma, NOS	TX	NX	M0	Surgery performed	None/Unknown	No/Unknown	12	Positive	Positive	Borderline/Unknown	66 years	Unknown
Female	White	Breast	8500/3: Infiltrating duct carcinoma, NOS	T2	N2a	M0	Surgery performed	Refused (1988+)	Yes	28	Positive	Positive	Negative	74 years	Widowed
Female	White	Breast	8500/3: Infiltrating duct carcinoma, NOS	T1c	N1	M0	Surgery performed	Refused (1988+)	Yes	16	Positive	Positive	Negative	74 years	Widowed
Female	White	Breast	8500/3: Infiltrating duct carcinoma, NOS	T1c	N0	M0	Surgery performed	None/Unknown	No/Unknown	17	Positive	Positive	Negative	77 years	Married (including common law)
Female	White	Breast	8500/3: Infiltrating duct carcinoma, NOS	T1c	N3b	M0	Surgery performed	Beam radiation	No/Unknown	13	Positive	Positive	Negative	77 years	Married (including common law)
Female	White	Breast	8500/3: Infiltrating duct carcinoma, NOS	Blank(s)	Blank(s)	Blank(s)	Surgery performed	None/Unknown	Yes	25	Negative	Negative	Negative	63 years	Married (including common law)
Female	White	Breast	8500/3: Infiltrating duct carcinoma, NOS	Blank(s)	Blank(s)	Blank(s)	Surgery performed	None/Unknown	Yes	38	Positive	Negative	Negative	58 years	Married (including common law)
Female	White	Breast	8500/3: Infiltrating duct carcinoma, NOS	Blank(s)	Blank(s)	Blank(s)	Surgery performed	Beam radiation	No/Unknown	4	Positive	Negative	Negative	67 years	Married (including common law)
Female	White	Breast	8500/3: Infiltrating duct carcinoma, NOS	Blank(s)	Blank(s)	Blank(s)	Surgery performed	None/Unknown	No/Unknown	8	Positive	Positive	Negative	76 years	Widowed
Female	Asian or Pacific Islander	Breast	8500/3: Infiltrating duct carcinoma, NOS	T1c	N0	M0	Surgery performed	None/Unknown	No/Unknown	12	Positive	Positive	Negative	71 years	Divorced
Female	White	Breast	8500/3: Infiltrating duct carcinoma, NOS	Blank(s)	Blank(s)	Blank(s)	Surgery performed	None/Unknown	Yes	23	Negative	Negative	Negative	84 years	Married (including common law)
Female	Asian or Pacific Islander	Breast	8500/3: Infiltrating duct carcinoma, NOS	T1c	N0	M0	Surgery performed	None/Unknown	Yes	13	Positive	Positive	Negative	54 years	Single (never married)
Female	White	Breast	8500/3: Infiltrating duct carcinoma, NOS	Blank(s)	Blank(s)	Blank(s)	Surgery performed	None/Unknown	No/Unknown	85	Positive	Negative	Positive	73 years	Single (never married)
Female	White	Breast	8500/3: Infiltrating duct carcinoma, NOS	T1b	N0	M0	Surgery performed	None/Unknown	No/Unknown	10	Positive	Negative	Negative	75 years	Single (never married)
Female	Black	Breast	8500/3: Infiltrating duct carcinoma, NOS	Blank(s)	Blank(s)	Blank(s)	Surgery performed	None/Unknown	No/Unknown	8	Positive	Positive	Negative	83 years	Married (including common law)
Female	Asian or Pacific Islander	Breast	8500/3: Infiltrating duct carcinoma, NOS	T1mi	N0	M0	Surgery performed	Beam radiation	No/Unknown	1	Positive	Positive	Negative	79 years	Married (including common law)
Female	Black	Breast	8500/3: Infiltrating duct carcinoma, NOS	T2	N1a	M0	Surgery performed	Beam radiation	Yes	27	Positive	Positive	Positive	64 years	Single (never married)
Female	Asian or Pacific Islander	Breast	8500/3: Infiltrating duct carcinoma, NOS	Blank(s)	Blank(s)	Blank(s)	Not recommended	Radiation, NOS method or source not specified	Yes	55	Positive	Positive	Negative	64 years	Married (including common law)
Female	White	Breast	8500/3: Infiltrating duct carcinoma, NOS	T1b	N0	M0	Surgery performed	Beam radiation	No/Unknown	7	Positive	Positive	Negative	77 years	Unknown
Female	White	Breast	8500/3: Infiltrating duct carcinoma, NOS	Blank(s)	Blank(s)	Blank(s)	Not recommended	Beam radiation	No/Unknown	50	Negative	Negative	Negative	83 years	Married (including common law)
Female	Black	Breast	8500/3: Infiltrating duct carcinoma, NOS	T1c	N0	M0	Surgery performed	Beam radiation	No/Unknown	11	Positive	Positive	Negative	65 years	Widowed
Male	White	Breast	8500/3: Infiltrating duct carcinoma, NOS	T1b	N0	M0	Surgery performed	None/Unknown	No/Unknown	9	Positive	Positive	Positive	51 years	Single (never married)
Male	White	Breast	8500/3: Infiltrating duct carcinoma, NOS	T1c	N0	M0	Surgery performed	None/Unknown	No/Unknown	13	Positive	Positive	Negative	51 years	Single (never married)
Female	White	Breast	8500/3: Infiltrating duct carcinoma, NOS	Blank(s)	Blank(s)	Blank(s)	Surgery performed	None/Unknown	No/Unknown	10	Positive	Positive	Negative	77 years	Widowed
Female	White	Breast	8500/3: Infiltrating duct carcinoma, NOS	Blank(s)	Blank(s)	Blank(s)	Surgery performed	Beam radiation	No/Unknown	3	Negative	Negative	Positive	64 years	Married (including common law)
Female	White	Breast	8500/3: Infiltrating duct carcinoma, NOS	Blank(s)	Blank(s)	Blank(s)	Surgery performed	None/Unknown	Yes	30	Positive	Positive	Negative	76 years	Married (including common law)
Female	Asian or Pacific Islander	Breast	8500/3: Infiltrating duct carcinoma, NOS	Blank(s)	Blank(s)	Blank(s)	Surgery performed	Beam radiation	Yes	35	Positive	Positive	Negative	73 years	Married (including common law)
Female	Black	Breast	8500/3: Infiltrating duct carcinoma, NOS	Blank(s)	Blank(s)	Blank(s)	Surgery performed	Beam radiation	No/Unknown	39	Positive	Positive	Negative	82 years	Married (including common law)
Female	Asian or Pacific Islander	Breast	8500/3: Infiltrating duct carcinoma, NOS	T1c	N0	M0	Surgery performed	None/Unknown	No/Unknown	12	Positive	Positive	Negative	67 years	Married (including common law)
Female	Asian or Pacific Islander	Breast	8500/3: Infiltrating duct carcinoma, NOS	Blank(s)	Blank(s)	Blank(s)	Surgery performed	None/Unknown	No/Unknown	4	Positive	Positive	Negative	71 years	Married (including common law)
Female	Asian or Pacific Islander	Breast	8500/3: Infiltrating duct carcinoma, NOS	Blank(s)	Blank(s)	Blank(s)	Surgery performed	None/Unknown	No/Unknown	20	Positive	Positive	Negative	66 years	Divorced
Female	Asian or Pacific Islander	Breast	8500/3: Infiltrating duct carcinoma, NOS	Blank(s)	Blank(s)	Blank(s)	Surgery performed	None/Unknown	No/Unknown	45	Positive	Positive	Negative	75 years	Married (including common law)
Female	White	Breast	8500/3: Infiltrating duct carcinoma, NOS	Blank(s)	Blank(s)	Blank(s)	Surgery performed	None/Unknown	No/Unknown	10	Positive	Positive	Negative	76 years	Separated
Female	White	Breast	8500/3: Infiltrating duct carcinoma, NOS	Blank(s)	Blank(s)	Blank(s)	Not recommended	None/Unknown	No/Unknown	38	Positive	Positive	Negative	69 years	Divorced
Female	White	Breast	8500/3: Infiltrating duct carcinoma, NOS	T1c	N0	M0	Surgery performed	None/Unknown	No/Unknown	15	Positive	Negative	Negative	67 years	Married (including common law)
Female	White	Breast	8500/3: Infiltrating duct carcinoma, NOS	T1b	N0	M0	Surgery performed	None/Unknown	No/Unknown	6	Positive	Positive	Negative	73 years	Divorced
Female	Black	Breast	8500/3: Infiltrating duct carcinoma, NOS	T3	N0	M0	Surgery performed	None/Unknown	Yes	70	Negative	Negative	Negative	75 years	Single (never married)
Female	White	Breast	8500/3: Infiltrating duct carcinoma, NOS	T1c	N0	M0	Surgery performed	Beam radiation	No/Unknown	17	Positive	Positive	Borderline/Unknown	67 years	Divorced
Female	White	Breast	8500/3: Infiltrating duct carcinoma, NOS	Blank(s)	Blank(s)	Blank(s)	Surgery performed	None/Unknown	No/Unknown	6	Positive	Positive	Negative	61 years	Married (including common law)
Female	White	Breast	8500/3: Infiltrating duct carcinoma, NOS	T1c	N0	M0	Surgery performed	None/Unknown	No/Unknown	17	Positive	Positive	Negative	85+ years	Widowed
Female	White	Breast	8500/3: Infiltrating duct carcinoma, NOS	Blank(s)	Blank(s)	Blank(s)	Surgery performed	Beam radiation	No/Unknown	3	Positive	Positive	Negative	61 years	Married (including common law)
Female	Asian or Pacific Islander	Breast	8500/3: Infiltrating duct carcinoma, NOS	T1c	N0	M0	Surgery performed	Beam radiation	No/Unknown	11	Positive	Positive	Negative	65 years	Married (including common law)
Female	White	Breast	8500/3: Infiltrating duct carcinoma, NOS	Blank(s)	Blank(s)	Blank(s)	Surgery performed	Beam radiation	No/Unknown	17	Positive	Positive	Borderline/Unknown	62 years	Married (including common law)
Female	White	Breast	8500/3: Infiltrating duct carcinoma, NOS	Blank(s)	Blank(s)	Blank(s)	Surgery performed	Beam radiation	No/Unknown	15	Positive	Positive	Negative	75 years	Divorced
Female	White	Breast	8500/3: Infiltrating duct carcinoma, NOS	Blank(s)	Blank(s)	Blank(s)	Not recommended	None/Unknown	Yes	20	Positive	Positive	Negative	64 years	Married (including common law)
Female	White	Breast	8500/3: Infiltrating duct carcinoma, NOS	T2	N0	M0	Surgery performed	Refused (1988+)	No/Unknown	28	Positive	Negative	Negative	72 years	Single (never married)
Female	White	Breast	8500/3: Infiltrating duct carcinoma, NOS	Blank(s)	Blank(s)	Blank(s)	Surgery performed	None/Unknown	Yes	15	Positive	Positive	Positive	57 years	Married (including common law)
Female	Black	Breast	8500/3: Infiltrating duct carcinoma, NOS	T1c	N3b	M1	Not recommended	None/Unknown	No/Unknown	18	Positive	Positive	Negative	74 years	Married (including common law)
Female	White	Breast	8500/3: Infiltrating duct carcinoma, NOS	T1c	N0	M0	Surgery performed	Beam radiation	No/Unknown	11	Positive	Positive	Negative	70 years	Married (including common law)
Female	White	Breast	8500/3: Infiltrating duct carcinoma, NOS	T1b	N0	M0	Surgery performed	Beam radiation	No/Unknown	10	Positive	Positive	Negative	72 years	Married (including common law)
Female	White	Breast	8500/3: Infiltrating duct carcinoma, NOS	T1b	N0	M0	Surgery performed	Beam radiation	No/Unknown	6	Positive	Negative	Negative	81 years	Widowed
Female	White	Breast	8500/3: Infiltrating duct carcinoma, NOS	T2	N0	M0	Surgery performed	None/Unknown	No/Unknown	45	Negative	Negative	Negative	85+ years	Widowed
Female	White	Breast	8500/3: Infiltrating duct carcinoma, NOS	Blank(s)	Blank(s)	Blank(s)	Surgery performed	Beam radiation	Yes	40	Positive	Positive	Positive	49 years	Married (including common law)
Female	White	Breast	8500/3: Infiltrating duct carcinoma, NOS	T1c	N0	M0	Surgery performed	Beam radiation	No/Unknown	11	Positive	Positive	Negative	59 years	Single (never married)
Female	White	Breast	8500/3: Infiltrating duct carcinoma, NOS	T2	N0	M0	Surgery performed	Beam radiation	No/Unknown	45	Positive	Positive	Negative	63 years	Married (including common law)
Female	Asian or Pacific Islander	Breast	8500/3: Infiltrating duct carcinoma, NOS	T3	N3b	M1	Not recommended	None/Unknown	Yes	171	Positive	Positive	Negative	36 years	Single (never married)
Female	White	Breast	8500/3: Infiltrating duct carcinoma, NOS	Blank(s)	Blank(s)	Blank(s)	Surgery performed	Beam radiation	Yes	31	Positive	Positive	Negative	58 years	Married (including common law)
Female	White	Breast	8500/3: Infiltrating duct carcinoma, NOS	Blank(s)	Blank(s)	Blank(s)	Surgery performed	None/Unknown	Yes	66	Positive	Positive	Negative	58 years	Single (never married)
Female	White	Breast	8500/3: Infiltrating duct carcinoma, NOS	T1c	N0	M0	Surgery performed	Beam radiation	No/Unknown	13	Positive	Positive	Negative	75 years	Single (never married)
Female	White	Breast	8500/3: Infiltrating duct carcinoma, NOS	Blank(s)	Blank(s)	Blank(s)	Surgery performed	Beam radiation	No/Unknown	30	Positive	Negative	Positive	84 years	Widowed
Female	White	Breast	8500/3: Infiltrating duct carcinoma, NOS	T2	N1a	M0	Surgery performed	Recommended, unknown if administered	No/Unknown	25	Positive	Positive	Negative	72 years	Divorced
Female	White	Breast	8500/3: Infiltrating duct carcinoma, NOS	T2	N0	M0	Surgery performed	Recommended, unknown if administered	No/Unknown	24	Positive	Positive	Negative	72 years	Divorced
Female	White	Breast	8500/3: Infiltrating duct carcinoma, NOS	Blank(s)	Blank(s)	Blank(s)	Surgery performed	None/Unknown	Yes	18	Positive	Positive	Positive	64 years	Married (including common law)
Female	White	Breast	8500/3: Infiltrating duct carcinoma, NOS	T1c	N0	M0	Surgery performed	Beam radiation	Yes	20	Positive	Negative	Positive	55 years	Married (including common law)
Female	White	Breast	8500/3: Infiltrating duct carcinoma, NOS	Blank(s)	Blank(s)	Blank(s)	Surgery performed	None/Unknown	No/Unknown	6	Negative	Negative	Negative	62 years	Married (including common law)
Female	Black	Breast	8500/3: Infiltrating duct carcinoma, NOS	Blank(s)	Blank(s)	Blank(s)	Surgery performed	Radioactive implants (includes brachytherapy) (1988+)	No/Unknown	11	Positive	Negative	Negative	75 years	Married (including common law)
Female	White	Breast	8500/3: Infiltrating duct carcinoma, NOS	T1b	N0	M0	Surgery performed	None/Unknown	No/Unknown	10	Positive	Positive	Negative	57 years	Married (including common law)
Female	White	Breast	8500/3: Infiltrating duct carcinoma, NOS	T2	N0	M0	Surgery performed	None/Unknown	No/Unknown	35	Positive	Positive	Negative	85+ years	Single (never married)
Female	White	Breast	8500/3: Infiltrating duct carcinoma, NOS	T1b	N0	M0	Surgery performed	Beam radiation	No/Unknown	8	Positive	Positive	Negative	65 years	Widowed
Female	White	Breast	8500/3: Infiltrating duct carcinoma, NOS	Blank(s)	Blank(s)	Blank(s)	Surgery performed	Beam radiation	No/Unknown	9	Positive	Positive	Negative	69 years	Married (including common law)
Female	White	Breast	8500/3: Infiltrating duct carcinoma, NOS	T3	N0	M0	Recommended but not performed, patient refused	None/Unknown	Yes	89	Negative	Negative	Positive	60 years	Married (including common law)
Female	White	Breast	8500/3: Infiltrating duct carcinoma, NOS	T2	N0	M0	Surgery performed	None/Unknown	Yes	26	Positive	Positive	Positive	62 years	Divorced
Female	White	Breast	8500/3: Infiltrating duct carcinoma, NOS	T1a	N0	M0	Surgery performed	None/Unknown	No/Unknown	5	Positive	Positive	Negative	85+ years	Divorced
Female	White	Breast	8500/3: Infiltrating duct carcinoma, NOS	Blank(s)	Blank(s)	Blank(s)	Surgery performed	None/Unknown	No/Unknown	48	Positive	Positive	Negative	85+ years	Married (including common law)
Female	White	Breast	8500/3: Infiltrating duct carcinoma, NOS	T2	N1a	M0	Surgery performed	None/Unknown	No/Unknown	24	Negative	Negative	Negative	85+ years	Widowed
Female	White	Breast	8500/3: Infiltrating duct carcinoma, NOS	T3	N0	M0	Surgery performed	None/Unknown	No/Unknown	53	Positive	Positive	Negative	85+ years	Widowed
Female	White	Breast	8500/3: Infiltrating duct carcinoma, NOS	Blank(s)	Blank(s)	Blank(s)	Surgery performed	None/Unknown	No/Unknown	15	Positive	Positive	Negative	81 years	Married (including common law)
Female	Black	Breast	8500/3: Infiltrating duct carcinoma, NOS	Blank(s)	Blank(s)	Blank(s)	Surgery performed	Beam radiation	No/Unknown	1	Positive	Positive	Negative	80 years	Married (including common law)
Female	White	Breast	8500/3: Infiltrating duct carcinoma, NOS	Blank(s)	Blank(s)	Blank(s)	Surgery performed	None/Unknown	Yes	6	Negative	Negative	Borderline/Unknown	57 years	Married (including common law)
Female	White	Breast	8500/3: Infiltrating duct carcinoma, NOS	T1c	N0	M0	Surgery performed	None/Unknown	No/Unknown	16	Positive	Positive	Negative	82 years	Married (including common law)
Female	White	Breast	8500/3: Infiltrating duct carcinoma, NOS	Blank(s)	Blank(s)	Blank(s)	Surgery performed	Beam radiation	No/Unknown	12	Positive	Positive	Negative	73 years	Married (including common law)
Female	Asian or Pacific Islander	Breast	8500/3: Infiltrating duct carcinoma, NOS	Blank(s)	Blank(s)	Blank(s)	Surgery performed	None/Unknown	No/Unknown	59	Positive	Positive	Negative	76 years	Married (including common law)
Female	White	Breast	8500/3: Infiltrating duct carcinoma, NOS	T1a	N0	M0	Surgery performed	None/Unknown	No/Unknown	5	Positive	Positive	Negative	75 years	Married (including common law)
Female	White	Breast	8500/3: Infiltrating duct carcinoma, NOS	T1a	N0	M0	Surgery performed	Beam radiation	No/Unknown	5	Positive	Positive	Negative	74 years	Widowed
Female	White	Breast	8500/3: Infiltrating duct carcinoma, NOS	Blank(s)	Blank(s)	Blank(s)	Surgery performed	None/Unknown	No/Unknown	42	Positive	Positive	Negative	84 years	Single (never married)
Female	White	Breast	8500/3: Infiltrating duct carcinoma, NOS	T1c	N0	M0	Surgery performed	Beam radiation	No/Unknown	15	Positive	Positive	Positive	74 years	Divorced
Female	Asian or Pacific Islander	Breast	8500/3: Infiltrating duct carcinoma, NOS	Blank(s)	Blank(s)	Blank(s)	Surgery performed	Beam radiation	No/Unknown	15	Positive	Positive	Negative	62 years	Married (including common law)
Female	White	Breast	8500/3: Infiltrating duct carcinoma, NOS	T2	N0	M1	Not recommended, contraindicated due to other cond; autopsy only (1973-2002)	None/Unknown	No/Unknown	32	Positive	Positive	Negative	85+ years	Widowed
Female	White	Breast	8500/3: Infiltrating duct carcinoma, NOS	T1b	N0	M0	Surgery performed	Beam radiation	No/Unknown	10	Positive	Positive	Negative	65 years	Divorced
Female	White	Breast	8500/3: Infiltrating duct carcinoma, NOS	T1c	N0	M0	Surgery performed	None/Unknown	No/Unknown	16	Positive	Negative	Negative	68 years	Married (including common law)
Female	White	Breast	8500/3: Infiltrating duct carcinoma, NOS	T1b	N0	M0	Surgery performed	None/Unknown	No/Unknown	6	Positive	Positive	Negative	84 years	Widowed
Female	White	Breast	8500/3: Infiltrating duct carcinoma, NOS	T1b	N0	M0	Surgery performed	None/Unknown	No/Unknown	7	Positive	Positive	Negative	81 years	Widowed
Female	Black	Breast	8500/3: Infiltrating duct carcinoma, NOS	T2	N1b	M0	Surgery performed	Beam radiation	No/Unknown	32	Positive	Negative	Negative	57 years	Married (including common law)
Female	White	Breast	8500/3: Infiltrating duct carcinoma, NOS	T1c	N0	M0	Surgery performed	None/Unknown	No/Unknown	18	Positive	Positive	Negative	79 years	Divorced
Female	White	Breast	8500/3: Infiltrating duct carcinoma, NOS	T1c	N0	M0	Surgery performed	None/Unknown	No/Unknown	11	Positive	Positive	Negative	46 years	Married (including common law)
Female	White	Breast	8500/3: Infiltrating duct carcinoma, NOS	Blank(s)	Blank(s)	Blank(s)	Surgery performed	Beam radiation	No/Unknown	12	Positive	Positive	Negative	66 years	Married (including common law)
Female	White	Breast	8500/3: Infiltrating duct carcinoma, NOS	Blank(s)	Blank(s)	Blank(s)	Surgery performed	Beam radiation	No/Unknown	5	Positive	Positive	Negative	57 years	Single (never married)
Female	White	Breast	8500/3: Infiltrating duct carcinoma, NOS	T1a	N0	M0	Surgery performed	Beam radiation	No/Unknown	4	Positive	Positive	Negative	70 years	Married (including common law)
Female	White	Breast	8500/3: Infiltrating duct carcinoma, NOS	T2	N0	M0	Surgery performed	None/Unknown	No/Unknown	28	Positive	Positive	Negative	85+ years	Married (including common law)
Female	White	Breast	8500/3: Infiltrating duct carcinoma, NOS	T1c	N0	M0	Surgery performed	Beam radiation	No/Unknown	16	Positive	Positive	Positive	63 years	Single (never married)
Female	White	Breast	8500/3: Infiltrating duct carcinoma, NOS	T2	N0	M0	Surgery performed	Beam radiation	Yes	50	Negative	Negative	Negative	79 years	Divorced
Female	Black	Breast	8500/3: Infiltrating duct carcinoma, NOS	T2	N1a	M0	Surgery performed	Recommended, unknown if administered	No/Unknown	25	Positive	Positive	Negative	53 years	Married (including common law)
Female	White	Breast	8500/3: Infiltrating duct carcinoma, NOS	Blank(s)	Blank(s)	Blank(s)	Surgery performed	None/Unknown	No/Unknown	10	Positive	Positive	Negative	83 years	Divorced
Female	White	Breast	8500/3: Infiltrating duct carcinoma, NOS	Blank(s)	Blank(s)	Blank(s)	Surgery performed	Beam radiation	Yes	15	Positive	Positive	Negative	73 years	Single (never married)
Female	Asian or Pacific Islander	Breast	8500/3: Infiltrating duct carcinoma, NOS	T2	N2a	M0	Surgery performed	Beam radiation	No/Unknown	25	Positive	Positive	Negative	64 years	Married (including common law)
Female	White	Breast	8500/3: Infiltrating duct carcinoma, NOS	Blank(s)	Blank(s)	Blank(s)	Surgery performed	Beam radiation	No/Unknown	25	Positive	Positive	Negative	61 years	Married (including common law)
Female	Black	Breast	8500/3: Infiltrating duct carcinoma, NOS	T1b	N0	M0	Surgery performed	None/Unknown	No/Unknown	6	Positive	Positive	Negative	65 years	Unknown
Female	White	Breast	8500/3: Infiltrating duct carcinoma, NOS	Blank(s)	Blank(s)	Blank(s)	Surgery performed	Beam radiation	No/Unknown	18	Positive	Negative	Positive	73 years	Married (including common law)
Female	White	Breast	8500/3: Infiltrating duct carcinoma, NOS	T1c	N2a	M0	Surgery performed	Beam radiation	Yes	17	Positive	Positive	Negative	50 years	Married (including common law)
Female	Black	Breast	8500/3: Infiltrating duct carcinoma, NOS	T2	N0(i+)	M0	Surgery performed	None/Unknown	No/Unknown	43	Positive	Positive	Negative	61 years	Married (including common law)
Female	White	Breast	8500/3: Infiltrating duct carcinoma, NOS	Blank(s)	Blank(s)	Blank(s)	Surgery performed	Beam radiation	No/Unknown	28	Positive	Positive	Negative	75 years	Married (including common law)
Female	White	Breast	8500/3: Infiltrating duct carcinoma, NOS	Blank(s)	Blank(s)	Blank(s)	Surgery performed	None/Unknown	No/Unknown	16	Positive	Positive	Negative	71 years	Married (including common law)
Female	White	Breast	8500/3: Infiltrating duct carcinoma, NOS	Blank(s)	Blank(s)	Blank(s)	Surgery performed	None/Unknown	No/Unknown	10	Positive	Positive	Negative	85+ years	Widowed
Female	White	Breast	8500/3: Infiltrating duct carcinoma, NOS	Blank(s)	Blank(s)	Blank(s)	Surgery performed	Beam radiation	No/Unknown	19	Negative	Negative	Negative	85+ years	Widowed
Female	Black	Breast	8500/3: Infiltrating duct carcinoma, NOS	Blank(s)	Blank(s)	Blank(s)	Surgery performed	Beam radiation	No/Unknown	21	Positive	Negative	Negative	84 years	Divorced
Female	White	Breast	8500/3: Infiltrating duct carcinoma, NOS	T1c	N0	M0	Surgery performed	Beam radiation	No/Unknown	15	Positive	Positive	Negative	65 years	Married (including common law)
Female	White	Breast	8500/3: Infiltrating duct carcinoma, NOS	Blank(s)	Blank(s)	Blank(s)	Surgery performed	None/Unknown	No/Unknown	14	Positive	Positive	Negative	72 years	Married (including common law)
Female	White	Breast	8500/3: Infiltrating duct carcinoma, NOS	T2	N1mi	M0	Surgery performed	Beam radiation	No/Unknown	23	Positive	Positive	Negative	85+ years	Divorced
Female	White	Breast	8500/3: Infiltrating duct carcinoma, NOS	T1c	N0	M0	Surgery performed	Beam radiation	Yes	13	Positive	Negative	Positive	78 years	Married (including common law)
Female	Asian or Pacific Islander	Breast	8500/3: Infiltrating duct carcinoma, NOS	T1c	N1a	M0	Surgery performed	Beam radiation	No/Unknown	16	Positive	Positive	Negative	68 years	Married (including common law)
Female	White	Breast	8500/3: Infiltrating duct carcinoma, NOS	T1c	N0	M0	Surgery performed	Radioactive implants (includes brachytherapy) (1988+)	No/Unknown	12	Positive	Positive	Negative	73 years	Married (including common law)
Female	Asian or Pacific Islander	Breast	8500/3: Infiltrating duct carcinoma, NOS	Blank(s)	Blank(s)	Blank(s)	Surgery performed	None/Unknown	No/Unknown	4	Positive	Positive	Negative	59 years	Single (never married)
Female	White	Breast	8500/3: Infiltrating duct carcinoma, NOS	Blank(s)	Blank(s)	Blank(s)	Surgery performed	Beam radiation	No/Unknown	8	Positive	Positive	Negative	67 years	Single (never married)
Female	White	Breast	8500/3: Infiltrating duct carcinoma, NOS	T1b	N0	M0	Surgery performed	Beam radiation	No/Unknown	7	Positive	Positive	Negative	65 years	Married (including common law)
Female	White	Breast	8500/3: Infiltrating duct carcinoma, NOS	T2	N0	M0	Surgery performed	None/Unknown	No/Unknown	45	Positive	Positive	Negative	77 years	Married (including common law)
Female	White	Breast	8500/3: Infiltrating duct carcinoma, NOS	Blank(s)	Blank(s)	Blank(s)	Surgery performed	None/Unknown	Yes	37	Positive	Negative	Negative	69 years	Married (including common law)
Female	Black	Breast	8500/3: Infiltrating duct carcinoma, NOS	T2	N0	M0	Surgery performed	None/Unknown	No/Unknown	41	Positive	Positive	Negative	85+ years	Widowed
Female	White	Breast	8500/3: Infiltrating duct carcinoma, NOS	T1c	N0	M0	Surgery performed	None/Unknown	No/Unknown	12	Positive	Positive	Negative	80 years	Married (including common law)
Female	Black	Breast	8500/3: Infiltrating duct carcinoma, NOS	T3	N1	M1	Not recommended	None/Unknown	Yes	51	Negative	Negative	Positive	70 years	Divorced
Female	White	Breast	8500/3: Infiltrating duct carcinoma, NOS	Blank(s)	Blank(s)	Blank(s)	Surgery performed	None/Unknown	No/Unknown	6	Positive	Positive	Negative	73 years	Single (never married)
Female	White	Breast	8500/3: Infiltrating duct carcinoma, NOS	Blank(s)	Blank(s)	Blank(s)	Surgery performed	Beam radiation	No/Unknown	7	Positive	Positive	Negative	65 years	Married (including common law)
Female	Asian or Pacific Islander	Breast	8500/3: Infiltrating duct carcinoma, NOS	T2	N0	M0	Surgery performed	Beam radiation	Yes	41	Negative	Negative	Negative	60 years	Divorced
Female	White	Breast	8500/3: Infiltrating duct carcinoma, NOS	T3	N1	M0	Not recommended	None/Unknown	No/Unknown	56	Negative	Negative	Positive	81 years	Married (including common law)
Female	White	Breast	8500/3: Infiltrating duct carcinoma, NOS	TX	N1	M1	Not recommended	None/Unknown	Yes	41	Positive	Positive	Positive	56 years	Divorced
Female	Black	Breast	8500/3: Infiltrating duct carcinoma, NOS	T1c	N0	M0	Surgery performed	Beam radiation	No/Unknown	15	Positive	Positive	Negative	67 years	Single (never married)
Female	White	Breast	8500/3: Infiltrating duct carcinoma, NOS	T1b	N0	M0	Surgery performed	Beam radiation	No/Unknown	9	Positive	Positive	Negative	51 years	Divorced
Female	White	Breast	8500/3: Infiltrating duct carcinoma, NOS	Blank(s)	Blank(s)	Blank(s)	Surgery performed	None/Unknown	No/Unknown	1	Positive	Positive	Negative	85+ years	Single (never married)
Female	White	Breast	8500/3: Infiltrating duct carcinoma, NOS	T1a	N0	M0	Surgery performed	None/Unknown	No/Unknown	4	Positive	Positive	Negative	85+ years	Married (including common law)
Female	Asian or Pacific Islander	Breast	8500/3: Infiltrating duct carcinoma, NOS	Blank(s)	Blank(s)	Blank(s)	Surgery performed	None/Unknown	No/Unknown	16	Positive	Negative	Negative	67 years	Single (never married)
Female	Black	Breast	8500/3: Infiltrating duct carcinoma, NOS	Blank(s)	Blank(s)	Blank(s)	Surgery performed	Beam radiation	Yes	16	Positive	Positive	Negative	74 years	Married (including common law)
Female	White	Breast	8500/3: Infiltrating duct carcinoma, NOS	T1mi	N0	M0	Surgery performed	None/Unknown	No/Unknown	1	Positive	Positive	Negative	67 years	Married (including common law)
Female	White	Breast	8500/3: Infiltrating duct carcinoma, NOS	T1b	N0	M0	Surgery performed	None/Unknown	No/Unknown	7	Positive	Positive	Positive	75 years	Married (including common law)
Female	White	Breast	8500/3: Infiltrating duct carcinoma, NOS	T1c	N0	M0	Surgery performed	Refused (1988+)	No/Unknown	12	Positive	Positive	Negative	83 years	Divorced
Female	White	Breast	8500/3: Infiltrating duct carcinoma, NOS	Blank(s)	Blank(s)	Blank(s)	Surgery performed	Beam radiation	Yes	25	Positive	Positive	Negative	68 years	Married (including common law)
Female	Asian or Pacific Islander	Breast	8500/3: Infiltrating duct carcinoma, NOS	Blank(s)	Blank(s)	Blank(s)	Surgery performed	None/Unknown	No/Unknown	10	Positive	Positive	Negative	69 years	Divorced
Female	White	Breast	8500/3: Infiltrating duct carcinoma, NOS	Blank(s)	Blank(s)	Blank(s)	Surgery performed	None/Unknown	No/Unknown	13	Positive	Positive	Negative	72 years	Married (including common law)
Female	Asian or Pacific Islander	Breast	8500/3: Infiltrating duct carcinoma, NOS	Blank(s)	Blank(s)	Blank(s)	Surgery performed	Beam radiation	Yes	17	Positive	Positive	Negative	55 years	Married (including common law)
Female	Asian or Pacific Islander	Breast	8500/3: Infiltrating duct carcinoma, NOS	Blank(s)	Blank(s)	Blank(s)	Surgery performed	Beam radiation	Yes	23	Negative	Negative	Positive	60 years	Married (including common law)
Female	Asian or Pacific Islander	Breast	8500/3: Infiltrating duct carcinoma, NOS	Blank(s)	Blank(s)	Blank(s)	Surgery performed	None/Unknown	Yes	33	Positive	Positive	Negative	74 years	Widowed
Female	White	Breast	8500/3: Infiltrating duct carcinoma, NOS	Blank(s)	Blank(s)	Blank(s)	Surgery performed	Radioactive implants (includes brachytherapy) (1988+)	No/Unknown	16	Negative	Negative	Negative	60 years	Married (including common law)
Female	White	Breast	8500/3: Infiltrating duct carcinoma, NOS	T2	N0	M0	Surgery performed	Refused (1988+)	No/Unknown	31	Positive	Positive	Negative	83 years	Single (never married)
Female	White	Breast	8500/3: Infiltrating duct carcinoma, NOS	Blank(s)	Blank(s)	Blank(s)	Surgery performed	None/Unknown	No/Unknown	6	Positive	Negative	Negative	85+ years	Widowed
Female	White	Breast	8500/3: Infiltrating duct carcinoma, NOS	Blank(s)	Blank(s)	Blank(s)	Surgery performed	None/Unknown	No/Unknown	18	Positive	Positive	Negative	83 years	Married (including common law)
Female	White	Breast	8500/3: Infiltrating duct carcinoma, NOS	Blank(s)	Blank(s)	Blank(s)	Surgery performed	Beam radiation	Yes	16	Positive	Positive	Negative	47 years	Single (never married)
Female	White	Breast	8500/3: Infiltrating duct carcinoma, NOS	T1c	N0	M0	Surgery performed	None/Unknown	No/Unknown	13	Positive	Positive	Negative	77 years	Married (including common law)
Female	White	Breast	8500/3: Infiltrating duct carcinoma, NOS	Blank(s)	Blank(s)	Blank(s)	Surgery performed	None/Unknown	No/Unknown	19	Positive	Positive	Negative	85+ years	Single (never married)
Female	White	Breast	8500/3: Infiltrating duct carcinoma, NOS	Blank(s)	Blank(s)	Blank(s)	Surgery performed	None/Unknown	No/Unknown	19	Positive	Positive	Negative	84 years	Divorced
Female	White	Breast	8500/3: Infiltrating duct carcinoma, NOS	Blank(s)	Blank(s)	Blank(s)	Surgery performed	None/Unknown	No/Unknown	5	Positive	Positive	Negative	72 years	Single (never married)
Female	Asian or Pacific Islander	Breast	8500/3: Infiltrating duct carcinoma, NOS	Blank(s)	Blank(s)	Blank(s)	Surgery performed	Beam radiation	No/Unknown	25	Positive	Positive	Negative	53 years	Married (including common law)
Female	White	Breast	8500/3: Infiltrating duct carcinoma, NOS	Blank(s)	Blank(s)	Blank(s)	Surgery performed	None/Unknown	Yes	8	Negative	Negative	Negative	67 years	Married (including common law)
Female	White	Breast	8500/3: Infiltrating duct carcinoma, NOS	Blank(s)	Blank(s)	Blank(s)	Surgery performed	None/Unknown	Yes	8	Negative	Negative	Negative	67 years	Married (including common law)
Female	White	Breast	8500/3: Infiltrating duct carcinoma, NOS	T1b	N0	M0	Surgery performed	Beam radiation	No/Unknown	10	Positive	Positive	Negative	60 years	Married (including common law)
Female	White	Breast	8500/3: Infiltrating duct carcinoma, NOS	Blank(s)	Blank(s)	Blank(s)	Surgery performed	None/Unknown	No/Unknown	19	Positive	Positive	Negative	57 years	Married (including common law)
Female	White	Breast	8500/3: Infiltrating duct carcinoma, NOS	T1c	N0	M0	Surgery performed	Beam radiation	No/Unknown	12	Positive	Positive	Negative	77 years	Married (including common law)
Female	White	Breast	8500/3: Infiltrating duct carcinoma, NOS	T2	N0	M0	Surgery performed	None/Unknown	No/Unknown	27	Positive	Negative	Positive	72 years	Divorced
Female	White	Breast	8500/3: Infiltrating duct carcinoma, NOS	Blank(s)	Blank(s)	Blank(s)	Recommended, unknown if performed	None/Unknown	Yes	40	Positive	Positive	Positive	75 years	Single (never married)
Female	White	Breast	8500/3: Infiltrating duct carcinoma, NOS	Blank(s)	Blank(s)	Blank(s)	Recommended, unknown if performed	None/Unknown	Yes	15	Positive	Positive	Negative	75 years	Single (never married)
Female	White	Breast	8500/3: Infiltrating duct carcinoma, NOS	Blank(s)	Blank(s)	Blank(s)	Surgery performed	Beam radiation	No/Unknown	8	Positive	Positive	Negative	63 years	Married (including common law)
Female	Asian or Pacific Islander	Breast	8500/3: Infiltrating duct carcinoma, NOS	Blank(s)	Blank(s)	Blank(s)	Surgery performed	None/Unknown	No/Unknown	12	Positive	Positive	Negative	66 years	Single (never married)
Female	White	Breast	8500/3: Infiltrating duct carcinoma, NOS	T2	N0	M0	Surgery performed	Beam radiation	No/Unknown	33	Positive	Positive	Negative	56 years	Single (never married)
Female	White	Breast	8500/3: Infiltrating duct carcinoma, NOS	Blank(s)	Blank(s)	Blank(s)	Surgery performed	None/Unknown	No/Unknown	35	Positive	Positive	Negative	71 years	Widowed
Female	Black	Breast	8500/3: Infiltrating duct carcinoma, NOS	Blank(s)	Blank(s)	Blank(s)	Surgery performed	Beam radiation	Yes	13	Positive	Positive	Negative	71 years	Divorced
Female	White	Breast	8500/3: Infiltrating duct carcinoma, NOS	Blank(s)	Blank(s)	Blank(s)	Surgery performed	Beam radiation	No/Unknown	1	Positive	Positive	Borderline/Unknown	62 years	Widowed
Female	White	Breast	8500/3: Infiltrating duct carcinoma, NOS	Blank(s)	Blank(s)	Blank(s)	Surgery performed	None/Unknown	No/Unknown	5	Positive	Positive	Positive	72 years	Married (including common law)
Female	White	Breast	8500/3: Infiltrating duct carcinoma, NOS	Blank(s)	Blank(s)	Blank(s)	Surgery performed	None/Unknown	Yes	18	Negative	Negative	Negative	53 years	Single (never married)
Female	White	Breast	8500/3: Infiltrating duct carcinoma, NOS	Blank(s)	Blank(s)	Blank(s)	Surgery performed	None/Unknown	Yes	6	Positive	Positive	Negative	53 years	Single (never married)
Female	White	Breast	8500/3: Infiltrating duct carcinoma, NOS	T1b	N0	M0	Surgery performed	None/Unknown	No/Unknown	9	Positive	Positive	Negative	74 years	Married (including common law)
Female	White	Breast	8500/3: Infiltrating duct carcinoma, NOS	Blank(s)	Blank(s)	Blank(s)	Surgery performed	Beam radiation	No/Unknown	18	Positive	Positive	Negative	80 years	Married (including common law)
Female	Asian or Pacific Islander	Breast	8500/3: Infiltrating duct carcinoma, NOS	T2	N0	M0	Surgery performed	None/Unknown	No/Unknown	21	Positive	Negative	Negative	59 years	Married (including common law)
Female	White	Breast	8500/3: Infiltrating duct carcinoma, NOS	T4d	N3a	M1	Surgery performed	Beam radiation	Yes	23	Negative	Negative	Positive	61 years	Married (including common law)
Female	White	Breast	8500/3: Infiltrating duct carcinoma, NOS	T1mi	N0	M0	Surgery performed	None/Unknown	No/Unknown	1	Positive	Positive	Negative	74 years	Married (including common law)
Female	White	Breast	8500/3: Infiltrating duct carcinoma, NOS	Blank(s)	Blank(s)	Blank(s)	Surgery performed	None/Unknown	No/Unknown	29	Positive	Positive	Borderline/Unknown	75 years	Single (never married)
Female	White	Breast	8500/3: Infiltrating duct carcinoma, NOS	Blank(s)	Blank(s)	Blank(s)	Not recommended	None/Unknown	No/Unknown	20	Positive	Positive	Negative	85+ years	Married (including common law)
Female	White	Breast	8500/3: Infiltrating duct carcinoma, NOS	Blank(s)	Blank(s)	Blank(s)	Surgery performed	None/Unknown	No/Unknown	8	Positive	Positive	Negative	85+ years	Married (including common law)
Female	White	Breast	8500/3: Infiltrating duct carcinoma, NOS	Blank(s)	Blank(s)	Blank(s)	Surgery performed	Beam radiation	Yes	60	Negative	Negative	Negative	58 years	Single (never married)
Female	White	Breast	8500/3: Infiltrating duct carcinoma, NOS	T2	N0	M0	Surgery performed	None/Unknown	No/Unknown	25	Positive	Positive	Negative	76 years	Married (including common law)
Female	Asian or Pacific Islander	Breast	8500/3: Infiltrating duct carcinoma, NOS	T1b	N0	M0	Surgery performed	None/Unknown	No/Unknown	7	Positive	Positive	Negative	69 years	Married (including common law)
Female	White	Breast	8500/3: Infiltrating duct carcinoma, NOS	T1b	N0	M0	Surgery performed	Refused (1988+)	No/Unknown	8	Positive	Negative	Negative	58 years	Married (including common law)
Female	White	Breast	8500/3: Infiltrating duct carcinoma, NOS	T1a	N0	M0	Surgery performed	None/Unknown	No/Unknown	2	Positive	Positive	Negative	59 years	Single (never married)
Female	White	Breast	8500/3: Infiltrating duct carcinoma, NOS	Blank(s)	Blank(s)	Blank(s)	Surgery performed	None/Unknown	No/Unknown	8	Positive	Positive	Negative	70 years	Married (including common law)
Female	White	Breast	8500/3: Infiltrating duct carcinoma, NOS	Blank(s)	Blank(s)	Blank(s)	Surgery performed	Beam radiation	No/Unknown	7	Positive	Positive	Negative	67 years	Divorced
Female	Asian or Pacific Islander	Breast	8500/3: Infiltrating duct carcinoma, NOS	T1c	N0	M0	Surgery performed	None/Unknown	No/Unknown	14	Positive	Positive	Negative	69 years	Single (never married)
Female	Asian or Pacific Islander	Breast	8500/3: Infiltrating duct carcinoma, NOS	Blank(s)	Blank(s)	Blank(s)	Surgery performed	None/Unknown	No/Unknown	7	Positive	Positive	Negative	66 years	Widowed
Female	White	Breast	8500/3: Infiltrating duct carcinoma, NOS	T1c	N0	M0	Surgery performed	Refused (1988+)	No/Unknown	20	Positive	Positive	Negative	78 years	Widowed
Female	Black	Breast	8500/3: Infiltrating duct carcinoma, NOS	T3	N1b	M0	Surgery performed	None/Unknown	Yes	56	Positive	Negative	Negative	49 years	Married (including common law)
Female	White	Breast	8500/3: Infiltrating duct carcinoma, NOS	T1c	N1b	M0	Surgery performed	Beam radiation	Yes	11	Positive	Positive	Negative	78 years	Married (including common law)
Female	White	Breast	8500/3: Infiltrating duct carcinoma, NOS	T1b	N1b	M0	Surgery performed	None/Unknown	Yes	9	Positive	Positive	Negative	78 years	Married (including common law)
Female	White	Breast	8500/3: Infiltrating duct carcinoma, NOS	T2	N3c	M0	Surgery performed	Beam radiation	Yes	50	Positive	Negative	Negative	58 years	Married (including common law)
Female	White	Breast	8500/3: Infiltrating duct carcinoma, NOS	T1a	N0	M0	Surgery performed	Refused (1988+)	No/Unknown	4	Positive	Positive	Negative	71 years	Married (including common law)
Female	Asian or Pacific Islander	Breast	8500/3: Infiltrating duct carcinoma, NOS	T1b	N0	M0	Surgery performed	Beam radiation	No/Unknown	10	Positive	Positive	Negative	64 years	Married (including common law)
Female	Asian or Pacific Islander	Breast	8500/3: Infiltrating duct carcinoma, NOS	Blank(s)	Blank(s)	Blank(s)	Surgery performed	None/Unknown	No/Unknown	1	Borderline/Unknown	Borderline/Unknown	Borderline/Unknown	70 years	Married (including common law)
Female	White	Breast	8500/3: Infiltrating duct carcinoma, NOS	Blank(s)	Blank(s)	Blank(s)	Surgery performed	Beam radiation	Yes	60	Positive	Positive	Positive	74 years	Married (including common law)
Female	White	Breast	8500/3: Infiltrating duct carcinoma, NOS	Blank(s)	Blank(s)	Blank(s)	Surgery performed	None/Unknown	Yes	13	Positive	Positive	Negative	74 years	Married (including common law)
Female	White	Breast	8500/3: Infiltrating duct carcinoma, NOS	Blank(s)	Blank(s)	Blank(s)	Surgery performed	Beam radiation	No/Unknown	8	Positive	Positive	Negative	71 years	Single (never married)
Female	White	Breast	8500/3: Infiltrating duct carcinoma, NOS	T1a	N0	M0	Surgery performed	None/Unknown	No/Unknown	2	Positive	Positive	Negative	54 years	Married (including common law)
Female	White	Breast	8500/3: Infiltrating duct carcinoma, NOS	T1c	N0	M0	Surgery performed	Beam radiation	No/Unknown	15	Positive	Positive	Negative	53 years	Married (including common law)
Female	White	Breast	8500/3: Infiltrating duct carcinoma, NOS	T1a	N0	M0	Surgery performed	None/Unknown	No/Unknown	3	Positive	Positive	Negative	84 years	Widowed
Female	White	Breast	8500/3: Infiltrating duct carcinoma, NOS	T1b	N0	M0	Surgery performed	Beam radiation	No/Unknown	9	Positive	Positive	Negative	61 years	Married (including common law)
Female	Asian or Pacific Islander	Breast	8500/3: Infiltrating duct carcinoma, NOS	T1b	N0	M0	Surgery performed	None/Unknown	No/Unknown	7	Positive	Positive	Negative	81 years	Married (including common law)
Female	White	Breast	8500/3: Infiltrating duct carcinoma, NOS	T2	N0	M0	Surgery performed	None/Unknown	Yes	35	Negative	Negative	Negative	72 years	Unknown
Female	White	Breast	8500/3: Infiltrating duct carcinoma, NOS	Blank(s)	Blank(s)	Blank(s)	Surgery performed	None/Unknown	Yes	9	Negative	Negative	Negative	70 years	Married (including common law)
Female	Asian or Pacific Islander	Breast	8500/3: Infiltrating duct carcinoma, NOS	Blank(s)	Blank(s)	Blank(s)	Surgery performed	None/Unknown	No/Unknown	5	Positive	Positive	Negative	85+ years	Married (including common law)
Female	White	Breast	8500/3: Infiltrating duct carcinoma, NOS	Blank(s)	Blank(s)	Blank(s)	Surgery performed	None/Unknown	Yes	12	Positive	Negative	Negative	70 years	Married (including common law)
Female	Asian or Pacific Islander	Breast	8500/3: Infiltrating duct carcinoma, NOS	T2	N0	M0	Surgery performed	None/Unknown	No/Unknown	32	Positive	Positive	Negative	68 years	Divorced
Female	White	Breast	8500/3: Infiltrating duct carcinoma, NOS	Blank(s)	Blank(s)	Blank(s)	Surgery performed	None/Unknown	No/Unknown	8	Positive	Positive	Negative	81 years	Widowed
Female	White	Breast	8500/3: Infiltrating duct carcinoma, NOS	Blank(s)	Blank(s)	Blank(s)	Surgery performed	None/Unknown	Yes	18	Positive	Positive	Negative	66 years	Unmarried or Domestic Partner
Female	Asian or Pacific Islander	Breast	8500/3: Infiltrating duct carcinoma, NOS	T2	N1	M1	Recommended but not performed, patient refused	Beam radiation	No/Unknown	25	Positive	Negative	Negative	59 years	Single (never married)
Female	White	Breast	8500/3: Infiltrating duct carcinoma, NOS	T1c	N1a	M0	Surgery performed	Beam radiation	No/Unknown	15	Positive	Positive	Negative	72 years	Married (including common law)
Female	White	Breast	8500/3: Infiltrating duct carcinoma, NOS	T1c	N0	M0	Surgery performed	None/Unknown	No/Unknown	18	Positive	Negative	Positive	82 years	Single (never married)
Female	White	Breast	8500/3: Infiltrating duct carcinoma, NOS	T1c	N1	M0	Surgery performed	Beam radiation	Yes	16	Positive	Positive	Negative	53 years	Married (including common law)
Female	Asian or Pacific Islander	Breast	8500/3: Infiltrating duct carcinoma, NOS	Blank(s)	Blank(s)	Blank(s)	Surgery performed	None/Unknown	Yes	9	Negative	Negative	Negative	76 years	Married (including common law)
Female	White	Breast	8500/3: Infiltrating duct carcinoma, NOS	T2	N0	M0	Surgery performed	Refused (1988+)	No/Unknown	36	Negative	Negative	Positive	61 years	Single (never married)
Female	White	Breast	8500/3: Infiltrating duct carcinoma, NOS	T1a	N0	M0	Surgery performed	Refused (1988+)	No/Unknown	4	Positive	Positive	Negative	80 years	Married (including common law)
Female	Asian or Pacific Islander	Breast	8500/3: Infiltrating duct carcinoma, NOS	T1c	N0	M0	Surgery performed	None/Unknown	No/Unknown	15	Positive	Positive	Negative	68 years	Married (including common law)
Female	White	Breast	8500/3: Infiltrating duct carcinoma, NOS	T2	N1a	M0	Surgery performed	Beam radiation	No/Unknown	23	Positive	Positive	Negative	67 years	Single (never married)
Female	White	Breast	8500/3: Infiltrating duct carcinoma, NOS	Blank(s)	Blank(s)	Blank(s)	Surgery performed	None/Unknown	Yes	11	Positive	Positive	Positive	69 years	Married (including common law)
Female	White	Breast	8500/3: Infiltrating duct carcinoma, NOS	Blank(s)	Blank(s)	Blank(s)	Surgery performed	None/Unknown	No/Unknown	12	Positive	Positive	Negative	70 years	Married (including common law)
Female	White	Breast	8500/3: Infiltrating duct carcinoma, NOS	Blank(s)	Blank(s)	Blank(s)	Surgery performed	Beam radiation	Yes	28	Positive	Negative	Negative	51 years	Single (never married)
Female	White	Breast	8500/3: Infiltrating duct carcinoma, NOS	T1a	N0	M0	Surgery performed	Beam radiation	No/Unknown	4	Positive	Positive	Negative	79 years	Married (including common law)
Female	White	Breast	8500/3: Infiltrating duct carcinoma, NOS	T1b	N0	M0	Surgery performed	Beam radiation	No/Unknown	10	Positive	Positive	Negative	84 years	Married (including common law)
Female	Asian or Pacific Islander	Breast	8500/3: Infiltrating duct carcinoma, NOS	T2	N0	M0	Surgery performed	Beam radiation	Yes	28	Positive	Positive	Negative	58 years	Married (including common law)
Female	Asian or Pacific Islander	Breast	8500/3: Infiltrating duct carcinoma, NOS	T1c	N0	M0	Surgery performed	None/Unknown	Yes	17	Positive	Positive	Negative	72 years	Widowed
Female	White	Breast	8500/3: Infiltrating duct carcinoma, NOS	Blank(s)	Blank(s)	Blank(s)	Surgery performed	None/Unknown	No/Unknown	18	Positive	Negative	Negative	65 years	Married (including common law)
Female	White	Breast	8500/3: Infiltrating duct carcinoma, NOS	Blank(s)	Blank(s)	Blank(s)	Surgery performed	None/Unknown	No/Unknown	5	Positive	Positive	Negative	68 years	Widowed
Female	White	Breast	8500/3: Infiltrating duct carcinoma, NOS	T2	N1	M0	Surgery performed	Beam radiation	Yes	24	Positive	Negative	Negative	56 years	Unmarried or Domestic Partner
Female	White	Breast	8500/3: Infiltrating duct carcinoma, NOS	T1c	N0	M0	Surgery performed	Radioactive implants (includes brachytherapy) (1988+)	Yes	15	Positive	Positive	Negative	72 years	Divorced
Female	White	Breast	8500/3: Infiltrating duct carcinoma, NOS	T1a	N0	M0	Surgery performed	None/Unknown	Yes	5	Negative	Negative	Negative	57 years	Married (including common law)
Female	White	Breast	8500/3: Infiltrating duct carcinoma, NOS	Blank(s)	Blank(s)	Blank(s)	Surgery performed	Beam radiation	No/Unknown	10	Positive	Positive	Negative	76 years	Married (including common law)
Female	White	Breast	8500/3: Infiltrating duct carcinoma, NOS	T1b	N0	M0	Surgery performed	None/Unknown	Yes	7	Negative	Negative	Negative	71 years	Single (never married)
Female	White	Breast	8500/3: Infiltrating duct carcinoma, NOS	T1c	N1mi	M0	Surgery performed	Beam radiation	No/Unknown	12	Positive	Positive	Negative	65 years	Married (including common law)
Female	White	Breast	8500/3: Infiltrating duct carcinoma, NOS	Blank(s)	Blank(s)	Blank(s)	Surgery performed	None/Unknown	No/Unknown	7	Positive	Positive	Negative	76 years	Single (never married)
Female	White	Breast	8500/3: Infiltrating duct carcinoma, NOS	T3	N0	M0	Surgery performed	Beam radiation	Yes	110	Positive	Positive	Negative	55 years	Married (including common law)
Female	White	Breast	8500/3: Infiltrating duct carcinoma, NOS	Blank(s)	Blank(s)	Blank(s)	Surgery performed	None/Unknown	No/Unknown	2	Positive	Positive	Negative	60 years	Single (never married)
Female	White	Breast	8500/3: Infiltrating duct carcinoma, NOS	Blank(s)	Blank(s)	Blank(s)	Surgery performed	Beam radiation	Yes	20	Positive	Positive	Negative	72 years	Divorced
Female	White	Breast	8500/3: Infiltrating duct carcinoma, NOS	T1c	N0(i+)	M0	Surgery performed	Beam radiation	No/Unknown	19	Positive	Positive	Negative	68 years	Married (including common law)
Female	White	Breast	8500/3: Infiltrating duct carcinoma, NOS	T1c	N1a	M0	Surgery performed	None/Unknown	No/Unknown	20	Positive	Negative	Negative	63 years	Unmarried or Domestic Partner
Female	White	Breast	8500/3: Infiltrating duct carcinoma, NOS	Blank(s)	Blank(s)	Blank(s)	Surgery performed	Beam radiation	No/Unknown	20	Positive	Positive	Negative	85+ years	Married (including common law)
Female	White	Breast	8500/3: Infiltrating duct carcinoma, NOS	Blank(s)	Blank(s)	Blank(s)	Surgery performed	Beam radiation	No/Unknown	15	Positive	Positive	Negative	57 years	Single (never married)
Female	White	Breast	8500/3: Infiltrating duct carcinoma, NOS	T1c	N0	M0	Surgery performed	Refused (1988+)	No/Unknown	11	Positive	Positive	Negative	72 years	Married (including common law)
Female	White	Breast	8500/3: Infiltrating duct carcinoma, NOS	Blank(s)	Blank(s)	Blank(s)	Surgery performed	None/Unknown	No/Unknown	15	Positive	Negative	Negative	85+ years	Divorced
Female	White	Breast	8500/3: Infiltrating duct carcinoma, NOS	Blank(s)	Blank(s)	Blank(s)	Surgery performed	None/Unknown	No/Unknown	11	Positive	Positive	Negative	74 years	Widowed
Female	White	Breast	8500/3: Infiltrating duct carcinoma, NOS	Blank(s)	Blank(s)	Blank(s)	Surgery performed	Beam radiation	No/Unknown	4	Positive	Negative	Positive	68 years	Married (including common law)
Female	White	Breast	8500/3: Infiltrating duct carcinoma, NOS	T1b	N0	M0	Surgery performed	None/Unknown	No/Unknown	10	Positive	Positive	Negative	71 years	Single (never married)
Female	White	Breast	8500/3: Infiltrating duct carcinoma, NOS	Blank(s)	Blank(s)	Blank(s)	Surgery performed	Beam radiation	Yes	27	Negative	Negative	Negative	48 years	Married (including common law)
Female	White	Breast	8500/3: Infiltrating duct carcinoma, NOS	Blank(s)	Blank(s)	Blank(s)	Surgery performed	None/Unknown	No/Unknown	8	Positive	Positive	Negative	73 years	Single (never married)
Female	White	Breast	8500/3: Infiltrating duct carcinoma, NOS	T1b	N0	M0	Surgery performed	Beam radiation	No/Unknown	9	Positive	Positive	Negative	73 years	Married (including common law)
Female	Asian or Pacific Islander	Breast	8500/3: Infiltrating duct carcinoma, NOS	T1c	N0	M0	Surgery performed	Beam radiation	No/Unknown	13	Positive	Positive	Negative	77 years	Single (never married)
Female	Asian or Pacific Islander	Breast	8500/3: Infiltrating duct carcinoma, NOS	Blank(s)	Blank(s)	Blank(s)	Surgery performed	Beam radiation	Yes	23	Positive	Positive	Positive	67 years	Married (including common law)
Female	Black	Breast	8500/3: Infiltrating duct carcinoma, NOS	Blank(s)	Blank(s)	Blank(s)	Recommended, unknown if performed	None/Unknown	No/Unknown	13	Positive	Positive	Positive	73 years	Divorced
Female	Asian or Pacific Islander	Breast	8500/3: Infiltrating duct carcinoma, NOS	T1mi	N0	M0	Surgery performed	None/Unknown	No/Unknown	1	Positive	Positive	Negative	63 years	Married (including common law)
Female	White	Breast	8500/3: Infiltrating duct carcinoma, NOS	T1c	N0	M0	Surgery performed	None/Unknown	Yes	13	Positive	Negative	Positive	55 years	Divorced
Female	White	Breast	8500/3: Infiltrating duct carcinoma, NOS	T3	N0	M0	Surgery performed	None/Unknown	Yes	84	Positive	Negative	Positive	57 years	Single (never married)
Female	White	Breast	8500/3: Infiltrating duct carcinoma, NOS	Blank(s)	Blank(s)	Blank(s)	Surgery performed	None/Unknown	No/Unknown	11	Positive	Positive	Negative	67 years	Single (never married)
Female	White	Breast	8500/3: Infiltrating duct carcinoma, NOS	Blank(s)	Blank(s)	Blank(s)	Surgery performed	None/Unknown	No/Unknown	20	Positive	Positive	Negative	58 years	Widowed
Female	White	Breast	8500/3: Infiltrating duct carcinoma, NOS	T1c	N0	M0	Surgery performed	Beam radiation	Yes	17	Negative	Negative	Negative	76 years	Married (including common law)
Female	White	Breast	8500/3: Infiltrating duct carcinoma, NOS	T1b	N0	M0	Surgery performed	None/Unknown	No/Unknown	9	Positive	Positive	Negative	85+ years	Single (never married)
Female	White	Breast	8500/3: Infiltrating duct carcinoma, NOS	T1c	N0	M0	Surgery performed	None/Unknown	Yes	15	Positive	Negative	Negative	69 years	Single (never married)
Female	White	Breast	8500/3: Infiltrating duct carcinoma, NOS	T2	N0	M0	Surgery performed	Refused (1988+)	No/Unknown	24	Positive	Positive	Negative	80 years	Widowed
Female	White	Breast	8500/3: Infiltrating duct carcinoma, NOS	Blank(s)	Blank(s)	Blank(s)	Surgery performed	Beam radiation	No/Unknown	17	Positive	Positive	Negative	74 years	Married (including common law)
Female	White	Breast	8500/3: Infiltrating duct carcinoma, NOS	Blank(s)	Blank(s)	Blank(s)	Surgery performed	None/Unknown	No/Unknown	27	Positive	Positive	Negative	85+ years	Married (including common law)
Female	White	Breast	8500/3: Infiltrating duct carcinoma, NOS	Blank(s)	Blank(s)	Blank(s)	Surgery performed	Beam radiation	No/Unknown	19	Positive	Positive	Negative	81 years	Single (never married)
Female	White	Breast	8500/3: Infiltrating duct carcinoma, NOS	T2	N0	M0	Not recommended	None/Unknown	No/Unknown	26	Positive	Positive	Positive	85+ years	Single (never married)
Female	White	Breast	8500/3: Infiltrating duct carcinoma, NOS	T1a	N0	M0	Surgery performed	None/Unknown	No/Unknown	3	Positive	Positive	Negative	64 years	Married (including common law)
Female	Black	Breast	8500/3: Infiltrating duct carcinoma, NOS	Blank(s)	Blank(s)	Blank(s)	Surgery performed	None/Unknown	No/Unknown	4	Positive	Positive	Negative	52 years	Unknown
Female	Asian or Pacific Islander	Breast	8500/3: Infiltrating duct carcinoma, NOS	Blank(s)	Blank(s)	Blank(s)	Surgery performed	None/Unknown	No/Unknown	15	Positive	Positive	Negative	61 years	Married (including common law)
Female	White	Breast	8500/3: Infiltrating duct carcinoma, NOS	T1c	N1mi	M0	Surgery performed	Beam radiation	No/Unknown	16	Positive	Positive	Negative	48 years	Married (including common law)
Female	White	Breast	8500/3: Infiltrating duct carcinoma, NOS	Blank(s)	Blank(s)	Blank(s)	Surgery performed	None/Unknown	No/Unknown	11	Positive	Negative	Negative	69 years	Married (including common law)
Female	White	Breast	8500/3: Infiltrating duct carcinoma, NOS	Blank(s)	Blank(s)	Blank(s)	Surgery performed	None/Unknown	No/Unknown	990	Positive	Negative	Negative	69 years	Married (including common law)
Female	Asian or Pacific Islander	Breast	8500/3: Infiltrating duct carcinoma, NOS	T2	N0	M0	Surgery performed	None/Unknown	No/Unknown	40	Positive	Positive	Negative	69 years	Married (including common law)
Female	White	Breast	8500/3: Infiltrating duct carcinoma, NOS	T2	N0	M0	Not recommended	None/Unknown	No/Unknown	24	Positive	Positive	Negative	85+ years	Married (including common law)
Female	White	Breast	8500/3: Infiltrating duct carcinoma, NOS	Blank(s)	Blank(s)	Blank(s)	Surgery performed	None/Unknown	No/Unknown	8	Positive	Negative	Negative	73 years	Single (never married)
Female	White	Breast	8500/3: Infiltrating duct carcinoma, NOS	Blank(s)	Blank(s)	Blank(s)	Surgery performed	Beam radiation	No/Unknown	11	Positive	Negative	Positive	85+ years	Widowed
Female	White	Breast	8500/3: Infiltrating duct carcinoma, NOS	Blank(s)	Blank(s)	Blank(s)	Surgery performed	None/Unknown	No/Unknown	4	Positive	Positive	Negative	85+ years	Widowed
Female	White	Breast	8500/3: Infiltrating duct carcinoma, NOS	Blank(s)	Blank(s)	Blank(s)	Surgery performed	None/Unknown	No/Unknown	23	Negative	Negative	Negative	85+ years	Widowed
Female	White	Breast	8500/3: Infiltrating duct carcinoma, NOS	Blank(s)	Blank(s)	Blank(s)	Surgery performed	None/Unknown	No/Unknown	25	Positive	Positive	Negative	69 years	Widowed
Female	Asian or Pacific Islander	Breast	8500/3: Infiltrating duct carcinoma, NOS	T2	N0	M0	Surgery performed	Beam radiation	Yes	22	Negative	Negative	Negative	72 years	Married (including common law)
Female	White	Breast	8500/3: Infiltrating duct carcinoma, NOS	Blank(s)	Blank(s)	Blank(s)	Surgery performed	None/Unknown	No/Unknown	4	Positive	Positive	Negative	61 years	Single (never married)
Female	Asian or Pacific Islander	Breast	8500/3: Infiltrating duct carcinoma, NOS	T1a	N0	M0	Surgery performed	None/Unknown	No/Unknown	4	Positive	Positive	Negative	58 years	Married (including common law)
Female	Asian or Pacific Islander	Breast	8500/3: Infiltrating duct carcinoma, NOS	Blank(s)	Blank(s)	Blank(s)	Surgery performed	None/Unknown	Yes	12	Negative	Negative	Negative	50 years	Married (including common law)
Female	White	Breast	8500/3: Infiltrating duct carcinoma, NOS	T1a	N0	M0	Surgery performed	None/Unknown	No/Unknown	2	Positive	Positive	Negative	67 years	Married (including common law)
Female	White	Breast	8500/3: Infiltrating duct carcinoma, NOS	T2	N0	M0	Surgery performed	Beam radiation	Yes	24	Negative	Negative	Negative	68 years	Single (never married)
Female	White	Breast	8500/3: Infiltrating duct carcinoma, NOS	Blank(s)	Blank(s)	Blank(s)	Not recommended	Beam radiation	No/Unknown	8	Positive	Positive	Negative	82 years	Divorced
Female	White	Breast	8500/3: Infiltrating duct carcinoma, NOS	Blank(s)	Blank(s)	Blank(s)	Surgery performed	Beam radiation	No/Unknown	7	Positive	Positive	Negative	65 years	Widowed
Female	Asian or Pacific Islander	Breast	8500/3: Infiltrating duct carcinoma, NOS	T2	N0	M0	Surgery performed	Beam radiation	No/Unknown	30	Positive	Positive	Negative	61 years	Married (including common law)
Female	White	Breast	8500/3: Infiltrating duct carcinoma, NOS	T2	N0	M0	Not recommended, contraindicated due to other cond; autopsy only (1973-2002)	None/Unknown	No/Unknown	32	Positive	Positive	Negative	72 years	Single (never married)
Female	Asian or Pacific Islander	Breast	8500/3: Infiltrating duct carcinoma, NOS	Blank(s)	Blank(s)	Blank(s)	Surgery performed	Beam radiation	Yes	13	Positive	Positive	Positive	75 years	Married (including common law)
Female	White	Breast	8500/3: Infiltrating duct carcinoma, NOS	T1a	N0	M0	Surgery performed	None/Unknown	No/Unknown	3	Positive	Positive	Negative	68 years	Single (never married)
Female	White	Breast	8500/3: Infiltrating duct carcinoma, NOS	T1b	N0	M0	Surgery performed	Beam radiation	No/Unknown	8	Positive	Positive	Negative	85+ years	Widowed
Female	White	Breast	8500/3: Infiltrating duct carcinoma, NOS	Blank(s)	Blank(s)	Blank(s)	Surgery performed	None/Unknown	No/Unknown	5	Positive	Positive	Negative	71 years	Married (including common law)
Female	White	Breast	8500/3: Infiltrating duct carcinoma, NOS	Blank(s)	Blank(s)	Blank(s)	Surgery performed	Beam radiation	Yes	28	Negative	Negative	Negative	69 years	Single (never married)
Female	White	Breast	8500/3: Infiltrating duct carcinoma, NOS	T1c	N0	M0	Surgery performed	None/Unknown	No/Unknown	14	Negative	Negative	Negative	73 years	Unknown
Female	White	Breast	8500/3: Infiltrating duct carcinoma, NOS	Blank(s)	Blank(s)	Blank(s)	Surgery performed	None/Unknown	No/Unknown	17	Positive	Positive	Negative	85+ years	Married (including common law)
Female	Asian or Pacific Islander	Breast	8500/3: Infiltrating duct carcinoma, NOS	Blank(s)	Blank(s)	Blank(s)	Recommended but not performed, patient refused	None/Unknown	Yes	180	Positive	Positive	Negative	66 years	Single (never married)
Female	White	Breast	8500/3: Infiltrating duct carcinoma, NOS	Blank(s)	Blank(s)	Blank(s)	Surgery performed	Beam radiation	No/Unknown	15	Positive	Positive	Negative	67 years	Married (including common law)
Female	White	Breast	8500/3: Infiltrating duct carcinoma, NOS	Blank(s)	Blank(s)	Blank(s)	Surgery performed	None/Unknown	No/Unknown	15	Positive	Positive	Negative	74 years	Married (including common law)
Female	White	Breast	8500/3: Infiltrating duct carcinoma, NOS	T2	N0	M0	Surgery performed	Beam radiation	Yes	45	Positive	Positive	Positive	66 years	Married (including common law)
Female	White	Breast	8500/3: Infiltrating duct carcinoma, NOS	T1c	N0	M0	Surgery performed	Beam radiation	No/Unknown	13	Positive	Positive	Negative	79 years	Widowed
Female	White	Breast	8500/3: Infiltrating duct carcinoma, NOS	Blank(s)	Blank(s)	Blank(s)	Surgery performed	None/Unknown	Yes	6	Positive	Negative	Positive	68 years	Married (including common law)
Female	White	Breast	8500/3: Infiltrating duct carcinoma, NOS	Blank(s)	Blank(s)	Blank(s)	Surgery performed	None/Unknown	No/Unknown	7	Positive	Positive	Negative	65 years	Married (including common law)
Female	White	Breast	8500/3: Infiltrating duct carcinoma, NOS	Blank(s)	Blank(s)	Blank(s)	Surgery performed	None/Unknown	No/Unknown	6	Positive	Positive	Negative	85+ years	Widowed
Female	Black	Breast	8500/3: Infiltrating duct carcinoma, NOS	Blank(s)	Blank(s)	Blank(s)	Not recommended	None/Unknown	Yes	53	Negative	Negative	Negative	54 years	Married (including common law)
Female	White	Breast	8500/3: Infiltrating duct carcinoma, NOS	T1c	N0	M0	Surgery performed	None/Unknown	Yes	19	Positive	Positive	Negative	75 years	Married (including common law)
Female	White	Breast	8500/3: Infiltrating duct carcinoma, NOS	T1c	N0	M0	Surgery performed	Beam radiation	Yes	15	Negative	Negative	Negative	68 years	Married (including common law)
Female	White	Breast	8500/3: Infiltrating duct carcinoma, NOS	Blank(s)	Blank(s)	Blank(s)	Surgery performed	Beam radiation	No/Unknown	22	Positive	Positive	Negative	62 years	Married (including common law)
Female	White	Breast	8500/3: Infiltrating duct carcinoma, NOS	T1c	N0	M1	Surgery performed	None/Unknown	No/Unknown	17	Positive	Positive	Negative	85+ years	Widowed
Female	White	Breast	8500/3: Infiltrating duct carcinoma, NOS	T2	N1a	M0	Surgery performed	None/Unknown	Yes	25	Positive	Positive	Positive	80 years	Divorced
Female	Asian or Pacific Islander	Breast	8500/3: Infiltrating duct carcinoma, NOS	T1a	N0	M0	Surgery performed	Beam radiation	Yes	2	Positive	Positive	Negative	62 years	Married (including common law)
Female	White	Breast	8500/3: Infiltrating duct carcinoma, NOS	Blank(s)	Blank(s)	Blank(s)	Not recommended, contraindicated due to other cond; autopsy only (1973-2002)	None/Unknown	No/Unknown	70	Positive	Positive	Negative	85+ years	Widowed
Female	White	Breast	8500/3: Infiltrating duct carcinoma, NOS	T1b	N0	M0	Surgery performed	None/Unknown	No/Unknown	6	Positive	Positive	Negative	65 years	Married (including common law)
Female	White	Breast	8500/3: Infiltrating duct carcinoma, NOS	Blank(s)	Blank(s)	Blank(s)	Surgery performed	None/Unknown	No/Unknown	3	Positive	Negative	Positive	63 years	Married (including common law)
Female	Asian or Pacific Islander	Breast	8500/3: Infiltrating duct carcinoma, NOS	T1b	N0	M0	Surgery performed	Refused (1988+)	No/Unknown	6	Positive	Positive	Negative	65 years	Single (never married)
Female	White	Breast	8500/3: Infiltrating duct carcinoma, NOS	T1b	N0(mol+)	M0	Surgery performed	Beam radiation	No/Unknown	6	Positive	Positive	Negative	73 years	Widowed
Female	White	Breast	8500/3: Infiltrating duct carcinoma, NOS	T1mi	N0	M0	Surgery performed	None/Unknown	No/Unknown	1	Positive	Positive	Borderline/Unknown	81 years	Single (never married)
Female	Asian or Pacific Islander	Breast	8500/3: Infiltrating duct carcinoma, NOS	T2	N0	M0	Surgery performed	None/Unknown	No/Unknown	23	Positive	Positive	Negative	57 years	Married (including common law)
Female	Asian or Pacific Islander	Breast	8500/3: Infiltrating duct carcinoma, NOS	Blank(s)	Blank(s)	Blank(s)	Surgery performed	None/Unknown	No/Unknown	2	Positive	Positive	Negative	71 years	Widowed
Female	White	Breast	8500/3: Infiltrating duct carcinoma, NOS	T1b	N0	M0	Surgery performed	None/Unknown	No/Unknown	8	Positive	Positive	Negative	74 years	Married (including common law)
Female	White	Breast	8500/3: Infiltrating duct carcinoma, NOS	T4c	N0	M0	Surgery performed	None/Unknown	No/Unknown	5	Positive	Positive	Negative	73 years	Married (including common law)
Female	White	Breast	8500/3: Infiltrating duct carcinoma, NOS	Blank(s)	Blank(s)	Blank(s)	Surgery performed	None/Unknown	No/Unknown	7	Positive	Positive	Negative	84 years	Widowed
Female	White	Breast	8500/3: Infiltrating duct carcinoma, NOS	Blank(s)	Blank(s)	Blank(s)	Surgery performed	Beam radiation	Yes	22	Negative	Negative	Negative	61 years	Married (including common law)
Female	Asian or Pacific Islander	Breast	8500/3: Infiltrating duct carcinoma, NOS	Blank(s)	Blank(s)	Blank(s)	Surgery performed	None/Unknown	No/Unknown	50	Positive	Positive	Negative	72 years	Married (including common law)
Female	White	Breast	8500/3: Infiltrating duct carcinoma, NOS	T3	N1	M0	Surgery performed	Beam radiation	Yes	96	Positive	Negative	Negative	68 years	Divorced
Female	White	Breast	8500/3: Infiltrating duct carcinoma, NOS	T2	N0	M0	Surgery performed	Beam radiation	No/Unknown	27	Positive	Positive	Negative	71 years	Married (including common law)
Female	White	Breast	8500/3: Infiltrating duct carcinoma, NOS	Blank(s)	Blank(s)	Blank(s)	Surgery performed	Beam radiation	Yes	20	Positive	Positive	Positive	53 years	Married (including common law)
Female	Asian or Pacific Islander	Breast	8500/3: Infiltrating duct carcinoma, NOS	Blank(s)	Blank(s)	Blank(s)	Surgery performed	None/Unknown	No/Unknown	21	Negative	Negative	Negative	68 years	Married (including common law)
Female	White	Breast	8500/3: Infiltrating duct carcinoma, NOS	T1c	N0	M0	Surgery performed	Beam radiation	No/Unknown	12	Positive	Positive	Negative	68 years	Married (including common law)
Female	White	Breast	8500/3: Infiltrating duct carcinoma, NOS	Blank(s)	Blank(s)	Blank(s)	Surgery performed	None/Unknown	Yes	5	Negative	Negative	Positive	66 years	Single (never married)
Female	White	Breast	8500/3: Infiltrating duct carcinoma, NOS	Blank(s)	Blank(s)	Blank(s)	Surgery performed	None/Unknown	No/Unknown	6	Positive	Positive	Negative	59 years	Married (including common law)
Female	White	Breast	8500/3: Infiltrating duct carcinoma, NOS	Blank(s)	Blank(s)	Blank(s)	Surgery performed	Beam radiation	No/Unknown	17	Positive	Positive	Negative	66 years	Married (including common law)
Female	White	Breast	8500/3: Infiltrating duct carcinoma, NOS	T1a	N0	M0	Surgery performed	Beam radiation	No/Unknown	3	Positive	Positive	Negative	61 years	Single (never married)
Female	White	Breast	8500/3: Infiltrating duct carcinoma, NOS	T1b	N0	M0	Surgery performed	None/Unknown	No/Unknown	10	Positive	Positive	Negative	85+ years	Divorced
Female	White	Breast	8500/3: Infiltrating duct carcinoma, NOS	T1b	N0	M0	Surgery performed	Refused (1988+)	No/Unknown	8	Positive	Positive	Negative	85+ years	Widowed
Female	White	Breast	8500/3: Infiltrating duct carcinoma, NOS	T2	N0	M0	Surgery performed	None/Unknown	No/Unknown	40	Positive	Negative	Negative	74 years	Divorced
Female	White	Breast	8500/3: Infiltrating duct carcinoma, NOS	Blank(s)	Blank(s)	Blank(s)	Surgery performed	None/Unknown	Yes	40	Positive	Positive	Negative	54 years	Single (never married)
Female	White	Breast	8500/3: Infiltrating duct carcinoma, NOS	T1c	N0	M0	Surgery performed	None/Unknown	No/Unknown	15	Positive	Positive	Negative	85+ years	Widowed
Female	White	Breast	8500/3: Infiltrating duct carcinoma, NOS	Blank(s)	Blank(s)	Blank(s)	Surgery performed	None/Unknown	No/Unknown	22	Positive	Positive	Negative	60 years	Married (including common law)
Female	White	Breast	8500/3: Infiltrating duct carcinoma, NOS	T2	N0	M0	Surgery performed	Beam radiation	No/Unknown	22	Positive	Positive	Negative	63 years	Married (including common law)
Female	Asian or Pacific Islander	Breast	8500/3: Infiltrating duct carcinoma, NOS	Blank(s)	Blank(s)	Blank(s)	Recommended, unknown if performed	None/Unknown	Yes	28	Negative	Negative	Negative	60 years	Married (including common law)
Female	White	Breast	8500/3: Infiltrating duct carcinoma, NOS	Blank(s)	Blank(s)	Blank(s)	Surgery performed	None/Unknown	No/Unknown	4	Negative	Negative	Negative	52 years	Divorced
Female	White	Breast	8500/3: Infiltrating duct carcinoma, NOS	Blank(s)	Blank(s)	Blank(s)	Surgery performed	Beam radiation	No/Unknown	19	Positive	Positive	Negative	67 years	Married (including common law)
Female	Black	Breast	8500/3: Infiltrating duct carcinoma, NOS	Blank(s)	Blank(s)	Blank(s)	Surgery performed	None/Unknown	No/Unknown	8	Positive	Positive	Negative	71 years	Married (including common law)
Female	White	Breast	8500/3: Infiltrating duct carcinoma, NOS	Blank(s)	Blank(s)	Blank(s)	Not recommended	Beam radiation	Yes	66	Negative	Negative	Positive	59 years	Married (including common law)
Female	White	Breast	8500/3: Infiltrating duct carcinoma, NOS	Blank(s)	Blank(s)	Blank(s)	Not recommended	None/Unknown	Yes	25	Positive	Positive	Positive	59 years	Married (including common law)
Female	White	Breast	8500/3: Infiltrating duct carcinoma, NOS	T1c	N0	M0	Surgery performed	Beam radiation	Yes	12	Positive	Positive	Positive	66 years	Single (never married)
Female	White	Breast	8500/3: Infiltrating duct carcinoma, NOS	Blank(s)	Blank(s)	Blank(s)	Surgery performed	None/Unknown	No/Unknown	23	Positive	Positive	Negative	85+ years	Widowed
Female	White	Breast	8500/3: Infiltrating duct carcinoma, NOS	T2	N1a	M0	Surgery performed	Beam radiation	Yes	37	Positive	Positive	Positive	53 years	Married (including common law)
Female	White	Breast	8500/3: Infiltrating duct carcinoma, NOS	Blank(s)	Blank(s)	Blank(s)	Surgery performed	None/Unknown	No/Unknown	30	Positive	Positive	Negative	71 years	Married (including common law)
Female	White	Breast	8500/3: Infiltrating duct carcinoma, NOS	Blank(s)	Blank(s)	Blank(s)	Surgery performed	None/Unknown	No/Unknown	6	Positive	Positive	Negative	73 years	Married (including common law)
Female	White	Breast	8500/3: Infiltrating duct carcinoma, NOS	Blank(s)	Blank(s)	Blank(s)	Surgery performed	None/Unknown	No/Unknown	7	Positive	Positive	Negative	71 years	Widowed
Female	White	Breast	8500/3: Infiltrating duct carcinoma, NOS	T4b	N1a	M0	Surgery performed	None/Unknown	No/Unknown	62	Positive	Positive	Negative	85+ years	Unknown
Female	White	Breast	8500/3: Infiltrating duct carcinoma, NOS	T1b	N0	M0	Surgery performed	Beam radiation	No/Unknown	9	Positive	Positive	Negative	63 years	Married (including common law)
Female	White	Breast	8500/3: Infiltrating duct carcinoma, NOS	T4a	N0	M1	Not recommended	None/Unknown	Yes	45	Positive	Negative	Negative	84 years	Married (including common law)
Female	White	Breast	8500/3: Infiltrating duct carcinoma, NOS	T1c	N0	M0	Surgery performed	Beam radiation	No/Unknown	15	Positive	Positive	Negative	73 years	Divorced
Female	White	Breast	8500/3: Infiltrating duct carcinoma, NOS	T1c	N0	M0	Surgery performed	None/Unknown	No/Unknown	19	Positive	Positive	Negative	73 years	Single (never married)
Female	Asian or Pacific Islander	Breast	8500/3: Infiltrating duct carcinoma, NOS	T2	N0	M0	Surgery performed	Beam radiation	No/Unknown	28	Negative	Negative	Negative	76 years	Married (including common law)
Female	White	Breast	8500/3: Infiltrating duct carcinoma, NOS	T1b	N0	M0	Surgery performed	Beam radiation	No/Unknown	10	Positive	Negative	Negative	73 years	Widowed
Female	White	Breast	8500/3: Infiltrating duct carcinoma, NOS	Blank(s)	Blank(s)	Blank(s)	Surgery performed	Beam radiation	No/Unknown	20	Positive	Positive	Negative	85+ years	Separated
Female	White	Breast	8500/3: Infiltrating duct carcinoma, NOS	Blank(s)	Blank(s)	Blank(s)	Surgery performed	None/Unknown	Yes	11	Positive	Negative	Negative	59 years	Married (including common law)
Female	White	Breast	8500/3: Infiltrating duct carcinoma, NOS	T3	N1a	M0	Surgery performed	Beam radiation	Yes	90	Negative	Negative	Negative	73 years	Married (including common law)
Female	White	Breast	8500/3: Infiltrating duct carcinoma, NOS	T1c	N0	M0	Surgery performed	None/Unknown	No/Unknown	14	Positive	Positive	Negative	63 years	Married (including common law)
Female	White	Breast	8500/3: Infiltrating duct carcinoma, NOS	Blank(s)	Blank(s)	Blank(s)	Surgery performed	Beam radiation	Yes	19	Negative	Negative	Positive	63 years	Married (including common law)
Female	Asian or Pacific Islander	Breast	8500/3: Infiltrating duct carcinoma, NOS	T2	N0	M0	Surgery performed	Beam radiation	No/Unknown	40	Positive	Positive	Negative	68 years	Married (including common law)
Female	White	Breast	8500/3: Infiltrating duct carcinoma, NOS	T1c	N0	M0	Surgery performed	None/Unknown	No/Unknown	15	Positive	Positive	Negative	74 years	Single (never married)
Female	White	Breast	8500/3: Infiltrating duct carcinoma, NOS	Blank(s)	Blank(s)	Blank(s)	Surgery performed	None/Unknown	No/Unknown	28	Positive	Positive	Negative	85+ years	Single (never married)
Female	White	Breast	8500/3: Infiltrating duct carcinoma, NOS	T1a	N0	M0	Surgery performed	None/Unknown	No/Unknown	5	Positive	Positive	Negative	70 years	Married (including common law)
Female	White	Breast	8500/3: Infiltrating duct carcinoma, NOS	Blank(s)	Blank(s)	Blank(s)	Surgery performed	Beam radiation	No/Unknown	4	Positive	Positive	Negative	75 years	Married (including common law)
Female	White	Breast	8500/3: Infiltrating duct carcinoma, NOS	T2	N0	M0	Surgery performed	None/Unknown	Yes	23	Positive	Negative	Negative	84 years	Widowed
Female	Asian or Pacific Islander	Breast	8500/3: Infiltrating duct carcinoma, NOS	Blank(s)	Blank(s)	Blank(s)	Surgery performed	None/Unknown	Yes	22	Positive	Positive	Negative	66 years	Divorced
Female	White	Breast	8500/3: Infiltrating duct carcinoma, NOS	Blank(s)	Blank(s)	Blank(s)	Surgery performed	None/Unknown	No/Unknown	990	Borderline/Unknown	Borderline/Unknown	Borderline/Unknown	65 years	Married (including common law)
Female	Black	Breast	8500/3: Infiltrating duct carcinoma, NOS	T2	N0	M0	Surgery performed	Beam radiation	Yes	37	Negative	Negative	Negative	59 years	Married (including common law)
Female	White	Breast	8500/3: Infiltrating duct carcinoma, NOS	T1b	N0	M0	Surgery performed	None/Unknown	No/Unknown	8	Positive	Positive	Negative	66 years	Unknown
Female	White	Breast	8500/3: Infiltrating duct carcinoma, NOS	T1b	N0	M0	Not recommended	None/Unknown	Yes	7	Positive	Positive	Negative	66 years	Married (including common law)
Female	Asian or Pacific Islander	Breast	8500/3: Infiltrating duct carcinoma, NOS	Blank(s)	Blank(s)	Blank(s)	Surgery performed	None/Unknown	No/Unknown	7	Positive	Positive	Negative	79 years	Married (including common law)
Female	Black	Breast	8500/3: Infiltrating duct carcinoma, NOS	Blank(s)	Blank(s)	Blank(s)	Surgery performed	None/Unknown	No/Unknown	55	Positive	Positive	Negative	69 years	Divorced
Female	White	Breast	8500/3: Infiltrating duct carcinoma, NOS	Blank(s)	Blank(s)	Blank(s)	Surgery performed	None/Unknown	No/Unknown	2	Positive	Positive	Negative	63 years	Single (never married)
Female	White	Breast	8500/3: Infiltrating duct carcinoma, NOS	T1b	N0	M0	Surgery performed	Refused (1988+)	No/Unknown	9	Negative	Negative	Positive	85+ years	Divorced
Female	White	Breast	8500/3: Infiltrating duct carcinoma, NOS	Blank(s)	Blank(s)	Blank(s)	Surgery performed	Radioactive implants (includes brachytherapy) (1988+)	No/Unknown	11	Positive	Positive	Negative	78 years	Widowed
Female	Black	Breast	8500/3: Infiltrating duct carcinoma, NOS	T1c	N0	M0	Surgery performed	None/Unknown	No/Unknown	12	Positive	Positive	Negative	72 years	Married (including common law)
Female	White	Breast	8500/3: Infiltrating duct carcinoma, NOS	Blank(s)	Blank(s)	Blank(s)	Surgery performed	None/Unknown	Yes	10	Negative	Negative	Negative	54 years	Married (including common law)
Female	White	Breast	8500/3: Infiltrating duct carcinoma, NOS	Blank(s)	Blank(s)	Blank(s)	Surgery performed	None/Unknown	Yes	16	Negative	Negative	Positive	80 years	Married (including common law)
Female	White	Breast	8500/3: Infiltrating duct carcinoma, NOS	T2	N0	M0	Surgery performed	None/Unknown	No/Unknown	28	Positive	Positive	Negative	81 years	Widowed
Female	Asian or Pacific Islander	Breast	8500/3: Infiltrating duct carcinoma, NOS	T2	N0	M0	Surgery performed	Refused (1988+)	No/Unknown	27	Positive	Negative	Negative	68 years	Married (including common law)
Female	Black	Breast	8500/3: Infiltrating duct carcinoma, NOS	Blank(s)	Blank(s)	Blank(s)	Surgery performed	Beam radiation	Yes	19	Positive	Positive	Positive	64 years	Married (including common law)
Female	White	Breast	8500/3: Infiltrating duct carcinoma, NOS	Blank(s)	Blank(s)	Blank(s)	Surgery performed	Beam radiation	No/Unknown	16	Positive	Positive	Positive	70 years	Single (never married)
Female	White	Breast	8500/3: Infiltrating duct carcinoma, NOS	Blank(s)	Blank(s)	Blank(s)	Surgery performed	None/Unknown	No/Unknown	8	Positive	Positive	Negative	75 years	Married (including common law)
Female	White	Breast	8500/3: Infiltrating duct carcinoma, NOS	Blank(s)	Blank(s)	Blank(s)	Surgery performed	None/Unknown	Yes	12	Positive	Positive	Negative	58 years	Married (including common law)
Female	White	Breast	8500/3: Infiltrating duct carcinoma, NOS	Blank(s)	Blank(s)	Blank(s)	Surgery performed	None/Unknown	Yes	37	Positive	Positive	Negative	76 years	Married (including common law)
Female	White	Breast	8500/3: Infiltrating duct carcinoma, NOS	Blank(s)	Blank(s)	Blank(s)	Surgery performed	Beam radiation	No/Unknown	7	Positive	Positive	Negative	58 years	Married (including common law)
Female	White	Breast	8500/3: Infiltrating duct carcinoma, NOS	Blank(s)	Blank(s)	Blank(s)	Surgery performed	Beam radiation	Yes	30	Negative	Negative	Negative	69 years	Married (including common law)
Female	White	Breast	8500/3: Infiltrating duct carcinoma, NOS	T2	N0	M0	Surgery performed	None/Unknown	No/Unknown	21	Positive	Positive	Negative	74 years	Widowed
Female	White	Breast	8500/3: Infiltrating duct carcinoma, NOS	Blank(s)	Blank(s)	Blank(s)	Surgery performed	None/Unknown	No/Unknown	5	Positive	Negative	Negative	80 years	Widowed
Female	White	Breast	8500/3: Infiltrating duct carcinoma, NOS	Blank(s)	Blank(s)	Blank(s)	Surgery performed	None/Unknown	No/Unknown	5	Negative	Negative	Borderline/Unknown	82 years	Married (including common law)
Female	White	Breast	8500/3: Infiltrating duct carcinoma, NOS	Blank(s)	Blank(s)	Blank(s)	Surgery performed	None/Unknown	No/Unknown	14	Positive	Negative	Negative	75 years	Widowed
Female	White	Breast	8500/3: Infiltrating duct carcinoma, NOS	Blank(s)	Blank(s)	Blank(s)	Surgery performed	None/Unknown	No/Unknown	6	Positive	Positive	Negative	49 years	Married (including common law)
Female	White	Breast	8500/3: Infiltrating duct carcinoma, NOS	T1c	N0	M0	Surgery performed	None/Unknown	No/Unknown	12	Positive	Positive	Negative	85+ years	Single (never married)
Female	White	Breast	8500/3: Infiltrating duct carcinoma, NOS	T1b	N0	M0	Surgery performed	None/Unknown	Yes	7	Positive	Positive	Negative	59 years	Married (including common law)
Female	White	Breast	8500/3: Infiltrating duct carcinoma, NOS	Blank(s)	Blank(s)	Blank(s)	Surgery performed	None/Unknown	Yes	30	Positive	Positive	Negative	56 years	Married (including common law)
Female	White	Breast	8500/3: Infiltrating duct carcinoma, NOS	Blank(s)	Blank(s)	Blank(s)	Surgery performed	None/Unknown	No/Unknown	7	Positive	Negative	Negative	85+ years	Widowed
Female	White	Breast	8500/3: Infiltrating duct carcinoma, NOS	Blank(s)	Blank(s)	Blank(s)	Surgery performed	None/Unknown	No/Unknown	41	Positive	Positive	Negative	85+ years	Divorced
Female	White	Breast	8500/3: Infiltrating duct carcinoma, NOS	Blank(s)	Blank(s)	Blank(s)	Surgery performed	Beam radiation	Yes	7	Positive	Negative	Negative	69 years	Divorced
Female	Black	Breast	8500/3: Infiltrating duct carcinoma, NOS	Blank(s)	Blank(s)	Blank(s)	Surgery performed	Beam radiation	Yes	40	Positive	Negative	Positive	65 years	Married (including common law)
Female	White	Breast	8500/3: Infiltrating duct carcinoma, NOS	Blank(s)	Blank(s)	Blank(s)	Surgery performed	Beam radiation	Yes	24	Positive	Negative	Positive	55 years	Divorced
Female	Asian or Pacific Islander	Breast	8500/3: Infiltrating duct carcinoma, NOS	Blank(s)	Blank(s)	Blank(s)	Surgery performed	Beam radiation	No/Unknown	9	Positive	Positive	Negative	65 years	Divorced
Female	White	Breast	8500/3: Infiltrating duct carcinoma, NOS	Blank(s)	Blank(s)	Blank(s)	Surgery performed	None/Unknown	No/Unknown	12	Positive	Positive	Negative	72 years	Separated
Female	White	Breast	8500/3: Infiltrating duct carcinoma, NOS	Blank(s)	Blank(s)	Blank(s)	Surgery performed	None/Unknown	No/Unknown	12	Positive	Positive	Negative	81 years	Married (including common law)
Female	White	Breast	8500/3: Infiltrating duct carcinoma, NOS	Blank(s)	Blank(s)	Blank(s)	Surgery performed	None/Unknown	No/Unknown	26	Positive	Positive	Negative	76 years	Single (never married)
Female	White	Breast	8500/3: Infiltrating duct carcinoma, NOS	Blank(s)	Blank(s)	Blank(s)	Surgery performed	Beam radiation	No/Unknown	13	Positive	Positive	Negative	47 years	Married (including common law)
Female	Asian or Pacific Islander	Breast	8500/3: Infiltrating duct carcinoma, NOS	T1c	N0	M0	Surgery performed	Beam radiation	Yes	11	Positive	Positive	Positive	44 years	Married (including common law)
Female	White	Breast	8500/3: Infiltrating duct carcinoma, NOS	T2	N0	M0	Surgery performed	None/Unknown	No/Unknown	25	Negative	Negative	Negative	85+ years	Widowed
Male	Black	Breast	8500/3: Infiltrating duct carcinoma, NOS	T1c	N0	M0	Surgery performed	None/Unknown	No/Unknown	13	Positive	Positive	Negative	83 years	Married (including common law)
Female	White	Breast	8500/3: Infiltrating duct carcinoma, NOS	T2	N1	M1	Not recommended	None/Unknown	No/Unknown	46	Negative	Negative	Negative	85+ years	Married (including common law)
Female	White	Breast	8500/3: Infiltrating duct carcinoma, NOS	T1b	N0	M0	Surgery performed	None/Unknown	No/Unknown	6	Borderline/Unknown	Positive	Negative	63 years	Married (including common law)
Female	White	Breast	8500/3: Infiltrating duct carcinoma, NOS	T2	N0	M0	Surgery performed	Beam radiation	No/Unknown	22	Negative	Negative	Positive	80 years	Married (including common law)
Female	Asian or Pacific Islander	Breast	8500/3: Infiltrating duct carcinoma, NOS	T2	N2a	M0	Surgery performed	Beam radiation	No/Unknown	34	Positive	Positive	Negative	73 years	Married (including common law)
Female	White	Breast	8500/3: Infiltrating duct carcinoma, NOS	T1c	N0	M0	Surgery performed	None/Unknown	No/Unknown	13	Positive	Positive	Negative	67 years	Married (including common law)
Female	Asian or Pacific Islander	Breast	8500/3: Infiltrating duct carcinoma, NOS	T2	N1b	M0	Surgery performed	Beam radiation	Yes	25	Negative	Negative	Negative	74 years	Married (including common law)
Female	White	Breast	8500/3: Infiltrating duct carcinoma, NOS	Blank(s)	Blank(s)	Blank(s)	Surgery performed	None/Unknown	No/Unknown	12	Positive	Positive	Negative	84 years	Married (including common law)
Female	Asian or Pacific Islander	Breast	8500/3: Infiltrating duct carcinoma, NOS	Blank(s)	Blank(s)	Blank(s)	Surgery performed	None/Unknown	No/Unknown	5	Positive	Negative	Negative	50 years	Single (never married)
Female	White	Breast	8500/3: Infiltrating duct carcinoma, NOS	T1b	N0	M0	Surgery performed	Refused (1988+)	No/Unknown	7	Positive	Positive	Negative	67 years	Married (including common law)
Female	Asian or Pacific Islander	Breast	8500/3: Infiltrating duct carcinoma, NOS	T1c	N0	M0	Surgery performed	Refused (1988+)	No/Unknown	16	Positive	Positive	Negative	73 years	Married (including common law)
Female	White	Breast	8500/3: Infiltrating duct carcinoma, NOS	T1c	N0	M0	Surgery performed	None/Unknown	No/Unknown	20	Positive	Negative	Negative	76 years	Widowed
Female	Asian or Pacific Islander	Breast	8500/3: Infiltrating duct carcinoma, NOS	Blank(s)	Blank(s)	Blank(s)	Surgery performed	None/Unknown	Yes	40	Positive	Positive	Positive	58 years	Married (including common law)
Female	Black	Breast	8500/3: Infiltrating duct carcinoma, NOS	T2	N0	M0	Surgery performed	None/Unknown	Yes	26	Negative	Negative	Negative	62 years	Single (never married)
Female	White	Breast	8500/3: Infiltrating duct carcinoma, NOS	T1b	N0	M0	Surgery performed	None/Unknown	Yes	9	Positive	Positive	Positive	64 years	Married (including common law)
Female	White	Breast	8500/3: Infiltrating duct carcinoma, NOS	T1c	N0	M0	Surgery performed	None/Unknown	No/Unknown	20	Positive	Positive	Negative	62 years	Unmarried or Domestic Partner
Female	White	Breast	8500/3: Infiltrating duct carcinoma, NOS	Blank(s)	Blank(s)	Blank(s)	Surgery performed	Beam radiation	No/Unknown	10	Positive	Positive	Negative	63 years	Divorced
Female	White	Breast	8500/3: Infiltrating duct carcinoma, NOS	T2	N0	M0	Surgery performed	Beam radiation	No/Unknown	35	Negative	Negative	Negative	79 years	Divorced
Female	Asian or Pacific Islander	Breast	8500/3: Infiltrating duct carcinoma, NOS	Blank(s)	Blank(s)	Blank(s)	Surgery performed	Beam radiation	No/Unknown	18	Positive	Positive	Negative	78 years	Married (including common law)
Female	White	Breast	8500/3: Infiltrating duct carcinoma, NOS	Blank(s)	Blank(s)	Blank(s)	Surgery performed	Beam radiation	No/Unknown	22	Positive	Positive	Negative	85+ years	Divorced
Female	White	Breast	8500/3: Infiltrating duct carcinoma, NOS	T1c	N0	M0	Surgery performed	None/Unknown	No/Unknown	12	Positive	Positive	Negative	85+ years	Married (including common law)
Female	White	Breast	8500/3: Infiltrating duct carcinoma, NOS	Blank(s)	Blank(s)	Blank(s)	Surgery performed	None/Unknown	No/Unknown	25	Positive	Positive	Negative	69 years	Married (including common law)
Female	White	Breast	8500/3: Infiltrating duct carcinoma, NOS	Blank(s)	Blank(s)	Blank(s)	Surgery performed	None/Unknown	No/Unknown	2	Positive	Positive	Negative	59 years	Single (never married)
Female	White	Breast	8500/3: Infiltrating duct carcinoma, NOS	T1c	N0	M0	Surgery performed	None/Unknown	No/Unknown	15	Positive	Positive	Negative	66 years	Single (never married)
Female	White	Breast	8500/3: Infiltrating duct carcinoma, NOS	Blank(s)	Blank(s)	Blank(s)	Surgery performed	None/Unknown	No/Unknown	26	Positive	Positive	Negative	69 years	Married (including common law)
Female	White	Breast	8500/3: Infiltrating duct carcinoma, NOS	Blank(s)	Blank(s)	Blank(s)	Surgery performed	None/Unknown	No/Unknown	10	Positive	Positive	Negative	62 years	Divorced
Female	White	Breast	8500/3: Infiltrating duct carcinoma, NOS	Blank(s)	Blank(s)	Blank(s)	Recommended but not performed, patient refused	None/Unknown	No/Unknown	20	Positive	Positive	Negative	85+ years	Widowed
Female	White	Breast	8500/3: Infiltrating duct carcinoma, NOS	Blank(s)	Blank(s)	Blank(s)	Surgery performed	None/Unknown	Yes	19	Positive	Positive	Positive	77 years	Married (including common law)
Female	Asian or Pacific Islander	Breast	8500/3: Infiltrating duct carcinoma, NOS	T2	N0	M0	Surgery performed	Beam radiation	Yes	42	Negative	Negative	Negative	59 years	Married (including common law)
Female	Asian or Pacific Islander	Breast	8500/3: Infiltrating duct carcinoma, NOS	Blank(s)	Blank(s)	Blank(s)	Surgery performed	None/Unknown	No/Unknown	10	Positive	Positive	Negative	74 years	Married (including common law)
Female	White	Breast	8500/3: Infiltrating duct carcinoma, NOS	T2	N0	M0	Surgery performed	None/Unknown	No/Unknown	23	Positive	Positive	Negative	85+ years	Widowed
Female	White	Breast	8500/3: Infiltrating duct carcinoma, NOS	Blank(s)	Blank(s)	Blank(s)	Surgery performed	Beam radiation	No/Unknown	16	Positive	Positive	Negative	76 years	Divorced
Female	White	Breast	8500/3: Infiltrating duct carcinoma, NOS	Blank(s)	Blank(s)	Blank(s)	Surgery performed	Beam radiation	Yes	11	Negative	Negative	Negative	66 years	Single (never married)
Female	White	Breast	8500/3: Infiltrating duct carcinoma, NOS	T1c	N0	M0	Surgery performed	None/Unknown	No/Unknown	18	Positive	Positive	Negative	85+ years	Widowed
Female	Asian or Pacific Islander	Breast	8500/3: Infiltrating duct carcinoma, NOS	Blank(s)	Blank(s)	Blank(s)	Surgery performed	None/Unknown	No/Unknown	12	Positive	Negative	Negative	73 years	Widowed
Female	Asian or Pacific Islander	Breast	8500/3: Infiltrating duct carcinoma, NOS	T1b	N0	M0	Surgery performed	None/Unknown	No/Unknown	8	Positive	Positive	Negative	82 years	Widowed
Female	White	Breast	8500/3: Infiltrating duct carcinoma, NOS	Blank(s)	Blank(s)	Blank(s)	Surgery performed	Beam radiation	Yes	30	Positive	Positive	Negative	73 years	Married (including common law)
Female	Asian or Pacific Islander	Breast	8500/3: Infiltrating duct carcinoma, NOS	Blank(s)	Blank(s)	Blank(s)	Surgery performed	Beam radiation	No/Unknown	12	Positive	Positive	Negative	55 years	Married (including common law)
Female	White	Breast	8500/3: Infiltrating duct carcinoma, NOS	Blank(s)	Blank(s)	Blank(s)	Surgery performed	Beam radiation	No/Unknown	3	Positive	Positive	Negative	64 years	Single (never married)
Female	White	Breast	8500/3: Infiltrating duct carcinoma, NOS	T1c	N0	M0	Surgery performed	None/Unknown	Yes	19	Positive	Negative	Negative	59 years	Married (including common law)
Female	White	Breast	8500/3: Infiltrating duct carcinoma, NOS	Blank(s)	Blank(s)	Blank(s)	Surgery performed	Beam radiation	No/Unknown	6	Positive	Negative	Negative	78 years	Married (including common law)
Female	White	Breast	8500/3: Infiltrating duct carcinoma, NOS	T1c	N0	M0	Surgery performed	Beam radiation	No/Unknown	20	Positive	Negative	Negative	77 years	Widowed
Female	White	Breast	8500/3: Infiltrating duct carcinoma, NOS	Blank(s)	Blank(s)	Blank(s)	Surgery performed	None/Unknown	No/Unknown	52	Positive	Positive	Negative	71 years	Married (including common law)
Female	White	Breast	8500/3: Infiltrating duct carcinoma, NOS	Blank(s)	Blank(s)	Blank(s)	Not recommended	None/Unknown	Yes	29	Negative	Negative	Positive	65 years	Married (including common law)
Female	White	Breast	8500/3: Infiltrating duct carcinoma, NOS	Blank(s)	Blank(s)	Blank(s)	Surgery performed	Beam radiation	No/Unknown	26	Positive	Positive	Negative	75 years	Divorced
Female	White	Breast	8500/3: Infiltrating duct carcinoma, NOS	T1c	N1mi	M1	Surgery performed	Beam radiation	Yes	12	Positive	Positive	Negative	59 years	Single (never married)
Female	Asian or Pacific Islander	Breast	8500/3: Infiltrating duct carcinoma, NOS	Blank(s)	Blank(s)	Blank(s)	Surgery performed	Beam radiation	Yes	27	Negative	Negative	Positive	60 years	Married (including common law)
Female	White	Breast	8500/3: Infiltrating duct carcinoma, NOS	Blank(s)	Blank(s)	Blank(s)	Surgery performed	Beam radiation	Yes	29	Positive	Positive	Negative	65 years	Widowed
Female	White	Breast	8500/3: Infiltrating duct carcinoma, NOS	T2	N1a	M0	Surgery performed	Beam radiation	Yes	40	Positive	Positive	Negative	38 years	Single (never married)
Female	White	Breast	8500/3: Infiltrating duct carcinoma, NOS	Blank(s)	Blank(s)	Blank(s)	Surgery performed	None/Unknown	No/Unknown	15	Positive	Positive	Negative	70 years	Divorced
Female	Black	Breast	8500/3: Infiltrating duct carcinoma, NOS	Blank(s)	Blank(s)	Blank(s)	Surgery performed	Beam radiation	No/Unknown	18	Positive	Negative	Negative	69 years	Married (including common law)
Female	Asian or Pacific Islander	Breast	8500/3: Infiltrating duct carcinoma, NOS	T2	N0	M0	Surgery performed	None/Unknown	No/Unknown	24	Positive	Positive	Negative	69 years	Married (including common law)
Female	White	Breast	8500/3: Infiltrating duct carcinoma, NOS	T1b	N0	M0	Surgery performed	None/Unknown	No/Unknown	9	Positive	Negative	Negative	75 years	Married (including common law)
Female	White	Breast	8500/3: Infiltrating duct carcinoma, NOS	T1a	N0	M0	Surgery performed	None/Unknown	No/Unknown	5	Positive	Positive	Negative	73 years	Widowed
Female	White	Breast	8500/3: Infiltrating duct carcinoma, NOS	Blank(s)	Blank(s)	Blank(s)	Surgery performed	None/Unknown	No/Unknown	15	Positive	Positive	Negative	61 years	Married (including common law)
Female	White	Breast	8500/3: Infiltrating duct carcinoma, NOS	T3	N1	M0	Not recommended	None/Unknown	No/Unknown	53	Positive	Positive	Negative	85+ years	Widowed
Female	White	Breast	8500/3: Infiltrating duct carcinoma, NOS	Blank(s)	Blank(s)	Blank(s)	Surgery performed	None/Unknown	No/Unknown	24	Positive	Positive	Negative	85+ years	Married (including common law)
Female	White	Breast	8500/3: Infiltrating duct carcinoma, NOS	Blank(s)	Blank(s)	Blank(s)	Not recommended	None/Unknown	No/Unknown	24	Positive	Positive	Borderline/Unknown	81 years	Married (including common law)
Female	White	Breast	8500/3: Infiltrating duct carcinoma, NOS	Blank(s)	Blank(s)	Blank(s)	Surgery performed	None/Unknown	No/Unknown	18	Positive	Positive	Negative	78 years	Married (including common law)
Female	Asian or Pacific Islander	Breast	8500/3: Infiltrating duct carcinoma, NOS	Blank(s)	Blank(s)	Blank(s)	Surgery performed	Beam radiation	No/Unknown	6	Positive	Positive	Negative	65 years	Single (never married)
Female	Asian or Pacific Islander	Breast	8500/3: Infiltrating duct carcinoma, NOS	Blank(s)	Blank(s)	Blank(s)	Surgery performed	None/Unknown	Yes	60	Positive	Negative	Negative	62 years	Married (including common law)
Female	White	Breast	8500/3: Infiltrating duct carcinoma, NOS	Blank(s)	Blank(s)	Blank(s)	Surgery performed	Beam radiation	No/Unknown	6	Positive	Positive	Negative	76 years	Married (including common law)
Female	White	Breast	8500/3: Infiltrating duct carcinoma, NOS	Blank(s)	Blank(s)	Blank(s)	Surgery performed	Beam radiation	No/Unknown	12	Positive	Positive	Negative	55 years	Single (never married)
Female	Asian or Pacific Islander	Breast	8500/3: Infiltrating duct carcinoma, NOS	T2	N0	M0	Surgery performed	None/Unknown	No/Unknown	22	Positive	Positive	Negative	56 years	Married (including common law)
Female	White	Breast	8500/3: Infiltrating duct carcinoma, NOS	Blank(s)	Blank(s)	Blank(s)	Surgery performed	Beam radiation	Yes	45	Positive	Positive	Positive	57 years	Married (including common law)
Female	White	Breast	8500/3: Infiltrating duct carcinoma, NOS	Blank(s)	Blank(s)	Blank(s)	Surgery performed	None/Unknown	No/Unknown	6	Positive	Positive	Negative	73 years	Married (including common law)
Female	Asian or Pacific Islander	Breast	8500/3: Infiltrating duct carcinoma, NOS	Blank(s)	Blank(s)	Blank(s)	Surgery performed	None/Unknown	No/Unknown	12	Positive	Positive	Negative	62 years	Married (including common law)
Female	White	Breast	8500/3: Infiltrating duct carcinoma, NOS	Blank(s)	Blank(s)	Blank(s)	Surgery performed	None/Unknown	No/Unknown	2	Positive	Positive	Negative	74 years	Married (including common law)
Female	White	Breast	8500/3: Infiltrating duct carcinoma, NOS	Blank(s)	Blank(s)	Blank(s)	Surgery performed	None/Unknown	No/Unknown	1	Negative	Negative	Borderline/Unknown	66 years	Married (including common law)
Female	White	Breast	8500/3: Infiltrating duct carcinoma, NOS	T1b	N0	M0	Surgery performed	Beam radiation	No/Unknown	6	Positive	Positive	Negative	58 years	Married (including common law)
Female	White	Breast	8500/3: Infiltrating duct carcinoma, NOS	T1c	N0	M0	Surgery performed	None/Unknown	No/Unknown	15	Positive	Positive	Negative	73 years	Married (including common law)
Female	White	Breast	8500/3: Infiltrating duct carcinoma, NOS	Blank(s)	Blank(s)	Blank(s)	Surgery performed	Beam radiation	Yes	13	Positive	Negative	Negative	52 years	Married (including common law)
Female	White	Breast	8500/3: Infiltrating duct carcinoma, NOS	Blank(s)	Blank(s)	Blank(s)	Surgery performed	None/Unknown	Yes	27	Positive	Positive	Positive	57 years	Married (including common law)
Female	Asian or Pacific Islander	Breast	8500/3: Infiltrating duct carcinoma, NOS	Blank(s)	Blank(s)	Blank(s)	Surgery performed	Beam radiation	Yes	22	Positive	Positive	Negative	54 years	Married (including common law)
Female	Asian or Pacific Islander	Breast	8500/3: Infiltrating duct carcinoma, NOS	Blank(s)	Blank(s)	Blank(s)	Surgery performed	Beam radiation	Yes	4	Positive	Positive	Negative	54 years	Married (including common law)
Female	White	Breast	8500/3: Infiltrating duct carcinoma, NOS	Blank(s)	Blank(s)	Blank(s)	Surgery performed	Beam radiation	No/Unknown	3	Positive	Positive	Negative	60 years	Single (never married)
Female	Asian or Pacific Islander	Breast	8500/3: Infiltrating duct carcinoma, NOS	T1c	N0	M0	Surgery performed	Beam radiation	No/Unknown	11	Positive	Positive	Negative	74 years	Married (including common law)
Female	White	Breast	8500/3: Infiltrating duct carcinoma, NOS	T1b	N0	M0	Surgery performed	None/Unknown	No/Unknown	10	Positive	Positive	Negative	53 years	Divorced
Female	Asian or Pacific Islander	Breast	8500/3: Infiltrating duct carcinoma, NOS	T1b	N0	M0	Surgery performed	Beam radiation	No/Unknown	8	Positive	Positive	Negative	78 years	Married (including common law)
Female	White	Breast	8500/3: Infiltrating duct carcinoma, NOS	T1b	N1	M0	Surgery performed	Refused (1988+)	No/Unknown	8	Positive	Negative	Negative	73 years	Single (never married)
Female	White	Breast	8500/3: Infiltrating duct carcinoma, NOS	T1c	N0	M0	Surgery performed	None/Unknown	No/Unknown	15	Positive	Positive	Negative	61 years	Married (including common law)
Female	White	Breast	8500/3: Infiltrating duct carcinoma, NOS	Blank(s)	Blank(s)	Blank(s)	Surgery performed	None/Unknown	No/Unknown	16	Positive	Positive	Negative	60 years	Divorced
Female	White	Breast	8500/3: Infiltrating duct carcinoma, NOS	T2	N0	M0	Surgery performed	None/Unknown	Yes	24	Negative	Negative	Negative	56 years	Divorced
Female	White	Breast	8500/3: Infiltrating duct carcinoma, NOS	Blank(s)	Blank(s)	Blank(s)	Surgery performed	None/Unknown	No/Unknown	2	Negative	Negative	Negative	57 years	Married (including common law)
Female	White	Breast	8500/3: Infiltrating duct carcinoma, NOS	T2	N0	M0	Surgery performed	None/Unknown	No/Unknown	29	Positive	Positive	Positive	85+ years	Married (including common law)
Female	White	Breast	8500/3: Infiltrating duct carcinoma, NOS	Blank(s)	Blank(s)	Blank(s)	Surgery performed	None/Unknown	No/Unknown	18	Positive	Positive	Negative	61 years	Married (including common law)
Female	White	Breast	8500/3: Infiltrating duct carcinoma, NOS	Blank(s)	Blank(s)	Blank(s)	Surgery performed	None/Unknown	No/Unknown	10	Positive	Positive	Negative	70 years	Married (including common law)
Female	White	Breast	8500/3: Infiltrating duct carcinoma, NOS	T1b	N0	M0	Surgery performed	Beam radiation	No/Unknown	9	Positive	Positive	Negative	78 years	Widowed
Female	White	Breast	8500/3: Infiltrating duct carcinoma, NOS	Blank(s)	Blank(s)	Blank(s)	Surgery performed	Beam radiation	No/Unknown	16	Positive	Positive	Positive	61 years	Married (including common law)
Female	White	Breast	8500/3: Infiltrating duct carcinoma, NOS	Blank(s)	Blank(s)	Blank(s)	Surgery performed	Beam radiation	No/Unknown	3	Positive	Positive	Negative	62 years	Married (including common law)
Female	White	Breast	8500/3: Infiltrating duct carcinoma, NOS	T1c	N0	M0	Surgery performed	Beam radiation	No/Unknown	19	Positive	Positive	Negative	76 years	Divorced
Female	White	Breast	8500/3: Infiltrating duct carcinoma, NOS	Blank(s)	Blank(s)	Blank(s)	Surgery performed	Beam radiation	No/Unknown	6	Positive	Positive	Negative	75 years	Widowed
Female	Asian or Pacific Islander	Breast	8500/3: Infiltrating duct carcinoma, NOS	T1c	N0	M0	Surgery performed	None/Unknown	Yes	11	Positive	Positive	Negative	60 years	Married (including common law)
Female	White	Breast	8500/3: Infiltrating duct carcinoma, NOS	Blank(s)	Blank(s)	Blank(s)	Surgery performed	Beam radiation	Yes	22	Positive	Positive	Negative	73 years	Married (including common law)
Female	White	Breast	8500/3: Infiltrating duct carcinoma, NOS	T1b	N0	M0	Surgery performed	None/Unknown	No/Unknown	7	Positive	Positive	Borderline/Unknown	83 years	Widowed
Female	White	Breast	8500/3: Infiltrating duct carcinoma, NOS	T1c	N0	M0	Surgery performed	Beam radiation	No/Unknown	15	Positive	Positive	Negative	65 years	Married (including common law)
Female	Asian or Pacific Islander	Breast	8500/3: Infiltrating duct carcinoma, NOS	Blank(s)	Blank(s)	Blank(s)	Surgery performed	Beam radiation	Yes	21	Negative	Negative	Negative	74 years	Married (including common law)
Female	Asian or Pacific Islander	Breast	8500/3: Infiltrating duct carcinoma, NOS	Blank(s)	Blank(s)	Blank(s)	Surgery performed	None/Unknown	Yes	30	Negative	Negative	Negative	81 years	Married (including common law)
Female	White	Breast	8500/3: Infiltrating duct carcinoma, NOS	Blank(s)	Blank(s)	Blank(s)	Surgery performed	Beam radiation	No/Unknown	12	Positive	Positive	Negative	82 years	Widowed
Female	White	Breast	8500/3: Infiltrating duct carcinoma, NOS	T1b	N0	M0	Surgery performed	None/Unknown	No/Unknown	8	Positive	Positive	Negative	72 years	Married (including common law)
Female	Asian or Pacific Islander	Breast	8500/3: Infiltrating duct carcinoma, NOS	Blank(s)	Blank(s)	Blank(s)	Surgery performed	None/Unknown	No/Unknown	4	Positive	Positive	Negative	83 years	Widowed
Female	White	Breast	8500/3: Infiltrating duct carcinoma, NOS	Blank(s)	Blank(s)	Blank(s)	Surgery performed	None/Unknown	Yes	14	Negative	Negative	Borderline/Unknown	69 years	Married (including common law)
Female	Asian or Pacific Islander	Breast	8500/3: Infiltrating duct carcinoma, NOS	Blank(s)	Blank(s)	Blank(s)	Surgery performed	None/Unknown	Yes	21	Positive	Positive	Negative	74 years	Married (including common law)
Female	White	Breast	8500/3: Infiltrating duct carcinoma, NOS	Blank(s)	Blank(s)	Blank(s)	Surgery performed	Radiation, NOS method or source not specified	No/Unknown	7	Positive	Positive	Negative	70 years	Widowed
Female	White	Breast	8500/3: Infiltrating duct carcinoma, NOS	Blank(s)	Blank(s)	Blank(s)	Surgery performed	None/Unknown	No/Unknown	23	Positive	Positive	Negative	83 years	Divorced
Female	White	Breast	8500/3: Infiltrating duct carcinoma, NOS	T1a	N0	M0	Surgery performed	None/Unknown	No/Unknown	2	Positive	Positive	Negative	69 years	Married (including common law)
Female	White	Breast	8500/3: Infiltrating duct carcinoma, NOS	T2	N0	M0	Surgery performed	None/Unknown	No/Unknown	35	Positive	Negative	Negative	56 years	Married (including common law)
Female	White	Breast	8500/3: Infiltrating duct carcinoma, NOS	Blank(s)	Blank(s)	Blank(s)	Surgery performed	Beam radiation	No/Unknown	37	Positive	Negative	Positive	85+ years	Married (including common law)
Female	White	Breast	8500/3: Infiltrating duct carcinoma, NOS	Blank(s)	Blank(s)	Blank(s)	Surgery performed	Beam radiation	Yes	12	Positive	Positive	Negative	62 years	Married (including common law)
Female	Asian or Pacific Islander	Breast	8500/3: Infiltrating duct carcinoma, NOS	Blank(s)	Blank(s)	Blank(s)	Surgery performed	None/Unknown	Yes	1	Negative	Negative	Positive	61 years	Married (including common law)
Female	White	Breast	8500/3: Infiltrating duct carcinoma, NOS	Blank(s)	Blank(s)	Blank(s)	Surgery performed	None/Unknown	Yes	9	Positive	Positive	Positive	30 years	Married (including common law)
Female	White	Breast	8500/3: Infiltrating duct carcinoma, NOS	Blank(s)	Blank(s)	Blank(s)	Surgery performed	Radioactive implants (includes brachytherapy) (1988+)	No/Unknown	12	Positive	Positive	Negative	85+ years	Widowed
Female	Asian or Pacific Islander	Breast	8500/3: Infiltrating duct carcinoma, NOS	Blank(s)	Blank(s)	Blank(s)	Surgery performed	Beam radiation	No/Unknown	10	Positive	Positive	Negative	62 years	Married (including common law)
Female	Asian or Pacific Islander	Breast	8500/3: Infiltrating duct carcinoma, NOS	Blank(s)	Blank(s)	Blank(s)	Surgery performed	Beam radiation	Yes	100	Negative	Negative	Positive	61 years	Single (never married)
Female	White	Breast	8500/3: Infiltrating duct carcinoma, NOS	Blank(s)	Blank(s)	Blank(s)	Surgery performed	None/Unknown	No/Unknown	14	Positive	Positive	Negative	59 years	Married (including common law)
Female	White	Breast	8500/3: Infiltrating duct carcinoma, NOS	T1a	N0	M0	Surgery performed	None/Unknown	No/Unknown	2	Positive	Positive	Negative	71 years	Married (including common law)
Female	White	Breast	8500/3: Infiltrating duct carcinoma, NOS	Blank(s)	Blank(s)	Blank(s)	Surgery performed	None/Unknown	No/Unknown	9	Positive	Positive	Negative	47 years	Single (never married)
Female	White	Breast	8500/3: Infiltrating duct carcinoma, NOS	T1b	N0	M0	Surgery performed	Refused (1988+)	No/Unknown	6	Positive	Positive	Negative	76 years	Widowed
Female	White	Breast	8500/3: Infiltrating duct carcinoma, NOS	Blank(s)	Blank(s)	Blank(s)	Surgery performed	Beam radiation	Yes	27	Positive	Positive	Positive	72 years	Married (including common law)
Female	White	Breast	8500/3: Infiltrating duct carcinoma, NOS	T2	N0	M0	Surgery performed	None/Unknown	Yes	37	Negative	Negative	Negative	70 years	Divorced
Female	White	Breast	8500/3: Infiltrating duct carcinoma, NOS	T2	N1a	M0	Surgery performed	Beam radiation	Yes	31	Negative	Negative	Negative	80 years	Married (including common law)
Female	White	Breast	8500/3: Infiltrating duct carcinoma, NOS	Blank(s)	Blank(s)	Blank(s)	Surgery performed	None/Unknown	No/Unknown	14	Positive	Positive	Negative	56 years	Married (including common law)
Female	Asian or Pacific Islander	Breast	8500/3: Infiltrating duct carcinoma, NOS	T1a	N0	M0	Surgery performed	Beam radiation	No/Unknown	5	Positive	Positive	Negative	72 years	Married (including common law)
Female	White	Breast	8500/3: Infiltrating duct carcinoma, NOS	T2	N1a	M0	Surgery performed	Beam radiation	Yes	24	Negative	Positive	Negative	69 years	Married (including common law)
Female	White	Breast	8500/3: Infiltrating duct carcinoma, NOS	T1c	N0	M0	Surgery performed	Beam radiation	Yes	15	Positive	Positive	Positive	76 years	Widowed
Female	Asian or Pacific Islander	Breast	8500/3: Infiltrating duct carcinoma, NOS	Blank(s)	Blank(s)	Blank(s)	Surgery performed	None/Unknown	Yes	15	Positive	Negative	Negative	73 years	Widowed
Female	Asian or Pacific Islander	Breast	8500/3: Infiltrating duct carcinoma, NOS	T2	N1b	M0	Surgery performed	Beam radiation	Yes	22	Positive	Negative	Negative	54 years	Married (including common law)
Female	White	Breast	8500/3: Infiltrating duct carcinoma, NOS	T1c	N0	M0	Surgery performed	Beam radiation	Yes	14	Positive	Positive	Positive	69 years	Single (never married)
Female	White	Breast	8500/3: Infiltrating duct carcinoma, NOS	T1b	N0	M0	Surgery performed	None/Unknown	No/Unknown	7	Positive	Positive	Negative	66 years	Married (including common law)
Female	White	Breast	8500/3: Infiltrating duct carcinoma, NOS	T1b	N0	M1	Not recommended	Beam radiation	Yes	8	Positive	Positive	Positive	73 years	Married (including common law)
Female	White	Breast	8500/3: Infiltrating duct carcinoma, NOS	T2	N0	M1	Not recommended	Beam radiation	Yes	50	Positive	Positive	Negative	73 years	Married (including common law)
Female	White	Breast	8500/3: Infiltrating duct carcinoma, NOS	Blank(s)	Blank(s)	Blank(s)	Surgery performed	None/Unknown	No/Unknown	40	Positive	Negative	Negative	77 years	Married (including common law)
Female	Asian or Pacific Islander	Breast	8500/3: Infiltrating duct carcinoma, NOS	T2	N0	M0	Surgery performed	None/Unknown	No/Unknown	27	Positive	Positive	Negative	85+ years	Widowed
Female	White	Breast	8500/3: Infiltrating duct carcinoma, NOS	T3	N0	M0	Surgery performed	None/Unknown	Yes	56	Positive	Positive	Negative	61 years	Married (including common law)
Female	Asian or Pacific Islander	Breast	8500/3: Infiltrating duct carcinoma, NOS	Blank(s)	Blank(s)	Blank(s)	Surgery performed	None/Unknown	No/Unknown	14	Positive	Positive	Negative	61 years	Married (including common law)
Female	White	Breast	8500/3: Infiltrating duct carcinoma, NOS	T1a	N0	M0	Surgery performed	Beam radiation	No/Unknown	3	Positive	Positive	Negative	50 years	Married (including common law)
Female	White	Breast	8500/3: Infiltrating duct carcinoma, NOS	T1b	N0	M0	Surgery performed	None/Unknown	No/Unknown	6	Positive	Positive	Negative	76 years	Married (including common law)
Female	White	Breast	8500/3: Infiltrating duct carcinoma, NOS	Blank(s)	Blank(s)	Blank(s)	Surgery performed	None/Unknown	Yes	39	Positive	Positive	Positive	47 years	Single (never married)
Male	White	Breast	8500/3: Infiltrating duct carcinoma, NOS	Blank(s)	Blank(s)	Blank(s)	Surgery performed	None/Unknown	Yes	13	Positive	Positive	Positive	65 years	Married (including common law)
Female	Black	Breast	8500/3: Infiltrating duct carcinoma, NOS	Blank(s)	Blank(s)	Blank(s)	Surgery performed	None/Unknown	No/Unknown	2	Borderline/Unknown	Borderline/Unknown	Borderline/Unknown	82 years	Widowed
Female	Asian or Pacific Islander	Breast	8500/3: Infiltrating duct carcinoma, NOS	Blank(s)	Blank(s)	Blank(s)	Surgery performed	None/Unknown	Yes	6	Negative	Negative	Negative	69 years	Single (never married)
Female	White	Breast	8500/3: Infiltrating duct carcinoma, NOS	T1c	N0	M0	Surgery performed	None/Unknown	No/Unknown	11	Negative	Borderline/Unknown	Negative	76 years	Married (including common law)
Female	White	Breast	8500/3: Infiltrating duct carcinoma, NOS	T1c	N1a	M0	Surgery performed	Beam radiation	No/Unknown	11	Positive	Positive	Negative	74 years	Married (including common law)
Female	White	Breast	8500/3: Infiltrating duct carcinoma, NOS	T1c	N0	M0	Surgery performed	None/Unknown	No/Unknown	16	Negative	Negative	Negative	77 years	Widowed
Female	White	Breast	8500/3: Infiltrating duct carcinoma, NOS	Blank(s)	Blank(s)	Blank(s)	Surgery performed	Beam radiation	No/Unknown	7	Positive	Positive	Negative	74 years	Married (including common law)
Female	White	Breast	8500/3: Infiltrating duct carcinoma, NOS	Blank(s)	Blank(s)	Blank(s)	Surgery performed	None/Unknown	Yes	28	Positive	Positive	Negative	65 years	Widowed
Female	Black	Breast	8500/3: Infiltrating duct carcinoma, NOS	T1c	N0	M0	Surgery performed	None/Unknown	No/Unknown	12	Positive	Positive	Negative	75 years	Divorced
Female	Asian or Pacific Islander	Breast	8500/3: Infiltrating duct carcinoma, NOS	Blank(s)	Blank(s)	Blank(s)	Surgery performed	Beam radiation	No/Unknown	15	Positive	Positive	Negative	56 years	Married (including common law)
Female	White	Breast	8500/3: Infiltrating duct carcinoma, NOS	Blank(s)	Blank(s)	Blank(s)	Not recommended	None/Unknown	Yes	90	Positive	Positive	Positive	54 years	Married (including common law)
Female	White	Breast	8500/3: Infiltrating duct carcinoma, NOS	Blank(s)	Blank(s)	Blank(s)	Surgery performed	None/Unknown	No/Unknown	8	Positive	Positive	Negative	75 years	Single (never married)
Female	White	Breast	8500/3: Infiltrating duct carcinoma, NOS	T1b	N0	M0	Surgery performed	None/Unknown	No/Unknown	7	Positive	Positive	Negative	70 years	Married (including common law)
Female	White	Breast	8500/3: Infiltrating duct carcinoma, NOS	T1a	N0	M0	Surgery performed	None/Unknown	No/Unknown	2	Positive	Positive	Negative	82 years	Married (including common law)
Female	White	Breast	8500/3: Infiltrating duct carcinoma, NOS	Blank(s)	Blank(s)	Blank(s)	Surgery performed	None/Unknown	No/Unknown	15	Positive	Positive	Negative	75 years	Divorced
Female	White	Breast	8500/3: Infiltrating duct carcinoma, NOS	T1c	N0	M0	Surgery performed	None/Unknown	No/Unknown	15	Positive	Positive	Positive	85+ years	Widowed
Female	White	Breast	8500/3: Infiltrating duct carcinoma, NOS	Blank(s)	Blank(s)	Blank(s)	Surgery performed	Radioactive implants (includes brachytherapy) (1988+)	No/Unknown	9	Positive	Positive	Negative	61 years	Single (never married)
Female	White	Breast	8500/3: Infiltrating duct carcinoma, NOS	Blank(s)	Blank(s)	Blank(s)	Surgery performed	None/Unknown	Yes	13	Positive	Negative	Negative	68 years	Married (including common law)
Female	Asian or Pacific Islander	Breast	8500/3: Infiltrating duct carcinoma, NOS	Blank(s)	Blank(s)	Blank(s)	Surgery performed	None/Unknown	Yes	10	Negative	Negative	Negative	73 years	Married (including common law)
Female	White	Breast	8500/3: Infiltrating duct carcinoma, NOS	T2	N0	M0	Surgery performed	Refused (1988+)	No/Unknown	40	Negative	Negative	Negative	85+ years	Single (never married)
Female	Asian or Pacific Islander	Breast	8500/3: Infiltrating duct carcinoma, NOS	T1a	N0	M0	Surgery performed	None/Unknown	No/Unknown	2	Positive	Positive	Negative	80 years	Single (never married)
Female	Asian or Pacific Islander	Breast	8500/3: Infiltrating duct carcinoma, NOS	T1mi	N0	M0	Surgery performed	None/Unknown	No/Unknown	990	Positive	Positive	Negative	76 years	Married (including common law)
Female	White	Breast	8500/3: Infiltrating duct carcinoma, NOS	Blank(s)	Blank(s)	Blank(s)	Surgery performed	None/Unknown	No/Unknown	15	Positive	Positive	Negative	79 years	Married (including common law)
Female	White	Breast	8500/3: Infiltrating duct carcinoma, NOS	Blank(s)	Blank(s)	Blank(s)	Surgery performed	Beam radiation	No/Unknown	12	Positive	Positive	Negative	68 years	Married (including common law)
Female	Asian or Pacific Islander	Breast	8500/3: Infiltrating duct carcinoma, NOS	Blank(s)	Blank(s)	Blank(s)	Surgery performed	None/Unknown	No/Unknown	7	Positive	Positive	Negative	85+ years	Widowed
Female	White	Breast	8500/3: Infiltrating duct carcinoma, NOS	T1c	N0	M0	Surgery performed	Beam radiation	No/Unknown	17	Positive	Positive	Negative	72 years	Widowed
Female	White	Breast	8500/3: Infiltrating duct carcinoma, NOS	Blank(s)	Blank(s)	Blank(s)	Surgery performed	Beam radiation	No/Unknown	7	Positive	Positive	Negative	70 years	Married (including common law)
Female	White	Breast	8500/3: Infiltrating duct carcinoma, NOS	Blank(s)	Blank(s)	Blank(s)	Surgery performed	None/Unknown	Yes	13	Positive	Negative	Negative	73 years	Widowed
Female	Asian or Pacific Islander	Breast	8500/3: Infiltrating duct carcinoma, NOS	Blank(s)	Blank(s)	Blank(s)	Surgery performed	None/Unknown	No/Unknown	35	Negative	Negative	Positive	83 years	Widowed
Female	White	Breast	8500/3: Infiltrating duct carcinoma, NOS	Blank(s)	Blank(s)	Blank(s)	Surgery performed	Beam radiation	No/Unknown	24	Positive	Positive	Negative	58 years	Married (including common law)
Female	Asian or Pacific Islander	Breast	8500/3: Infiltrating duct carcinoma, NOS	Blank(s)	Blank(s)	Blank(s)	Surgery performed	None/Unknown	No/Unknown	7	Positive	Negative	Negative	54 years	Married (including common law)
Female	White	Breast	8500/3: Infiltrating duct carcinoma, NOS	Blank(s)	Blank(s)	Blank(s)	Surgery performed	Beam radiation	No/Unknown	18	Positive	Positive	Negative	69 years	Married (including common law)
Female	Asian or Pacific Islander	Breast	8500/3: Infiltrating duct carcinoma, NOS	T1a	N0	M0	Surgery performed	Beam radiation	No/Unknown	4	Negative	Negative	Negative	69 years	Married (including common law)
Female	Asian or Pacific Islander	Breast	8500/3: Infiltrating duct carcinoma, NOS	T2	N0	M0	Surgery performed	Beam radiation	No/Unknown	22	Positive	Positive	Negative	73 years	Married (including common law)
Female	Asian or Pacific Islander	Breast	8500/3: Infiltrating duct carcinoma, NOS	T1b	N0	M0	Surgery performed	Beam radiation	No/Unknown	7	Positive	Positive	Negative	57 years	Single (never married)
Female	White	Breast	8500/3: Infiltrating duct carcinoma, NOS	T1a	N0	M0	Surgery performed	None/Unknown	No/Unknown	4	Positive	Positive	Negative	80 years	Widowed
Female	White	Breast	8500/3: Infiltrating duct carcinoma, NOS	T1b	N0	M0	Surgery performed	Beam radiation	No/Unknown	9	Positive	Positive	Negative	53 years	Married (including common law)
Female	Asian or Pacific Islander	Breast	8500/3: Infiltrating duct carcinoma, NOS	Blank(s)	Blank(s)	Blank(s)	Surgery performed	None/Unknown	No/Unknown	16	Positive	Positive	Negative	65 years	Married (including common law)
Female	White	Breast	8500/3: Infiltrating duct carcinoma, NOS	T1a	N0	M0	Surgery performed	None/Unknown	Yes	5	Positive	Positive	Positive	51 years	Divorced
Female	White	Breast	8500/3: Infiltrating duct carcinoma, NOS	T1c	N0	M0	Surgery performed	None/Unknown	No/Unknown	12	Positive	Positive	Negative	69 years	Married (including common law)
Female	White	Breast	8500/3: Infiltrating duct carcinoma, NOS	Blank(s)	Blank(s)	Blank(s)	Surgery performed	None/Unknown	No/Unknown	25	Positive	Positive	Negative	71 years	Divorced
Female	White	Breast	8500/3: Infiltrating duct carcinoma, NOS	Blank(s)	Blank(s)	Blank(s)	Surgery performed	Beam radiation	No/Unknown	24	Positive	Positive	Negative	73 years	Married (including common law)
Female	Black	Breast	8500/3: Infiltrating duct carcinoma, NOS	T2	N0	M0	Surgery performed	None/Unknown	Yes	26	Negative	Negative	Negative	55 years	Widowed
Female	White	Breast	8500/3: Infiltrating duct carcinoma, NOS	T1c	N0	M0	Not recommended	None/Unknown	No/Unknown	17	Positive	Positive	Negative	83 years	Widowed
Female	White	Breast	8500/3: Infiltrating duct carcinoma, NOS	Blank(s)	Blank(s)	Blank(s)	Surgery performed	None/Unknown	No/Unknown	19	Positive	Positive	Negative	69 years	Married (including common law)
Female	White	Breast	8500/3: Infiltrating duct carcinoma, NOS	Blank(s)	Blank(s)	Blank(s)	Surgery performed	None/Unknown	No/Unknown	12	Positive	Positive	Negative	68 years	Single (never married)
Female	White	Breast	8500/3: Infiltrating duct carcinoma, NOS	T2	N0	M0	Surgery performed	None/Unknown	Yes	21	Negative	Negative	Negative	77 years	Married (including common law)
Female	Black	Breast	8500/3: Infiltrating duct carcinoma, NOS	Blank(s)	Blank(s)	Blank(s)	Surgery performed	None/Unknown	Yes	15	Negative	Negative	Negative	73 years	Single (never married)
Female	Black	Breast	8500/3: Infiltrating duct carcinoma, NOS	Blank(s)	Blank(s)	Blank(s)	Surgery performed	None/Unknown	No/Unknown	9	Positive	Positive	Negative	52 years	Divorced
Female	Black	Breast	8500/3: Infiltrating duct carcinoma, NOS	Blank(s)	Blank(s)	Blank(s)	Not recommended, contraindicated due to other cond; autopsy only (1973-2002)	None/Unknown	No/Unknown	19	Positive	Positive	Negative	75 years	Widowed
Female	White	Breast	8500/3: Infiltrating duct carcinoma, NOS	T3	N1a	M0	Surgery performed	Beam radiation	Yes	54	Negative	Negative	Positive	72 years	Single (never married)
Female	Asian or Pacific Islander	Breast	8500/3: Infiltrating duct carcinoma, NOS	Blank(s)	Blank(s)	Blank(s)	Surgery performed	None/Unknown	No/Unknown	29	Positive	Positive	Negative	60 years	Married (including common law)
Female	Asian or Pacific Islander	Breast	8500/3: Infiltrating duct carcinoma, NOS	T1b	N0	M0	Surgery performed	None/Unknown	No/Unknown	9	Positive	Positive	Negative	56 years	Married (including common law)
Female	Asian or Pacific Islander	Breast	8500/3: Infiltrating duct carcinoma, NOS	T2	N0	M0	Surgery performed	None/Unknown	No/Unknown	22	Positive	Positive	Negative	60 years	Married (including common law)
Female	White	Breast	8500/3: Infiltrating duct carcinoma, NOS	Blank(s)	Blank(s)	Blank(s)	Surgery performed	Radioactive implants (includes brachytherapy) (1988+)	Yes	20	Positive	Positive	Negative	64 years	Married (including common law)
Female	White	Breast	8500/3: Infiltrating duct carcinoma, NOS	T2	N0	M0	Surgery performed	None/Unknown	No/Unknown	35	Positive	Positive	Negative	61 years	Married (including common law)
Female	Asian or Pacific Islander	Breast	8500/3: Infiltrating duct carcinoma, NOS	Blank(s)	Blank(s)	Blank(s)	Recommended, unknown if performed	None/Unknown	No/Unknown	50	Positive	Positive	Negative	64 years	Married (including common law)
Female	White	Breast	8500/3: Infiltrating duct carcinoma, NOS	Blank(s)	Blank(s)	Blank(s)	Surgery performed	None/Unknown	No/Unknown	5	Positive	Positive	Negative	79 years	Divorced
Female	Asian or Pacific Islander	Breast	8500/3: Infiltrating duct carcinoma, NOS	Blank(s)	Blank(s)	Blank(s)	Surgery performed	None/Unknown	No/Unknown	2	Positive	Negative	Negative	56 years	Single (never married)
Female	White	Breast	8500/3: Infiltrating duct carcinoma, NOS	Blank(s)	Blank(s)	Blank(s)	Surgery performed	None/Unknown	Yes	33	Negative	Negative	Positive	52 years	Married (including common law)
Female	White	Breast	8500/3: Infiltrating duct carcinoma, NOS	T1a	N0	M0	Surgery performed	None/Unknown	No/Unknown	2	Positive	Positive	Negative	78 years	Married (including common law)
[truncated: 186,574 more rows]
