# Supplementary material for: Machine learning-based prediction of distant metastasis risk in invasive ductal carcinoma of the breast
Source: PLoS One. 2025 Feb 26;20(2):e0310410. doi: 10.1371/journal.pone.0310410 (PMC11864521; doi:10.1371/journal.pone.0310410)
Supplement: S1 Data — (ZIP) [file pone.0310410.s001.zip › Data/Training Set Dataset.xlsx]

## Sheet: Sheet1
Sex	Race	T	N	surgery	Radiation recode	Chemotherapy recode	Tumor Size	ER Status Recode	PR Status Recode	HER2 Recode	Age recode	Marital status at diagnosis	M
Female	Black	T1	N0	Yes	No	No	12	Positive	Positive	Negative	80	Widowed	M0
Female	White	T2	N0	Yes	Yes	No	22	Positive	Positive	Negative	75	Married (including common law)	M0
Female	White	T3	N0	No	Yes	Yes	75	Positive	Positive	Negative	40	Separated	M1
Female	White	T1	N1	Yes	No	Yes	4	Positive	Negative	Negative	71	Divorced	M1
Female	White	T2	N0	Yes	Yes	No	28	Positive	Positive	Negative	74	Married (including common law)	M0
Female	White	T3	N1	No	No	No	53	Positive	Positive	Negative	47	Divorced	M1
Female	American Indian/Alaska Native	T2	N0	Yes	Yes	Yes	21	Negative	Negative	Negative	68	Divorced	M0
Female	White	T1	N0	Yes	Yes	No	10	Positive	Positive	Negative	65	Married (including common law)	M0
Female	White	T3	N2	Yes	No	Yes	75	Negative	Negative	Negative	37	Married (including common law)	M1
Female	White	T2	N0	No	No	No	21	Positive	Positive	Negative	85	Married (including common law)	M0
Female	Black	T4	N1	Yes	Yes	Yes	130	Negative	Negative	Negative	66	Single (never married)	M1
Female	White	T1	N0	Yes	Yes	No	7	Positive	Positive	Negative	48	Married (including common law)	M0
Female	White	T2	N1	No	No	No	32	Positive	Positive	Negative	81	Married (including common law)	M0
Female	White	T1	N0	No	Yes	Yes	9	Positive	Positive	Negative	84	Widowed	M1
Female	White	T2	N3	Yes	No	Yes	37	Negative	Negative	Negative	67	Single (never married)	M1
Female	White	T1	N0	Yes	No	No	6	Positive	Positive	Negative	72	Married (including common law)	M0
Female	White	T1	N0	Yes	Yes	No	5	Negative	Negative	Negative	79	Widowed	M0
Female	White	T2	N1	No	No	Yes	29	Positive	Positive	Negative	36	Married (including common law)	M0
Female	Black	T2	N0	No	No	Yes	50	Negative	Negative	Negative	63	Married (including common law)	M1
Female	Black	T3	N1	No	No	No	160	Positive	Positive	Negative	77	Widowed	M1
Female	White	T2	N1	Yes	No	Yes	22	Positive	Negative	Negative	68	Divorced	M1
Female	White	T1	N1	No	No	Yes	18	Negative	Negative	Positive	64	Married (including common law)	M1
Female	Black	T1	N0	Yes	Yes	Yes	8	Positive	Positive	Positive	59	Married (including common law)	M0
Female	White	T1	N0	Yes	No	No	10	Positive	Positive	Negative	75	Widowed	M0
Female	White	T2	N1	Yes	Yes	No	23	Positive	Positive	Negative	30	Married (including common law)	M1
Female	White	T3	N1	Yes	Yes	Yes	80	Positive	Positive	Negative	52	Married (including common law)	M0
Female	White	T2	N1	No	No	Yes	50	Positive	Positive	Negative	68	Married (including common law)	M1
Female	White	T1	N0	Yes	No	Yes	17	Positive	Positive	Negative	64	Married (including common law)	M0
Female	White	T2	N1	Yes	Yes	Yes	25	Positive	Negative	Negative	75	Married (including common law)	M0
Female	Black	T2	N1	Yes	No	No	26	Positive	Positive	Negative	84	Widowed	M1
Female	White	T4	N0	No	No	Yes	21	Positive	Positive	Negative	60	Widowed	M1
Female	White	T1	N0	Yes	Yes	No	14	Positive	Positive	Negative	76	Married (including common law)	M0
Female	White	T1	N1	Yes	No	Yes	12	Positive	Negative	Negative	50	Married (including common law)	M1
Female	Asian or Pacific Islander	T1	N0	No	No	No	20	Positive	Positive	Positive	31	Single (never married)	M1
Female	White	T4	N3	No	No	Yes	38	Positive	Positive	Negative	61	Married (including common law)	M1
Female	White	T1	N0	Yes	No	No	14	Positive	Positive	Negative	69	Widowed	M1
Female	White	T2	N3	Yes	Yes	Yes	50	Positive	Positive	Negative	54	Married (including common law)	M0
Female	White	T1	N0	No	No	Yes	9	Positive	Positive	Negative	64	Married (including common law)	M1
Female	White	T4	N3	No	Yes	Yes	65	Positive	Positive	Negative	56	Single (never married)	M1
Female	White	T4	N0	No	Yes	Yes	30	Positive	Positive	Negative	68	Married (including common law)	M1
Female	Black	T1	N1	Yes	Yes	Yes	18	Positive	Positive	Negative	62	Divorced	M0
Female	Asian or Pacific Islander	T2	N1	Yes	Yes	Yes	37	Positive	Positive	Positive	42	Single (never married)	M1
Female	White	T2	N2	Yes	No	Yes	40	Positive	Positive	Positive	62	Married (including common law)	M1
Female	Black	T4	N2	No	Yes	Yes	75	Positive	Positive	Positive	66	Single (never married)	M1
Female	White	T1	N0	Yes	No	No	11	Positive	Positive	Negative	50	Divorced	M0
Female	White	T3	N1	No	Yes	No	70	Positive	Negative	Positive	71	Widowed	M1
Female	Asian or Pacific Islander	T4	N3	No	Yes	Yes	85	Negative	Negative	Negative	37	Married (including common law)	M1
Female	Asian or Pacific Islander	T2	N3	Yes	Yes	Yes	28	Positive	Positive	Negative	43	Married (including common law)	M0
Female	White	T1	N1	Yes	Yes	Yes	17	Positive	Positive	Negative	67	Married (including common law)	M0
Female	Asian or Pacific Islander	T2	N1	No	No	Yes	21	Positive	Positive	Negative	54	Married (including common law)	M1
Female	White	T1	N0	Yes	No	No	7	Positive	Positive	Negative	74	Married (including common law)	M0
Female	White	T4	N3	No	Yes	Yes	100	Positive	Negative	Negative	50	Married (including common law)	M1
Female	Asian or Pacific Islander	T3	N0	Yes	Yes	Yes	62	Negative	Negative	Negative	37	Married (including common law)	M0
Female	White	T1	N0	Yes	Yes	No	11	Positive	Positive	Negative	41	Divorced	M0
Female	Asian or Pacific Islander	T2	N0	Yes	No	No	23	Negative	Positive	Negative	82	Single (never married)	M0
Female	White	T1	N0	Yes	Yes	No	14	Positive	Positive	Negative	52	Married (including common law)	M0
Female	Asian or Pacific Islander	T1	N0	Yes	No	Yes	10	Negative	Negative	Positive	61	Married (including common law)	M0
Female	White	T2	N1	No	No	Yes	22	Positive	Positive	Negative	38	Married (including common law)	M1
Female	White	T1	N2	Yes	Yes	Yes	19	Positive	Positive	Negative	53	Single (never married)	M1
Female	Asian or Pacific Islander	T1	N0	Yes	Yes	No	18	Negative	Negative	Negative	69	Single (never married)	M0
Female	White	T3	N1	No	Yes	No	60	Positive	Positive	Negative	80	Divorced	M1
Female	White	T2	N0	Yes	No	Yes	28	Positive	Positive	Positive	40	Married (including common law)	M0
Female	Asian or Pacific Islander	T1	N0	Yes	Yes	No	5	Positive	Positive	Positive	47	Single (never married)	M0
Female	White	T2	N1	No	Yes	Yes	33	Positive	Positive	Positive	56	Divorced	M1
Female	Black	T3	N1	No	No	No	85	Negative	Negative	Negative	47	Married (including common law)	M1
Female	Asian or Pacific Islander	T4	N1	No	Yes	Yes	90	Positive	Positive	Negative	79	Widowed	M1
Female	White	T1	N0	Yes	Yes	No	14	Positive	Positive	Negative	69	Married (including common law)	M0
Female	White	T4	N1	Yes	No	Yes	39	Positive	Positive	Negative	63	Married (including common law)	M0
Female	Black	T1	N0	Yes	No	No	7	Positive	Positive	Negative	74	Married (including common law)	M0
Female	Black	T1	N1	No	No	Yes	17	Positive	Negative	Negative	43	Divorced	M1
Female	White	T2	N0	No	Yes	No	41	Positive	Positive	Negative	56	Single (never married)	M1
Female	White	T1	N0	No	Yes	Yes	16	Positive	Positive	Negative	59	Single (never married)	M1
Female	White	T1	N0	Yes	Yes	No	14	Positive	Positive	Negative	64	Married (including common law)	M0
Female	White	T1	N0	Yes	No	No	8	Positive	Positive	Negative	70	Married (including common law)	M0
Female	White	T1	N1	No	No	Yes	15	Positive	Negative	Negative	72	Married (including common law)	M1
Female	White	T1	N1	No	No	Yes	11	Positive	Positive	Negative	43	Married (including common law)	M1
Female	White	T4	N3	No	No	Yes	60	Positive	Positive	Negative	69	Divorced	M1
Female	White	T2	N1	No	No	Yes	50	Positive	Positive	Negative	63	Married (including common law)	M1
Female	White	T2	N1	Yes	Yes	Yes	37	Negative	Negative	Negative	75	Divorced	M0
Female	White	T4	N3	No	Yes	No	60	Positive	Positive	Positive	78	Married (including common law)	M1
Female	White	T2	N0	Yes	Yes	No	24	Positive	Positive	Negative	61	Married (including common law)	M0
Female	White	T3	N2	No	Yes	Yes	90	Positive	Positive	Negative	44	Single (never married)	M1
Female	White	T2	N1	No	Yes	Yes	24	Positive	Positive	Negative	77	Divorced	M1
Female	White	T1	N0	Yes	Yes	Yes	15	Positive	Positive	Negative	48	Single (never married)	M0
Female	Black	T1	N0	Yes	No	No	9	Positive	Positive	Negative	73	Divorced	M0
Female	White	T3	N1	No	Yes	Yes	76	Negative	Negative	Positive	54	Single (never married)	M1
Female	White	T1	N1	Yes	Yes	Yes	7	Positive	Positive	Negative	63	Married (including common law)	M0
Female	White	T4	N2	Yes	Yes	Yes	82	Negative	Positive	Negative	55	Married (including common law)	M1
Female	Black	T4	N1	Yes	No	No	120	Positive	Positive	Negative	68	Single (never married)	M1
Female	White	T4	N1	No	No	Yes	50	Positive	Positive	Negative	71	Single (never married)	M1
Female	White	T1	N0	Yes	Yes	No	13	Positive	Positive	Negative	67	Married (including common law)	M0
Female	Black	T2	N1	No	Yes	Yes	30	Negative	Negative	Positive	54	Separated	M1
Female	White	T4	N1	Yes	Yes	Yes	67	Negative	Negative	Negative	36	Single (never married)	M1
Female	White	T1	N0	Yes	No	No	6	Positive	Positive	Negative	84	Widowed	M0
Female	Asian or Pacific Islander	T1	N0	Yes	Yes	No	12	Positive	Positive	Negative	70	Married (including common law)	M0
Female	White	T1	N2	Yes	No	No	20	Positive	Positive	Negative	58	Divorced	M0
Female	White	T2	N3	Yes	Yes	Yes	23	Positive	Positive	Negative	40	Married (including common law)	M1
Female	White	T2	N1	Yes	No	Yes	42	Positive	Positive	Negative	36	Married (including common law)	M1
Female	White	T1	N0	Yes	Yes	Yes	6	Positive	Positive	Positive	58	Married (including common law)	M0
Female	White	T2	N1	No	No	Yes	23	Positive	Positive	Positive	56	Single (never married)	M1
Female	White	T2	N1	No	No	No	30	Positive	Positive	Negative	53	Married (including common law)	M1
Female	White	T1	N0	Yes	Yes	No	15	Positive	Positive	Negative	70	Single (never married)	M0
Female	Asian or Pacific Islander	T2	N0	Yes	No	Yes	22	Positive	Negative	Negative	52	Married (including common law)	M0
Female	White	T2	N0	No	Yes	Yes	49	Negative	Negative	Negative	68	Widowed	M1
Female	White	T1	N1	No	No	No	15	Positive	Positive	Negative	84	Widowed	M1
Female	White	T2	N0	Yes	Yes	Yes	26	Positive	Positive	Negative	63	Single (never married)	M0
Female	White	T1	N1	Yes	No	Yes	9	Positive	Positive	Positive	57	Divorced	M1
Female	White	T2	N1	Yes	Yes	Yes	40	Positive	Positive	Positive	61	Married (including common law)	M0
Female	White	T1	N0	Yes	Yes	No	4	Positive	Positive	Negative	51	Married (including common law)	M0
Female	White	T1	N0	Yes	Yes	Yes	13	Positive	Negative	Negative	68	Single (never married)	M1
Female	Black	T2	N1	No	No	No	44	Positive	Positive	Negative	54	Divorced	M1
Female	White	T1	N0	Yes	Yes	No	12	Positive	Positive	Negative	51	Married (including common law)	M0
Female	White	T1	N0	Yes	No	No	8	Positive	Positive	Negative	79	Widowed	M0
Female	White	T1	N1	No	No	Yes	6	Positive	Negative	Negative	70	Widowed	M1
Female	White	T3	N1	No	No	Yes	100	Positive	Positive	Positive	64	Married (including common law)	M1
Female	White	T1	N0	Yes	No	No	16	Positive	Positive	Negative	57	Divorced	M0
Female	White	T4	N2	No	No	Yes	109	Positive	Positive	Positive	78	Widowed	M1
Female	Asian or Pacific Islander	T1	N0	Yes	No	No	3	Positive	Positive	Negative	49	Single (never married)	M0
Female	White	T3	N3	No	Yes	Yes	80	Negative	Negative	Negative	65	Widowed	M1
Female	White	T1	N0	Yes	No	No	6	Positive	Positive	Negative	85	Widowed	M1
Female	White	T3	N3	Yes	Yes	Yes	52	Positive	Positive	Positive	37	Single (never married)	M1
Female	White	T1	N0	Yes	No	No	4	Negative	Negative	Positive	63	Married (including common law)	M0
Female	White	T2	N0	Yes	No	Yes	32	Negative	Negative	Negative	62	Married (including common law)	M1
Female	White	T2	N1	Yes	Yes	Yes	43	Negative	Negative	Negative	34	Married (including common law)	M1
Female	White	T4	N2	Yes	No	Yes	80	Positive	Positive	Negative	48	Divorced	M1
Female	White	T1	N0	Yes	Yes	No	6	Positive	Positive	Negative	60	Married (including common law)	M0
Female	White	T2	N0	No	Yes	Yes	50	Negative	Negative	Negative	70	Divorced	M1
Female	White	T1	N0	Yes	Yes	Yes	19	Positive	Positive	Negative	67	Married (including common law)	M1
Female	White	T2	N0	No	No	No	36	Positive	Positive	Negative	72	Married (including common law)	M1
Female	White	T2	N1	Yes	Yes	Yes	23	Positive	Positive	Negative	48	Married (including common law)	M0
Female	White	T3	N1	Yes	Yes	Yes	100	Positive	Positive	Negative	46	Married (including common law)	M0
Female	White	T2	N3	Yes	No	Yes	25	Positive	Negative	Negative	52	Married (including common law)	M1
Female	White	T1	N0	Yes	Yes	No	14	Positive	Positive	Negative	59	Single (never married)	M0
Female	Black	T2	N2	Yes	No	Yes	25	Positive	Positive	Negative	57	Single (never married)	M1
Female	White	T1	N0	Yes	No	Yes	17	Positive	Positive	Positive	51	Married (including common law)	M0
Female	White	T2	N0	Yes	Yes	No	29	Positive	Positive	Negative	72	Married (including common law)	M0
Female	Asian or Pacific Islander	T1	N1	Yes	Yes	Yes	14	Positive	Positive	Positive	49	Married (including common law)	M0
Female	White	T2	N1	Yes	Yes	Yes	27	Negative	Negative	Negative	51	Married (including common law)	M0
Female	White	T1	N0	Yes	Yes	No	13	Positive	Positive	Negative	75	Unmarried or Domestic Partner	M0
Female	Asian or Pacific Islander	T1	N2	Yes	Yes	Yes	11	Negative	Positive	Negative	68	Divorced	M0
Female	White	T4	N1	No	Yes	Yes	110	Positive	Positive	Negative	73	Divorced	M1
Female	White	T1	N1	Yes	Yes	Yes	20	Positive	Positive	Negative	44	Married (including common law)	M1
Female	White	T1	N1	Yes	Yes	No	7	Positive	Positive	Negative	51	Single (never married)	M0
Female	White	T1	N0	Yes	Yes	No	12	Positive	Positive	Negative	57	Separated	M0
Female	White	T3	N3	Yes	Yes	Yes	60	Negative	Negative	Negative	75	Widowed	M1
Female	White	T2	N1	No	Yes	Yes	37	Positive	Positive	Negative	84	Widowed	M1
Female	Black	T2	N0	Yes	No	No	48	Positive	Positive	Negative	85	Widowed	M0
Female	White	T4	N1	No	Yes	No	59	Positive	Positive	Negative	85	Married (including common law)	M1
Female	White	T3	N1	Yes	Yes	Yes	56	Positive	Positive	Negative	61	Single (never married)	M0
Female	White	T1	N0	Yes	No	Yes	5	Positive	Positive	Negative	55	Married (including common law)	M1
Female	White	T1	N0	Yes	No	Yes	16	Negative	Negative	Negative	60	Married (including common law)	M0
Female	White	T2	N1	Yes	Yes	Yes	40	Positive	Positive	Negative	63	Separated	M1
Female	Black	T1	N3	Yes	No	Yes	13	Negative	Negative	Negative	42	Single (never married)	M1
Female	White	T1	N0	Yes	No	No	8	Positive	Positive	Negative	37	Married (including common law)	M0
Female	White	T2	N0	Yes	No	Yes	28	Positive	Positive	Negative	54	Married (including common law)	M0
Female	White	T2	N0	Yes	Yes	No	35	Positive	Positive	Negative	76	Married (including common law)	M0
Female	White	T2	N1	No	No	No	25	Positive	Positive	Negative	85	Widowed	M1
Female	White	T4	N0	No	Yes	No	17	Positive	Positive	Negative	79	Widowed	M1
Female	White	T3	N1	No	No	Yes	62	Negative	Negative	Negative	49	Married (including common law)	M1
Female	Black	T4	N1	Yes	Yes	Yes	61	Positive	Negative	Negative	60	Divorced	M1
Female	White	T1	N0	Yes	Yes	No	12	Positive	Positive	Negative	67	Widowed	M0
Female	Asian or Pacific Islander	T2	N0	Yes	No	Yes	23	Negative	Negative	Negative	75	Widowed	M0
Female	White	T2	N0	Yes	Yes	Yes	25	Negative	Negative	Positive	71	Single (never married)	M1
Female	White	T4	N1	No	No	Yes	62	Negative	Negative	Negative	81	Married (including common law)	M1
Female	White	T2	N0	Yes	Yes	No	33	Positive	Positive	Negative	78	Married (including common law)	M0
Female	White	T4	N1	No	No	Yes	40	Positive	Negative	Negative	74	Widowed	M1
Female	White	T1	N0	Yes	No	No	12	Positive	Positive	Negative	75	Single (never married)	M0
Female	White	T1	N0	Yes	Yes	No	10	Positive	Positive	Negative	60	Married (including common law)	M0
Female	White	T1	N0	Yes	No	Yes	19	Positive	Positive	Negative	41	Single (never married)	M0
Female	Asian or Pacific Islander	T1	N0	Yes	Yes	No	8	Positive	Positive	Negative	72	Married (including common law)	M0
Female	White	T1	N0	No	No	No	18	Positive	Positive	Negative	85	Widowed	M1
Female	White	T1	N0	Yes	Yes	No	6	Positive	Negative	Negative	81	Widowed	M0
Female	White	T2	N1	No	Yes	No	26	Positive	Positive	Negative	85	Married (including common law)	M1
Female	White	T1	N1	No	No	Yes	13	Negative	Negative	Negative	85	Widowed	M1
Female	White	T2	N2	Yes	No	No	42	Positive	Negative	Negative	85	Widowed	M1
Female	Black	T2	N0	No	No	Yes	31	Positive	Negative	Negative	52	Divorced	M1
Female	White	T3	N1	No	Yes	Yes	56	Positive	Positive	Negative	75	Divorced	M1
Female	White	T4	N3	Yes	Yes	No	85	Negative	Negative	Negative	70	Widowed	M1
Female	Black	T1	N1	No	Yes	Yes	12	Positive	Negative	Negative	66	Married (including common law)	M1
Female	American Indian/Alaska Native	T2	N1	Yes	No	Yes	45	Positive	Positive	Positive	38	Single (never married)	M0
Female	White	T1	N0	Yes	Yes	No	6	Positive	Positive	Negative	69	Married (including common law)	M0
Female	Black	T4	N1	No	Yes	Yes	55	Positive	Positive	Positive	53	Married (including common law)	M1
Female	White	T3	N0	No	Yes	Yes	52	Negative	Negative	Negative	42	Widowed	M1
Female	Black	T1	N0	Yes	Yes	No	20	Positive	Positive	Negative	82	Widowed	M0
Female	White	T0	N0	No	Yes	No	6	Positive	Positive	Negative	79	Widowed	M1
Female	White	T1	N0	Yes	No	No	2	Positive	Positive	Negative	70	Married (including common law)	M0
Female	White	T2	N0	Yes	Yes	Yes	28	Positive	Negative	Positive	54	Married (including common law)	M1
Female	Black	T1	N0	Yes	Yes	No	13	Positive	Positive	Negative	50	Married (including common law)	M0
Female	White	T4	N3	No	No	No	120	Positive	Negative	Negative	85	Widowed	M1
Female	White	T1	N0	Yes	Yes	No	6	Positive	Positive	Negative	76	Widowed	M0
Female	White	T1	N1	Yes	Yes	No	20	Positive	Positive	Negative	73	Single (never married)	M0
Female	White	T1	N0	Yes	No	No	18	Positive	Positive	Negative	56	Married (including common law)	M0
Female	White	T3	N1	No	No	Yes	75	Negative	Negative	Positive	53	Divorced	M1
Female	White	T1	N1	Yes	Yes	Yes	11	Positive	Positive	Negative	56	Married (including common law)	M0
Female	White	T2	N2	Yes	Yes	Yes	30	Positive	Positive	Negative	22	Single (never married)	M1
Female	White	T2	N0	No	No	Yes	49	Positive	Positive	Negative	76	Married (including common law)	M1
Female	White	T1	N0	Yes	No	Yes	17	Positive	Negative	Positive	36	Married (including common law)	M0
Female	Asian or Pacific Islander	T2	N3	Yes	Yes	Yes	22	Positive	Positive	Negative	38	Married (including common law)	M0
Female	White	T2	N1	No	No	No	27	Positive	Positive	Negative	55	Married (including common law)	M1
Female	Black	T1	N1	Yes	Yes	Yes	16	Positive	Positive	Negative	54	Married (including common law)	M0
Female	White	T1	N0	Yes	Yes	No	12	Positive	Positive	Negative	66	Married (including common law)	M0
Female	White	T2	N1	No	No	Yes	30	Negative	Negative	Negative	55	Married (including common law)	M1
Female	White	T3	N3	No	No	Yes	65	Negative	Negative	Negative	33	Single (never married)	M1
Female	White	T1	N0	Yes	No	Yes	1	Negative	Negative	Positive	65	Married (including common law)	M0
Female	White	T2	N1	No	No	No	22	Positive	Negative	Negative	85	Widowed	M1
Female	White	T1	N0	Yes	Yes	Yes	12	Positive	Negative	Positive	35	Single (never married)	M0
Female	White	T1	N0	Yes	No	No	5	Positive	Positive	Negative	72	Married (including common law)	M0
Female	White	T2	N0	Yes	Yes	Yes	23	Positive	Negative	Positive	72	Married (including common law)	M0
Female	Asian or Pacific Islander	T2	N1	Yes	Yes	Yes	39	Positive	Positive	Negative	55	Married (including common law)	M0
Female	White	T1	N0	Yes	No	No	1	Positive	Negative	Negative	59	Married (including common law)	M0
Female	White	T2	N0	Yes	Yes	Yes	33	Positive	Positive	Negative	42	Married (including common law)	M0
Female	White	T4	N1	No	No	Yes	48	Positive	Positive	Positive	66	Married (including common law)	M1
Female	White	T1	N1	No	Yes	Yes	19	Positive	Negative	Positive	60	Divorced	M1
Female	White	T1	N0	Yes	Yes	No	18	Positive	Positive	Negative	71	Divorced	M0
Female	White	T1	N0	Yes	Yes	No	12	Positive	Positive	Negative	76	Divorced	M0
Female	White	T1	N0	Yes	No	No	11	Positive	Positive	Negative	55	Single (never married)	M0
Female	White	T1	N0	No	No	No	8	Positive	Positive	Negative	84	Married (including common law)	M1
Female	White	T2	N3	Yes	No	Yes	25	Positive	Positive	Negative	45	Married (including common law)	M1
Female	White	T1	N0	Yes	No	Yes	11	Positive	Negative	Negative	27	Single (never married)	M1
Female	White	T1	N0	Yes	Yes	No	5	Positive	Positive	Negative	68	Married (including common law)	M0
Female	Black	T1	N0	Yes	Yes	No	14	Positive	Positive	Negative	68	Single (never married)	M0
Female	White	T2	N1	No	Yes	Yes	50	Positive	Positive	Negative	46	Single (never married)	M1
Female	White	T1	N0	Yes	No	Yes	12	Negative	Negative	Negative	37	Married (including common law)	M0
Female	Black	T2	N0	No	No	Yes	33	Positive	Positive	Negative	51	Divorced	M1
Female	White	T4	N1	No	No	No	22	Positive	Positive	Negative	61	Widowed	M1
Female	White	T2	N0	Yes	No	No	28	Positive	Positive	Negative	85	Widowed	M0
Female	White	T4	N3	No	No	Yes	49	Positive	Positive	Negative	85	Widowed	M1
Female	White	T2	N0	Yes	Yes	Yes	33	Positive	Positive	Negative	69	Single (never married)	M1
Female	White	T1	N0	Yes	Yes	No	5	Positive	Positive	Negative	70	Married (including common law)	M0
Female	Black	T2	N0	Yes	No	No	28	Positive	Positive	Negative	77	Married (including common law)	M0
Female	Black	T4	N2	No	Yes	Yes	100	Positive	Positive	Negative	44	Single (never married)	M1
Female	White	T1	N0	No	No	Yes	8	Positive	Positive	Negative	62	Married (including common law)	M1
Female	Black	T4	N3	Yes	No	Yes	55	Positive	Positive	Positive	60	Separated	M1
Female	White	T2	N0	Yes	Yes	No	22	Positive	Positive	Negative	52	Married (including common law)	M0
Female	Black	T1	N0	Yes	Yes	Yes	9	Negative	Positive	Negative	68	Single (never married)	M0
Female	White	T4	N3	No	No	No	55	Positive	Positive	Negative	75	Married (including common law)	M1
Female	Black	T4	N1	No	No	Yes	100	Positive	Positive	Negative	55	Single (never married)	M1
Female	White	T2	N0	Yes	Yes	No	22	Positive	Positive	Negative	51	Married (including common law)	M0
Female	White	T1	N0	Yes	Yes	No	8	Positive	Negative	Negative	68	Married (including common law)	M0
Female	White	T1	N1	Yes	Yes	Yes	12	Positive	Positive	Negative	59	Single (never married)	M1
Female	White	T3	N1	No	No	Yes	54	Negative	Negative	Negative	42	Married (including common law)	M1
Female	White	T1	N0	Yes	No	No	17	Positive	Positive	Negative	61	Married (including common law)	M0
Female	White	T1	N0	Yes	Yes	Yes	19	Positive	Positive	Negative	60	Separated	M0
Female	White	T2	N1	No	Yes	No	28	Positive	Positive	Positive	41	Married (including common law)	M1
Female	Black	T1	N0	Yes	Yes	No	6	Positive	Positive	Negative	59	Divorced	M0
Female	White	T2	N1	No	No	No	43	Positive	Positive	Negative	81	Single (never married)	M1
Female	White	T4	N3	No	No	Yes	200	Negative	Negative	Negative	66	Single (never married)	M1
Female	Black	T1	N0	Yes	No	No	10	Positive	Positive	Negative	70	Divorced	M0
Female	White	T1	N0	Yes	No	No	9	Positive	Positive	Negative	73	Divorced	M0
Female	White	T3	N0	Yes	No	No	60	Positive	Negative	Negative	59	Separated	M0
Female	White	T1	N0	Yes	Yes	Yes	18	Positive	Positive	Positive	49	Married (including common law)	M0
Female	White	T3	N1	Yes	Yes	Yes	57	Positive	Positive	Negative	36	Married (including common law)	M1
Female	White	T4	N3	No	Yes	Yes	19	Negative	Negative	Negative	67	Married (including common law)	M1
Female	White	T1	N1	Yes	Yes	Yes	12	Positive	Positive	Positive	57	Divorced	M0
Female	White	T2	N0	Yes	No	Yes	30	Positive	Positive	Negative	60	Married (including common law)	M0
Female	White	T2	N0	Yes	No	Yes	38	Positive	Positive	Negative	50	Married (including common law)	M0
Female	White	T1	N0	Yes	No	No	14	Positive	Positive	Negative	78	Married (including common law)	M0
Female	Black	T1	N0	Yes	Yes	No	8	Negative	Negative	Negative	83	Widowed	M0
Female	White	T2	N1	Yes	Yes	Yes	32	Positive	Positive	Negative	43	Divorced	M0
Female	White	T1	N0	Yes	No	No	13	Positive	Positive	Negative	73	Widowed	M0
Female	White	T1	N0	Yes	No	No	7	Positive	Positive	Negative	58	Widowed	M0
Female	White	T2	N0	Yes	Yes	Yes	31	Negative	Negative	Negative	53	Married (including common law)	M0
Female	White	T4	N1	No	No	No	71	Negative	Negative	Negative	45	Divorced	M1
Female	White	T2	N1	No	No	Yes	28	Negative	Negative	Positive	47	Single (never married)	M0
Female	White	T2	N2	No	No	Yes	40	Negative	Positive	Positive	67	Married (including common law)	M1
Female	White	T1	N1	No	Yes	Yes	18	Positive	Positive	Negative	55	Married (including common law)	M1
Female	Black	T1	N0	Yes	No	No	1	Positive	Positive	Negative	69	Married (including common law)	M0
Female	White	T3	N1	No	No	No	61	Positive	Negative	Positive	72	Married (including common law)	M1
Female	White	T1	N0	Yes	Yes	No	17	Positive	Positive	Positive	81	Single (never married)	M0
Female	Asian or Pacific Islander	T1	N0	No	No	Yes	13	Negative	Negative	Negative	74	Married (including common law)	M1
Female	Black	T1	N0	Yes	No	No	3	Positive	Positive	Negative	53	Married (including common law)	M0
Female	White	T1	N0	Yes	Yes	Yes	7	Positive	Positive	Negative	60	Married (including common law)	M0
Female	White	T1	N0	No	No	Yes	12	Positive	Negative	Positive	57	Married (including common law)	M1
Female	White	T0	N1	Yes	Yes	Yes	0	Positive	Positive	Negative	64	Single (never married)	M1
Female	White	T1	N0	Yes	No	Yes	20	Positive	Positive	Negative	70	Widowed	M0
Female	White	T2	N1	Yes	No	No	35	Positive	Positive	Negative	80	Widowed	M0
Female	White	T2	N0	No	No	Yes	30	Positive	Positive	Negative	58	Divorced	M1
Female	White	T1	N0	Yes	No	No	17	Positive	Positive	Negative	85	Single (never married)	M0
Female	White	T1	N0	Yes	Yes	No	3	Positive	Positive	Negative	59	Married (including common law)	M0
Female	White	T2	N0	Yes	No	No	25	Positive	Positive	Negative	85	Widowed	M0
Female	White	T4	N0	Yes	No	Yes	15	Positive	Positive	Negative	52	Married (including common law)	M0
Female	White	T4	N3	No	Yes	Yes	140	Negative	Negative	Negative	52	Married (including common law)	M1
Male	Black	T1	N0	Yes	No	Yes	10	Positive	Positive	Negative	40	Married (including common law)	M0
Female	Asian or Pacific Islander	T2	N1	No	No	Yes	40	Positive	Positive	Negative	56	Married (including common law)	M1
Female	White	T1	N0	Yes	No	No	10	Positive	Negative	Negative	74	Widowed	M0
Female	White	T1	N0	Yes	No	No	16	Positive	Positive	Negative	85	Widowed	M0
Female	White	T3	N1	No	No	No	57	Positive	Positive	Negative	72	Single (never married)	M1
Female	White	T3	N3	Yes	Yes	Yes	55	Positive	Negative	Positive	60	Single (never married)	M0
Female	White	T4	N0	Yes	No	No	120	Negative	Negative	Negative	60	Single (never married)	M1
Female	White	T1	N1	Yes	Yes	No	20	Positive	Positive	Negative	61	Married (including common law)	M0
Female	White	T1	N0	Yes	No	No	6	Positive	Negative	Negative	65	Married (including common law)	M0
Female	White	T4	N1	No	Yes	Yes	17	Positive	Negative	Negative	64	Single (never married)	M1
Female	Black	T3	N1	No	No	Yes	53	Positive	Negative	Negative	67	Divorced	M1
Female	White	T2	N0	Yes	No	Yes	22	Positive	Positive	Negative	74	Married (including common law)	M0
Female	White	T2	N0	No	No	Yes	28	Positive	Negative	Positive	68	Married (including common law)	M1
Female	White	T1	N0	No	No	No	6	Positive	Positive	Negative	70	Married (including common law)	M0
Female	White	T1	N0	Yes	Yes	No	12	Positive	Positive	Negative	70	Married (including common law)	M0
Female	Asian or Pacific Islander	T2	N2	No	Yes	Yes	48	Positive	Negative	Negative	66	Widowed	M1
Female	White	T3	N1	No	No	Yes	54	Positive	Positive	Negative	76	Single (never married)	M1
Female	White	T2	N0	Yes	No	Yes	40	Positive	Negative	Negative	84	Widowed	M1
Female	White	T2	N1	No	No	Yes	42	Negative	Negative	Positive	71	Married (including common law)	M1
Female	White	T1	N0	Yes	Yes	No	15	Positive	Positive	Negative	51	Married (including common law)	M0
Female	White	T2	N1	No	Yes	Yes	29	Negative	Negative	Positive	56	Married (including common law)	M1
Female	White	T1	N0	No	Yes	Yes	8	Positive	Positive	Negative	40	Married (including common law)	M1
Female	White	T1	N0	Yes	Yes	No	18	Positive	Positive	Negative	66	Married (including common law)	M1
Female	American Indian/Alaska Native	T1	N0	Yes	No	No	4	Positive	Positive	Negative	82	Single (never married)	M0
Female	White	T2	N1	No	Yes	No	26	Positive	Positive	Negative	69	Married (including common law)	M1
Female	White	T1	N0	Yes	Yes	No	11	Positive	Positive	Negative	78	Married (including common law)	M0
Female	White	T2	N0	No	No	Yes	22	Positive	Negative	Positive	72	Married (including common law)	M1
Female	White	T3	N0	Yes	Yes	Yes	57	Negative	Negative	Negative	38	Married (including common law)	M0
Female	Black	T3	N1	Yes	No	No	65	Positive	Positive	Negative	72	Married (including common law)	M1
Female	White	T4	N1	No	No	Yes	56	Negative	Negative	Negative	70	Married (including common law)	M1
Female	White	T1	N0	Yes	No	No	18	Negative	Negative	Negative	76	Widowed	M0
Female	Black	T4	N1	Yes	No	Yes	50	Positive	Positive	Negative	46	Single (never married)	M1
Female	White	T3	N0	Yes	Yes	Yes	100	Negative	Negative	Negative	44	Single (never married)	M1
Female	White	T4	N1	No	No	Yes	116	Positive	Negative	Negative	62	Single (never married)	M1
Female	White	T1	N0	Yes	No	No	7	Positive	Positive	Negative	59	Single (never married)	M0
Female	White	T2	N1	Yes	No	No	23	Positive	Negative	Negative	85	Widowed	M0
Female	White	T1	N0	Yes	Yes	No	7	Positive	Positive	Negative	58	Married (including common law)	M0
Female	White	T1	N1	Yes	Yes	Yes	15	Positive	Positive	Negative	61	Single (never married)	M0
Female	Asian or Pacific Islander	T4	N1	Yes	No	Yes	110	Negative	Negative	Positive	59	Married (including common law)	M1
Female	White	T1	N0	Yes	No	Yes	17	Positive	Positive	Negative	43	Married (including common law)	M0
Female	White	T2	N0	Yes	No	No	23	Positive	Positive	Negative	64	Widowed	M0
Female	White	T1	N0	Yes	No	No	15	Positive	Negative	Negative	76	Single (never married)	M0
Female	White	T2	N0	Yes	No	Yes	21	Negative	Negative	Negative	79	Married (including common law)	M1
Female	White	T2	N1	Yes	No	No	28	Negative	Negative	Negative	68	Married (including common law)	M1
Male	White	T2	N1	Yes	Yes	No	31	Positive	Positive	Negative	76	Single (never married)	M0
Female	Asian or Pacific Islander	T3	N1	No	No	No	65	Positive	Positive	Positive	53	Single (never married)	M1
Female	White	T2	N2	Yes	Yes	Yes	45	Positive	Positive	Negative	33	Single (never married)	M0
Female	White	T1	N0	Yes	No	No	5	Positive	Positive	Negative	80	Married (including common law)	M0
Female	White	T2	N1	Yes	No	No	45	Positive	Positive	Positive	78	Widowed	M1
Female	White	T1	N0	Yes	No	Yes	13	Negative	Negative	Negative	31	Married (including common law)	M0
Female	White	T1	N0	Yes	Yes	No	11	Positive	Positive	Negative	59	Unmarried or Domestic Partner	M0
Female	White	T1	N0	Yes	No	No	3	Positive	Positive	Negative	63	Married (including common law)	M0
Female	White	T1	N0	Yes	Yes	No	12	Positive	Positive	Negative	66	Divorced	M0
Female	White	T4	N1	No	No	Yes	40	Positive	Positive	Negative	58	Divorced	M1
Female	White	T2	N0	Yes	Yes	No	24	Positive	Positive	Negative	84	Married (including common law)	M0
Female	White	T1	N0	Yes	No	No	9	Positive	Positive	Negative	82	Married (including common law)	M0
Female	White	T3	N0	No	No	No	59	Positive	Positive	Negative	85	Widowed	M0
Female	Black	T2	N0	No	No	Yes	27	Positive	Positive	Negative	45	Single (never married)	M1
Female	Black	T2	N0	Yes	No	Yes	37	Negative	Negative	Negative	44	Single (never married)	M0
Female	White	T3	N2	No	Yes	Yes	70	Positive	Positive	Positive	61	Single (never married)	M1
Female	White	T1	N1	Yes	Yes	No	18	Positive	Negative	Negative	65	Married (including common law)	M0
Female	White	T2	N0	No	No	Yes	34	Positive	Positive	Negative	75	Married (including common law)	M1
Female	Black	T2	N1	No	No	No	35	Positive	Negative	Negative	80	Divorced	M1
Female	White	T1	N1	Yes	Yes	No	18	Positive	Positive	Negative	65	Married (including common law)	M0
Female	White	T2	N0	No	No	No	33	Positive	Negative	Negative	81	Widowed	M1
Female	White	T1	N1	Yes	Yes	Yes	18	Positive	Positive	Negative	56	Married (including common law)	M1
Female	White	T2	N0	Yes	Yes	Yes	31	Negative	Negative	Negative	41	Divorced	M0
Female	Asian or Pacific Islander	T2	N1	No	No	Yes	25	Positive	Negative	Positive	63	Single (never married)	M1
Female	White	T1	N1	Yes	Yes	No	10	Positive	Positive	Negative	55	Separated	M0
Female	Black	T2	N1	Yes	Yes	Yes	38	Positive	Positive	Negative	61	Single (never married)	M0
Female	White	T2	N0	Yes	No	Yes	22	Positive	Negative	Negative	71	Divorced	M0
Female	White	T4	N1	No	No	No	38	Positive	Positive	Negative	85	Single (never married)	M1
Female	White	T2	N1	No	Yes	Yes	30	Positive	Positive	Positive	51	Divorced	M1
Female	White	T2	N1	No	No	Yes	40	Positive	Positive	Positive	40	Married (including common law)	M1
Female	White	T1	N0	Yes	Yes	No	2	Positive	Negative	Positive	81	Married (including common law)	M0
Female	White	T3	N3	Yes	No	Yes	84	Negative	Positive	Negative	47	Divorced	M1
Female	American Indian/Alaska Native	T1	N0	Yes	Yes	No	10	Positive	Positive	Negative	58	Single (never married)	M0
Female	White	T1	N1	Yes	No	No	6	Positive	Positive	Negative	54	Married (including common law)	M0
Female	White	T4	N1	No	Yes	No	60	Positive	Positive	Negative	58	Single (never married)	M1
Female	White	T4	N2	Yes	Yes	Yes	45	Negative	Negative	Negative	76	Married (including common law)	M0
Female	White	T4	N3	No	No	Yes	74	Negative	Negative	Negative	68	Married (including common law)	M1
Female	White	T2	N0	Yes	No	No	35	Positive	Positive	Negative	50	Married (including common law)	M0
Female	White	T1	N0	Yes	Yes	No	7	Positive	Positive	Negative	66	Widowed	M0
Female	White	T2	N1	Yes	No	No	32	Positive	Negative	Negative	38	Married (including common law)	M0
Female	White	T2	N0	Yes	Yes	Yes	25	Negative	Negative	Positive	78	Divorced	M0
Female	White	T1	N0	Yes	Yes	No	10	Positive	Positive	Negative	57	Married (including common law)	M0
Female	White	T1	N0	Yes	No	Yes	5	Positive	Positive	Negative	44	Divorced	M1
Female	White	T1	N0	Yes	No	No	9	Positive	Negative	Negative	70	Married (including common law)	M0
Female	White	T2	N1	Yes	Yes	Yes	45	Positive	Positive	Positive	43	Married (including common law)	M1
Female	Asian or Pacific Islander	T4	N1	Yes	Yes	Yes	70	Positive	Positive	Negative	56	Single (never married)	M0
Female	Black	T2	N3	No	Yes	No	39	Negative	Negative	Negative	50	Married (including common law)	M1
Female	White	T1	N0	Yes	Yes	No	18	Positive	Positive	Negative	68	Married (including common law)	M0
Female	White	T4	N2	Yes	Yes	Yes	41	Positive	Positive	Negative	69	Married (including common law)	M1
Female	White	T3	N1	No	No	Yes	70	Negative	Negative	Negative	45	Divorced	M1
Female	Asian or Pacific Islander	T3	N1	No	No	Yes	71	Positive	Positive	Positive	47	Married (including common law)	M0
Female	White	T1	N0	Yes	No	No	12	Positive	Positive	Negative	80	Single (never married)	M0
Female	White	T1	N0	Yes	No	No	3	Positive	Negative	Positive	59	Divorced	M0
Female	Black	T3	N3	No	No	Yes	77	Negative	Negative	Positive	60	Single (never married)	M1
Female	White	T4	N1	Yes	No	No	65	Negative	Negative	Negative	28	Single (never married)	M1
Female	White	T1	N1	Yes	No	Yes	10	Positive	Positive	Positive	66	Married (including common law)	M0
Female	Black	T2	N3	No	No	Yes	42	Negative	Negative	Negative	76	Widowed	M1
Female	White	T1	N0	Yes	Yes	No	2	Positive	Positive	Negative	64	Married (including common law)	M0
Female	Black	T3	N2	Yes	Yes	Yes	88	Positive	Positive	Negative	38	Single (never married)	M1
Female	White	T1	N0	Yes	Yes	No	8	Positive	Positive	Negative	50	Widowed	M0
Female	White	T3	N0	Yes	No	No	52	Positive	Positive	Negative	78	Widowed	M0
Female	White	T1	N0	Yes	Yes	No	6	Negative	Negative	Negative	67	Married (including common law)	M0
Female	Asian or Pacific Islander	T2	N0	Yes	Yes	Yes	30	Positive	Positive	Negative	43	Single (never married)	M0
Female	Black	T4	N3	No	Yes	Yes	25	Negative	Negative	Negative	47	Divorced	M1
Female	Black	T2	N3	No	No	Yes	30	Negative	Negative	Negative	68	Widowed	M1
Female	Black	T2	N1	Yes	Yes	No	32	Positive	Positive	Negative	68	Married (including common law)	M0
Female	White	T1	N0	Yes	Yes	No	13	Positive	Positive	Negative	70	Married (including common law)	M0
Female	White	T3	N1	Yes	Yes	No	55	Positive	Positive	Negative	67	Married (including common law)	M1
Female	Black	T1	N2	Yes	Yes	Yes	18	Positive	Positive	Negative	26	Single (never married)	M0
Female	White	T4	N1	Yes	Yes	Yes	17	Negative	Negative	Positive	37	Married (including common law)	M1
Female	White	T1	N0	Yes	Yes	No	4	Positive	Positive	Negative	62	Married (including common law)	M1
Female	White	T4	N1	No	No	Yes	130	Positive	Negative	Negative	53	Married (including common law)	M1
Female	White	T2	N1	No	No	No	40	Positive	Positive	Positive	50	Divorced	M1
Female	White	T1	N0	Yes	No	No	19	Positive	Positive	Positive	85	Widowed	M0
Female	Black	T1	N3	Yes	Yes	Yes	11	Negative	Negative	Negative	44	Single (never married)	M0
Female	White	T1	N0	Yes	Yes	No	3	Positive	Positive	Negative	58	Married (including common law)	M0
Female	White	T1	N0	Yes	No	No	6	Positive	Positive	Negative	70	Married (including common law)	M0
Male	White	T2	N1	Yes	No	No	25	Positive	Negative	Positive	72	Married (including common law)	M1
Female	White	T4	N0	No	Yes	No	22	Positive	Negative	Negative	53	Married (including common law)	M1
Female	White	T3	N1	No	No	Yes	60	Positive	Negative	Negative	71	Married (including common law)	M1
Female	Black	T4	N3	No	No	Yes	71	Positive	Positive	Negative	71	Widowed	M1
Female	White	T4	N3	No	Yes	No	80	Positive	Positive	Positive	49	Single (never married)	M1
Female	White	T1	N0	Yes	No	No	4	Positive	Positive	Negative	54	Married (including common law)	M0
Female	White	T4	N3	No	No	No	120	Positive	Negative	Positive	48	Married (including common law)	M1
Female	Asian or Pacific Islander	T1	N0	Yes	Yes	No	16	Positive	Positive	Negative	77	Married (including common law)	M0
Female	White	T2	N3	Yes	No	Yes	34	Positive	Positive	Negative	81	Widowed	M1
Female	Asian or Pacific Islander	T3	N1	Yes	Yes	Yes	60	Positive	Positive	Negative	54	Married (including common law)	M0
Female	White	T2	N1	Yes	Yes	Yes	38	Positive	Positive	Negative	36	Single (never married)	M0
Female	White	T1	N0	Yes	No	No	20	Negative	Negative	Negative	63	Divorced	M0
Female	White	T2	N1	Yes	Yes	No	24	Positive	Positive	Negative	57	Married (including common law)	M0
Male	White	T4	N2	No	No	Yes	71	Positive	Positive	Negative	72	Married (including common law)	M1
Female	White	T3	N1	Yes	Yes	Yes	81	Negative	Negative	Positive	45	Married (including common law)	M1
Female	White	T1	N1	No	Yes	No	18	Positive	Positive	Negative	79	Married (including common law)	M1
Female	White	T2	N1	Yes	No	Yes	22	Positive	Negative	Negative	68	Divorced	M1
Female	White	T4	N3	Yes	Yes	Yes	58	Positive	Positive	Negative	39	Married (including common law)	M1
Female	White	T1	N0	Yes	No	No	11	Positive	Positive	Negative	52	Married (including common law)	M0
Female	Black	T1	N1	Yes	Yes	No	10	Positive	Positive	Negative	79	Widowed	M0
Female	White	T2	N1	No	No	Yes	22	Negative	Negative	Negative	59	Divorced	M0
Female	White	T4	N1	Yes	Yes	Yes	55	Negative	Positive	Negative	52	Married (including common law)	M0
Female	Black	T4	N3	No	No	Yes	47	Positive	Positive	Negative	74	Divorced	M1
Female	White	T1	N0	Yes	No	No	3	Positive	Positive	Negative	72	Married (including common law)	M0
Female	White	T2	N1	Yes	Yes	Yes	22	Positive	Positive	Negative	45	Single (never married)	M0
Female	White	T2	N1	No	No	Yes	27	Positive	Positive	Negative	83	Widowed	M1
Female	White	T2	N0	Yes	Yes	No	21	Positive	Positive	Negative	47	Divorced	M0
Female	White	T1	N0	Yes	No	No	13	Positive	Positive	Negative	68	Married (including common law)	M0
Female	Asian or Pacific Islander	T1	N0	Yes	No	Yes	15	Positive	Positive	Negative	41	Married (including common law)	M0
Female	Black	T1	N1	No	No	Yes	18	Positive	Positive	Negative	65	Single (never married)	M1
Female	White	T1	N1	Yes	Yes	Yes	20	Positive	Positive	Negative	57	Married (including common law)	M0
Female	White	T4	N1	No	No	Yes	48	Positive	Positive	Negative	53	Married (including common law)	M1
Female	White	T1	N0	Yes	Yes	No	12	Positive	Positive	Negative	78	Widowed	M1
Female	White	T1	N0	Yes	Yes	No	18	Positive	Positive	Negative	43	Single (never married)	M0
Female	White	T2	N1	Yes	No	Yes	21	Positive	Positive	Positive	35	Married (including common law)	M1
Female	White	T2	N1	No	Yes	Yes	32	Negative	Negative	Negative	39	Single (never married)	M1
Female	Black	T2	N0	No	No	Yes	50	Positive	Positive	Negative	51	Divorced	M1
Female	White	T1	N0	Yes	No	No	11	Positive	Positive	Negative	50	Married (including common law)	M0
Female	White	T2	N0	Yes	No	No	48	Positive	Positive	Negative	70	Married (including common law)	M0
Female	Black	T2	N1	Yes	Yes	No	35	Positive	Positive	Negative	63	Single (never married)	M1
Female	White	T4	N1	No	No	No	60	Positive	Positive	Negative	39	Single (never married)	M1
Female	White	T4	N1	Yes	Yes	Yes	35	Positive	Positive	Positive	34	Married (including common law)	M0
Female	White	T2	N0	Yes	Yes	Yes	30	Positive	Positive	Positive	52	Married (including common law)	M0
Female	White	T2	N3	Yes	Yes	Yes	25	Positive	Positive	Negative	54	Married (including common law)	M0
Female	White	T4	N1	No	No	Yes	49	Positive	Negative	Negative	64	Separated	M0
Female	White	T1	N0	Yes	Yes	No	14	Positive	Positive	Negative	64	Married (including common law)	M0
Female	Asian or Pacific Islander	T1	N1	No	No	Yes	13	Positive	Positive	Negative	42	Married (including common law)	M1
Female	White	T2	N3	No	Yes	Yes	50	Positive	Negative	Positive	67	Single (never married)	M1
Female	White	T3	N1	Yes	Yes	Yes	110	Positive	Positive	Negative	37	Single (never married)	M1
Female	White	T1	N0	Yes	Yes	No	18	Positive	Positive	Negative	72	Married (including common law)	M0
Female	Asian or Pacific Islander	T1	N3	No	No	Yes	12	Positive	Positive	Positive	45	Single (never married)	M1
Female	White	T4	N1	No	No	No	16	Positive	Positive	Negative	85	Divorced	M0
Female	White	T1	N0	Yes	Yes	Yes	18	Positive	Negative	Positive	74	Single (never married)	M0
Female	White	T1	N0	Yes	No	No	6	Positive	Positive	Negative	50	Married (including common law)	M0
Female	White	T1	N0	Yes	No	No	9	Positive	Positive	Negative	79	Married (including common law)	M0
Female	White	T1	N0	Yes	No	Yes	5	Positive	Negative	Positive	59	Married (including common law)	M0
Female	Asian or Pacific Islander	T2	N2	No	Yes	Yes	29	Negative	Negative	Negative	69	Widowed	M0
Female	White	T2	N1	Yes	No	No	30	Positive	Positive	Negative	85	Married (including common law)	M1
Female	White	T1	N0	No	Yes	Yes	10	Positive	Positive	Positive	55	Married (including common law)	M1
Female	Asian or Pacific Islander	T1	N1	Yes	Yes	Yes	15	Positive	Negative	Negative	66	Married (including common law)	M0
Female	White	T2	N0	Yes	No	No	25	Positive	Positive	Negative	46	Married (including common law)	M0
Female	White	T2	N1	No	No	Yes	28	Positive	Positive	Negative	77	Married (including common law)	M1
Female	White	T2	N2	Yes	No	Yes	30	Positive	Negative	Negative	80	Single (never married)	M1
Female	White	T1	N0	Yes	Yes	Yes	6	Positive	Positive	Negative	50	Married (including common law)	M0
Female	White	T1	N1	Yes	Yes	No	10	Positive	Positive	Negative	69	Married (including common law)	M0
Female	White	T2	N3	Yes	No	Yes	32	Negative	Negative	Positive	69	Divorced	M0
Female	White	T1	N0	Yes	No	Yes	13	Negative	Negative	Positive	43	Married (including common law)	M0
Female	White	T2	N0	No	Yes	No	40	Positive	Positive	Positive	85	Divorced	M1
Female	White	T1	N0	Yes	Yes	No	17	Negative	Negative	Negative	60	Widowed	M0
Female	White	T1	N0	Yes	No	No	3	Positive	Positive	Negative	62	Married (including common law)	M0
Female	White	T4	N0	Yes	No	Yes	73	Negative	Negative	Negative	65	Married (including common law)	M0
Female	Black	T1	N0	Yes	No	No	20	Positive	Negative	Negative	61	Divorced	M0
Female	White	T2	N1	No	No	Yes	50	Negative	Negative	Negative	85	Widowed	M1
Female	White	T2	N1	No	No	Yes	30	Positive	Positive	Negative	60	Married (including common law)	M0
Female	White	T1	N0	Yes	No	No	10	Positive	Positive	Negative	85	Divorced	M0
Female	White	T2	N0	Yes	Yes	No	21	Positive	Positive	Negative	51	Married (including common law)	M0
Female	White	T1	N0	Yes	No	No	8	Positive	Negative	Negative	78	Single (never married)	M1
Female	White	T3	N1	No	No	Yes	69	Positive	Positive	Negative	52	Married (including common law)	M1
Female	Asian or Pacific Islander	T1	N1	Yes	Yes	No	8	Positive	Positive	Negative	49	Married (including common law)	M0
Female	White	T1	N0	Yes	No	No	6	Positive	Positive	Negative	65	Married (including common law)	M0
Female	White	T1	N0	Yes	Yes	No	12	Positive	Positive	Negative	65	Married (including common law)	M0
Female	White	T1	N0	Yes	No	No	14	Positive	Positive	Negative	49	Married (including common law)	M0
Female	White	T0	N0	No	No	No	0	Positive	Positive	Negative	72	Married (including common law)	M1
Female	White	T4	N1	No	No	Yes	50	Positive	Positive	Positive	46	Married (including common law)	M1
Female	Black	T2	N0	Yes	No	Yes	23	Positive	Negative	Positive	76	Widowed	M0
Female	Asian or Pacific Islander	T2	N0	Yes	No	No	23	Positive	Positive	Negative	48	Married (including common law)	M0
Female	White	T2	N0	No	No	Yes	29	Positive	Positive	Negative	51	Married (including common law)	M1
Female	Black	T4	N2	Yes	Yes	Yes	33	Negative	Negative	Positive	50	Single (never married)	M1
Female	White	T1	N0	No	No	Yes	16	Positive	Negative	Negative	60	Single (never married)	M1
Female	White	T1	N0	Yes	No	No	11	Positive	Positive	Negative	85	Divorced	M0
Female	Asian or Pacific Islander	T3	N0	Yes	Yes	Yes	120	Positive	Positive	Positive	44	Married (including common law)	M1
Female	Black	T1	N1	Yes	No	Yes	12	Positive	Positive	Negative	57	Widowed	M1
Female	White	T1	N0	Yes	Yes	No	13	Positive	Positive	Negative	50	Married (including common law)	M0
Female	White	T2	N1	Yes	No	No	30	Positive	Positive	Negative	49	Married (including common law)	M0
Female	Black	T4	N2	No	No	No	128	Positive	Positive	Negative	72	Divorced	M1
Female	Black	T1	N1	Yes	No	Yes	15	Positive	Negative	Positive	53	Married (including common law)	M0
Female	White	T3	N1	No	No	Yes	87	Positive	Positive	Negative	59	Married (including common law)	M1
Female	Asian or Pacific Islander	T2	N0	No	No	No	25	Positive	Positive	Negative	63	Divorced	M1
Female	White	T4	N2	No	No	Yes	100	Negative	Negative	Negative	76	Widowed	M1
Female	White	T2	N1	Yes	Yes	No	24	Positive	Positive	Negative	60	Married (including common law)	M0
Female	Black	T1	N3	No	Yes	Yes	10	Positive	Positive	Negative	46	Widowed	M1
Female	White	T1	N0	Yes	No	No	2	Positive	Positive	Negative	78	Married (including common law)	M0
Female	White	T2	N1	Yes	Yes	Yes	49	Negative	Negative	Negative	53	Divorced	M1
Female	Black	T2	N3	Yes	Yes	Yes	30	Positive	Negative	Negative	62	Married (including common law)	M1
Female	Black	T2	N1	No	No	Yes	31	Negative	Negative	Positive	53	Single (never married)	M1
Female	White	T2	N0	No	No	Yes	46	Positive	Positive	Negative	69	Married (including common law)	M1
Female	White	T1	N0	Yes	Yes	No	8	Positive	Positive	Negative	50	Married (including common law)	M0
Female	Black	T1	N3	No	No	Yes	19	Positive	Positive	Negative	56	Single (never married)	M1
Female	White	T3	N3	Yes	No	Yes	54	Negative	Negative	Positive	69	Married (including common law)	M1
Female	Black	T1	N0	No	Yes	No	6	Negative	Negative	Negative	58	Widowed	M1
Female	White	T2	N1	Yes	No	No	32	Positive	Positive	Negative	56	Divorced	M0
Female	White	T2	N1	Yes	No	Yes	27	Positive	Positive	Negative	42	Married (including common law)	M0
Female	Black	T1	N0	Yes	No	No	3	Positive	Positive	Negative	80	Divorced	M0
Female	White	T1	N1	Yes	Yes	Yes	18	Positive	Positive	Negative	55	Married (including common law)	M1
Female	Asian or Pacific Islander	T3	N1	No	No	No	51	Positive	Positive	Negative	73	Married (including common law)	M1
Female	White	T2	N0	Yes	Yes	No	30	Negative	Negative	Negative	80	Single (never married)	M0
Female	White	T2	N1	No	No	Yes	38	Positive	Positive	Positive	67	Divorced	M1
Female	White	T3	N0	No	No	Yes	62	Negative	Negative	Positive	63	Divorced	M1
Female	White	T2	N0	Yes	No	No	45	Positive	Positive	Negative	85	Married (including common law)	M0
Female	White	T2	N1	No	No	Yes	32	Negative	Negative	Positive	36	Married (including common law)	M1
Female	White	T2	N1	Yes	Yes	No	49	Positive	Negative	Negative	79	Married (including common law)	M0
Female	White	T4	N1	No	No	Yes	93	Positive	Negative	Positive	64	Single (never married)	M1
Female	Black	T2	N1	Yes	No	Yes	27	Positive	Positive	Positive	75	Divorced	M0
Female	White	T1	N0	Yes	Yes	No	14	Positive	Positive	Negative	59	Divorced	M1
Female	White	T2	N2	No	No	No	26	Positive	Positive	Positive	65	Divorced	M1
Female	White	T2	N0	Yes	No	Yes	35	Positive	Positive	Negative	43	Divorced	M0
Female	White	T4	N1	No	No	Yes	11	Positive	Positive	Negative	64	Married (including common law)	M1
Female	Black	T4	N0	No	Yes	Yes	60	Positive	Positive	Negative	52	Single (never married)	M1
Female	White	T1	N1	Yes	Yes	No	16	Positive	Positive	Negative	75	Divorced	M0
Female	White	T1	N0	Yes	No	No	20	Positive	Positive	Negative	46	Married (including common law)	M0
Female	Black	T1	N0	Yes	No	No	18	Positive	Positive	Negative	57	Married (including common law)	M0
Female	White	T1	N0	Yes	Yes	No	12	Positive	Positive	Negative	55	Single (never married)	M0
Female	White	T4	N1	No	Yes	Yes	50	Positive	Positive	Negative	59	Single (never married)	M1
Female	White	T1	N0	Yes	No	No	2	Positive	Positive	Negative	79	Widowed	M0
Female	White	T2	N1	Yes	No	Yes	29	Negative	Negative	Positive	54	Divorced	M0
Female	White	T1	N0	Yes	Yes	No	17	Positive	Positive	Negative	50	Married (including common law)	M0
Female	White	T1	N0	Yes	No	Yes	16	Positive	Positive	Positive	49	Married (including common law)	M1
Female	White	T1	N3	No	No	No	17	Negative	Negative	Positive	61	Widowed	M1
Female	White	T2	N3	No	No	No	43	Positive	Positive	Negative	56	Married (including common law)	M1
Female	White	T2	N1	No	No	No	50	Positive	Positive	Negative	59	Divorced	M1
Female	White	T1	N0	Yes	No	No	9	Positive	Positive	Negative	62	Widowed	M0
Female	White	T2	N1	No	No	Yes	23	Positive	Positive	Negative	85	Widowed	M1
Female	White	T4	N0	No	No	Yes	251	Negative	Negative	Negative	64	Single (never married)	M1
Female	Black	T2	N1	Yes	No	Yes	36	Negative	Negative	Positive	45	Single (never married)	M1
Female	White	T3	N2	No	No	Yes	95	Positive	Positive	Negative	41	Married (including common law)	M1
Female	White	T4	N1	No	No	Yes	74	Positive	Positive	Negative	73	Single (never married)	M1
Female	White	T2	N0	No	No	No	31	Positive	Positive	Negative	81	Widowed	M1
Female	Asian or Pacific Islander	T1	N0	Yes	No	No	17	Positive	Positive	Negative	66	Married (including common law)	M0
Female	White	T2	N0	Yes	Yes	No	21	Positive	Positive	Negative	63	Single (never married)	M0
Female	White	T1	N0	Yes	No	Yes	15	Positive	Positive	Positive	71	Divorced	M0
Female	White	T2	N0	Yes	Yes	No	21	Positive	Positive	Negative	76	Single (never married)	M0
Female	White	T4	N3	Yes	Yes	Yes	25	Positive	Positive	Negative	76	Married (including common law)	M1
Female	White	T4	N3	No	No	Yes	51	Positive	Positive	Positive	71	Divorced	M1
Female	White	T1	N1	Yes	No	Yes	19	Negative	Negative	Negative	79	Married (including common law)	M1
Female	White	T2	N1	No	No	No	35	Positive	Negative	Negative	85	Married (including common law)	M1
Female	White	T3	N2	Yes	No	No	80	Positive	Positive	Positive	75	Married (including common law)	M1
Female	Black	T4	N2	No	Yes	Yes	120	Negative	Negative	Positive	64	Single (never married)	M1
Female	Black	T2	N0	Yes	Yes	Yes	40	Negative	Negative	Positive	62	Single (never married)	M0
Female	White	T2	N1	Yes	Yes	No	40	Positive	Positive	Negative	37	Single (never married)	M1
Female	White	T2	N0	Yes	No	No	27	Negative	Negative	Negative	69	Married (including common law)	M1
Female	White	T1	N1	Yes	No	Yes	16	Positive	Positive	Negative	40	Married (including common law)	M0
Female	White	T1	N0	Yes	No	No	9	Positive	Positive	Negative	75	Divorced	M0
Female	Black	T2	N1	No	No	Yes	23	Negative	Negative	Negative	80	Widowed	M1
Female	Black	T2	N1	No	No	Yes	45	Positive	Positive	Negative	71	Widowed	M1
Female	Black	T4	N3	No	Yes	Yes	59	Positive	Negative	Negative	53	Single (never married)	M1
Female	White	T4	N1	No	No	Yes	108	Negative	Negative	Negative	69	Married (including common law)	M1
Female	White	T3	N1	No	Yes	Yes	170	Positive	Positive	Negative	73	Single (never married)	M1
Female	White	T3	N0	No	No	Yes	51	Positive	Positive	Negative	58	Married (including common law)	M1
Female	Black	T2	N1	No	No	Yes	33	Positive	Positive	Negative	76	Single (never married)	M1
Female	White	T1	N1	Yes	No	No	14	Positive	Positive	Negative	78	Married (including common law)	M0
Female	White	T1	N0	Yes	No	No	16	Positive	Positive	Negative	76	Married (including common law)	M0
Female	White	T2	N3	No	Yes	Yes	50	Positive	Positive	Positive	45	Married (including common law)	M1
Female	Black	T3	N3	No	No	Yes	60	Negative	Negative	Negative	40	Separated	M1
Female	White	T1	N0	No	Yes	Yes	10	Positive	Negative	Negative	65	Married (including common law)	M1
Female	White	T2	N0	Yes	No	No	21	Positive	Positive	Negative	78	Married (including common law)	M0
Female	Black	T2	N3	Yes	No	Yes	26	Positive	Positive	Negative	53	Single (never married)	M0
Female	White	T2	N2	Yes	No	Yes	39	Positive	Negative	Negative	79	Single (never married)	M1
Female	White	T1	N1	Yes	No	Yes	8	Positive	Negative	Positive	64	Divorced	M0
Female	White	T1	N1	No	No	Yes	15	Negative	Negative	Negative	46	Single (never married)	M1
Female	White	T2	N3	Yes	No	Yes	50	Negative	Positive	Negative	43	Married (including common law)	M1
Female	White	T2	N1	No	No	No	24	Positive	Positive	Negative	63	Married (including common law)	M1
Female	White	T1	N0	Yes	No	No	11	Positive	Positive	Negative	38	Married (including common law)	M0
Female	White	T2	N0	No	No	Yes	22	Positive	Positive	Negative	75	Single (never married)	M1
Female	White	T1	N0	Yes	No	No	14	Positive	Positive	Negative	73	Divorced	M0
Female	White	T3	N3	Yes	Yes	Yes	60	Positive	Positive	Negative	67	Married (including common law)	M1
Female	White	T3	N0	No	No	Yes	70	Negative	Negative	Positive	40	Single (never married)	M1
Female	White	T1	N0	Yes	Yes	No	6	Positive	Positive	Negative	75	Married (including common law)	M0
Female	White	T1	N0	Yes	No	No	8	Positive	Positive	Negative	54	Single (never married)	M0
Female	White	T2	N3	No	No	Yes	39	Negative	Negative	Negative	71	Married (including common law)	M1
Female	White	T4	N3	Yes	Yes	Yes	54	Positive	Positive	Negative	55	Married (including common law)	M1
Female	White	T1	N0	Yes	Yes	Yes	13	Negative	Negative	Negative	66	Married (including common law)	M1
Female	White	T1	N0	Yes	Yes	No	13	Positive	Positive	Negative	54	Single (never married)	M0
Female	White	T1	N1	No	No	No	4	Positive	Positive	Negative	79	Married (including common law)	M1
Female	Asian or Pacific Islander	T4	N1	No	No	Yes	98	Positive	Positive	Negative	61	Married (including common law)	M1
Female	Asian or Pacific Islander	T1	N0	Yes	Yes	No	9	Positive	Positive	Positive	74	Married (including common law)	M0
Female	Asian or Pacific Islander	T1	N0	Yes	No	No	2	Negative	Negative	Positive	60	Married (including common law)	M0
Female	Asian or Pacific Islander	T2	N0	No	Yes	Yes	43	Positive	Positive	Negative	49	Single (never married)	M1
Female	White	T2	N0	No	Yes	No	25	Positive	Positive	Negative	66	Single (never married)	M1
Female	Asian or Pacific Islander	T2	N3	Yes	Yes	Yes	39	Negative	Negative	Positive	52	Divorced	M1
Female	Black	T2	N1	No	Yes	Yes	40	Positive	Negative	Positive	60	Single (never married)	M1
Female	White	T1	N1	Yes	No	No	10	Positive	Positive	Negative	55	Separated	M0
Female	White	T2	N1	No	No	Yes	36	Positive	Positive	Negative	60	Married (including common law)	M1
Female	White	T1	N0	Yes	Yes	No	8	Positive	Positive	Negative	60	Widowed	M0
Female	White	T3	N0	No	No	Yes	99	Positive	Positive	Positive	63	Divorced	M1
Female	White	T1	N0	Yes	Yes	No	9	Negative	Negative	Negative	74	Married (including common law)	M0
Female	White	T1	N0	Yes	No	No	20	Positive	Positive	Negative	55	Married (including common law)	M0
Female	White	T2	N0	Yes	Yes	No	27	Positive	Positive	Negative	79	Married (including common law)	M0
Female	Asian or Pacific Islander	T2	N3	Yes	Yes	No	40	Positive	Positive	Negative	60	Single (never married)	M1
Female	White	T1	N0	Yes	No	No	18	Positive	Positive	Negative	79	Married (including common law)	M0
Female	White	T1	N1	Yes	No	Yes	16	Positive	Positive	Negative	55	Single (never married)	M0
Female	White	T3	N2	Yes	No	Yes	60	Negative	Negative	Positive	75	Married (including common law)	M1
Female	White	T2	N0	Yes	Yes	Yes	25	Negative	Negative	Negative	58	Married (including common law)	M0
Female	White	T2	N0	Yes	No	No	35	Positive	Positive	Negative	62	Married (including common law)	M0
Female	White	T1	N0	Yes	No	No	18	Positive	Positive	Negative	50	Single (never married)	M0
Female	White	T1	N0	Yes	No	Yes	15	Positive	Positive	Positive	57	Married (including common law)	M0
Female	White	T3	N3	No	No	No	100	Negative	Negative	Positive	65	Single (never married)	M1
Female	White	T2	N1	No	Yes	No	35	Positive	Positive	Negative	51	Divorced	M1
Female	White	T1	N0	Yes	Yes	No	6	Positive	Positive	Negative	63	Divorced	M0
Female	White	T1	N0	Yes	Yes	No	20	Negative	Negative	Negative	79	Widowed	M0
Female	White	T2	N0	No	No	Yes	40	Positive	Positive	Negative	45	Married (including common law)	M1
Female	White	T1	N0	Yes	No	No	18	Positive	Positive	Negative	61	Divorced	M0
Female	White	T1	N0	Yes	Yes	No	6	Positive	Positive	Negative	70	Separated	M0
Male	White	T2	N1	No	No	Yes	22	Positive	Positive	Negative	85	Married (including common law)	M1
Female	White	T1	N1	Yes	Yes	No	11	Positive	Positive	Negative	58	Married (including common law)	M0
Female	White	T1	N0	Yes	Yes	No	8	Positive	Positive	Negative	71	Married (including common law)	M0
Female	White	T1	N0	Yes	Yes	No	15	Positive	Negative	Negative	53	Married (including common law)	M0
Female	Black	T1	N1	Yes	No	Yes	15	Positive	Positive	Positive	46	Married (including common law)	M0
Female	White	T2	N0	No	Yes	Yes	37	Positive	Positive	Negative	27	Single (never married)	M1
Female	White	T2	N1	No	No	Yes	35	Positive	Negative	Negative	51	Single (never married)	M1
Female	White	T1	N0	Yes	Yes	Yes	9	Positive	Positive	Positive	53	Married (including common law)	M0
Female	White	T1	N0	Yes	No	No	6	Positive	Negative	Negative	53	Married (including common law)	M0
Female	Asian or Pacific Islander	T3	N1	Yes	Yes	Yes	51	Positive	Negative	Negative	48	Married (including common law)	M0
Female	White	T1	N0	Yes	No	Yes	15	Positive	Positive	Positive	64	Married (including common law)	M0
Female	White	T2	N3	No	No	Yes	45	Positive	Positive	Negative	40	Married (including common law)	M1
Female	White	T1	N0	Yes	Yes	Yes	19	Positive	Positive	Negative	51	Married (including common law)	M1
Female	White	T1	N0	Yes	No	No	20	Positive	Positive	Negative	79	Widowed	M0
Female	White	T2	N1	No	Yes	Yes	42	Positive	Positive	Negative	58	Married (including common law)	M1
Female	White	T2	N3	No	No	No	22	Positive	Positive	Positive	39	Married (including common law)	M1
Female	White	T2	N0	No	No	Yes	39	Positive	Negative	Positive	79	Married (including common law)	M1
Female	White	T1	N0	Yes	No	No	10	Positive	Positive	Negative	85	Widowed	M0
Female	White	T4	N0	Yes	Yes	No	41	Positive	Positive	Negative	66	Single (never married)	M0
Female	White	T1	N1	Yes	No	No	10	Positive	Positive	Negative	81	Divorced	M0
Female	White	T1	N1	No	No	No	15	Positive	Positive	Negative	80	Married (including common law)	M1
Female	White	T3	N1	No	No	No	60	Positive	Positive	Negative	56	Married (including common law)	M1
Female	White	T4	N1	Yes	No	Yes	50	Positive	Positive	Positive	67	Widowed	M1
Male	Black	T2	N2	Yes	Yes	Yes	42	Positive	Positive	Negative	58	Married (including common law)	M1
Female	White	T1	N3	Yes	Yes	Yes	9	Negative	Negative	Negative	34	Married (including common law)	M1
Female	Asian or Pacific Islander	T2	N0	No	No	Yes	37	Positive	Positive	Negative	61	Single (never married)	M1
Female	White	T3	N1	No	No	No	69	Negative	Negative	Positive	85	Single (never married)	M1
Female	Black	T2	N2	Yes	No	Yes	30	Negative	Negative	Negative	58	Married (including common law)	M0
Female	White	T2	N3	Yes	Yes	Yes	43	Positive	Negative	Negative	63	Married (including common law)	M1
Female	White	T2	N0	Yes	Yes	No	24	Positive	Positive	Negative	74	Married (including common law)	M0
Female	White	T1	N0	Yes	Yes	No	3	Positive	Positive	Negative	61	Single (never married)	M0
Female	White	T3	N1	Yes	No	Yes	100	Negative	Negative	Negative	40	Married (including common law)	M1
Female	White	T4	N1	No	No	No	57	Positive	Positive	Positive	78	Widowed	M1
Female	American Indian/Alaska Native	T2	N0	No	No	Yes	45	Positive	Positive	Negative	52	Unmarried or Domestic Partner	M1
Female	White	T1	N1	Yes	No	Yes	13	Negative	Negative	Negative	72	Married (including common law)	M0
Female	White	T2	N0	No	No	Yes	26	Positive	Positive	Negative	66	Divorced	M1
Female	White	T3	N1	No	No	Yes	52	Positive	Positive	Negative	31	Single (never married)	M1
Female	White	T1	N0	Yes	No	No	11	Positive	Positive	Negative	48	Married (including common law)	M0
Female	Black	T3	N2	No	Yes	Yes	109	Negative	Negative	Negative	60	Married (including common law)	M1
Female	White	T1	N0	Yes	No	Yes	9	Positive	Positive	Negative	53	Married (including common law)	M0
Female	White	T2	N1	No	No	Yes	31	Positive	Negative	Negative	53	Divorced	M1
Female	White	T1	N0	Yes	No	No	8	Positive	Positive	Negative	78	Widowed	M0
Female	White	T1	N0	Yes	No	No	2	Positive	Negative	Positive	81	Married (including common law)	M0
Female	White	T4	N3	No	No	Yes	48	Positive	Negative	Negative	74	Single (never married)	M1
Female	White	T4	N0	Yes	Yes	Yes	20	Positive	Positive	Negative	70	Married (including common law)	M1
Female	White	T4	N3	No	No	No	58	Positive	Positive	Negative	85	Widowed	M1
Female	White	T1	N1	Yes	Yes	No	13	Positive	Positive	Negative	44	Married (including common law)	M0
Female	White	T2	N0	Yes	No	Yes	23	Negative	Negative	Negative	69	Single (never married)	M0
Female	Black	T4	N0	No	No	Yes	68	Positive	Positive	Negative	70	Widowed	M1
Female	White	T1	N0	Yes	No	No	5	Positive	Positive	Negative	51	Married (including common law)	M0
Female	Black	T4	N0	Yes	Yes	Yes	102	Positive	Positive	Positive	64	Widowed	M1
Female	White	T2	N0	No	No	Yes	40	Positive	Positive	Negative	29	Single (never married)	M1
Female	White	T1	N0	No	No	Yes	20	Positive	Positive	Negative	69	Single (never married)	M1
Female	Black	T4	N3	Yes	Yes	Yes	40	Negative	Negative	Negative	78	Widowed	M0
Female	White	T3	N0	Yes	No	Yes	55	Positive	Positive	Negative	71	Divorced	M1
Female	White	T1	N0	Yes	No	No	10	Positive	Positive	Negative	51	Married (including common law)	M0
Female	White	T1	N0	Yes	Yes	No	9	Positive	Positive	Negative	72	Married (including common law)	M0
Female	Asian or Pacific Islander	T4	N1	No	No	Yes	24	Positive	Positive	Negative	85	Widowed	M1
Female	Black	T4	N0	Yes	No	Yes	180	Positive	Positive	Negative	33	Separated	M1
Female	Asian or Pacific Islander	T2	N1	Yes	Yes	Yes	24	Positive	Positive	Negative	56	Married (including common law)	M0
Female	White	T2	N3	No	No	Yes	50	Negative	Negative	Negative	49	Single (never married)	M1
Female	White	T1	N0	Yes	No	No	1	Positive	Positive	Positive	59	Married (including common law)	M0
Female	Black	T2	N0	Yes	No	Yes	21	Negative	Negative	Negative	42	Married (including common law)	M0
Female	White	T1	N0	No	No	No	20	Positive	Positive	Negative	75	Widowed	M1
Female	White	T3	N0	Yes	No	Yes	85	Negative	Negative	Negative	84	Widowed	M1
Female	Black	T2	N1	No	No	Yes	27	Negative	Negative	Negative	46	Separated	M1
Female	White	T1	N0	Yes	Yes	No	11	Positive	Negative	Negative	47	Single (never married)	M0
Female	Black	T2	N0	Yes	No	Yes	36	Positive	Positive	Negative	42	Married (including common law)	M0
Female	White	T3	N0	Yes	No	Yes	98	Positive	Positive	Negative	41	Married (including common law)	M0
Female	White	T2	N1	No	No	Yes	23	Positive	Positive	Negative	64	Married (including common law)	M1
Female	White	T1	N0	Yes	Yes	No	10	Positive	Positive	Negative	71	Married (including common law)	M0
Female	White	T2	N2	Yes	Yes	Yes	28	Positive	Positive	Negative	52	Married (including common law)	M0
Female	White	T1	N0	Yes	Yes	No	6	Positive	Positive	Negative	43	Single (never married)	M0
Female	Asian or Pacific Islander	T4	N1	No	Yes	Yes	50	Positive	Negative	Negative	70	Divorced	M1
Female	White	T1	N0	Yes	Yes	No	5	Positive	Positive	Negative	47	Married (including common law)	M0
Female	Black	T1	N1	Yes	No	Yes	9	Positive	Positive	Positive	54	Divorced	M1
Female	White	T4	N1	No	No	Yes	150	Positive	Positive	Negative	68	Married (including common law)	M1
Female	Black	T4	N2	No	Yes	Yes	100	Negative	Negative	Negative	32	Married (including common law)	M1
Female	Asian or Pacific Islander	T3	N1	No	No	Yes	54	Positive	Positive	Negative	61	Unmarried or Domestic Partner	M1
Female	White	T1	N0	Yes	No	No	5	Negative	Negative	Negative	49	Single (never married)	M0
Female	White	T3	N0	No	Yes	No	96	Positive	Negative	Positive	56	Single (never married)	M1
Female	White	T2	N1	Yes	No	Yes	48	Negative	Negative	Positive	55	Married (including common law)	M0
Female	White	T1	N3	Yes	Yes	No	19	Positive	Positive	Negative	68	Divorced	M0
Female	Asian or Pacific Islander	T1	N0	Yes	Yes	No	15	Positive	Positive	Negative	61	Married (including common law)	M0
Female	White	T1	N0	Yes	No	Yes	11	Positive	Positive	Positive	65	Divorced	M0
Female	White	T4	N1	Yes	Yes	Yes	34	Positive	Positive	Positive	36	Married (including common law)	M1
Female	White	T2	N1	Yes	Yes	Yes	22	Negative	Negative	Positive	56	Married (including common law)	M0
Female	White	T2	N0	No	Yes	No	34	Positive	Positive	Negative	73	Married (including common law)	M1
Female	White	T3	N1	Yes	Yes	Yes	70	Positive	Positive	Negative	53	Single (never married)	M0
Female	Black	T1	N1	No	No	Yes	12	Negative	Negative	Negative	47	Single (never married)	M1
Female	Asian or Pacific Islander	T4	N1	No	No	No	45	Positive	Negative	Positive	82	Married (including common law)	M1
Female	Black	T4	N2	Yes	No	No	180	Positive	Negative	Negative	67	Divorced	M1
Female	White	T2	N0	Yes	Yes	No	21	Positive	Positive	Negative	64	Married (including common law)	M0
Female	Asian or Pacific Islander	T2	N1	No	No	Yes	48	Positive	Negative	Positive	33	Married (including common law)	M1
Female	White	T1	N0	Yes	No	No	3	Positive	Positive	Negative	68	Married (including common law)	M0
Female	White	T2	N0	No	No	Yes	40	Positive	Positive	Negative	69	Married (including common law)	M1
Female	White	T4	N1	No	Yes	Yes	19	Negative	Negative	Positive	50	Separated	M1
Female	White	T1	N0	Yes	Yes	Yes	13	Negative	Negative	Negative	65	Married (including common law)	M0
Female	White	T4	N1	No	No	Yes	43	Positive	Positive	Negative	58	Married (including common law)	M1
Female	White	T1	N0	Yes	No	No	12	Negative	Negative	Negative	79	Widowed	M1
Female	White	T2	N0	No	No	No	22	Positive	Positive	Negative	85	Widowed	M1
Female	White	T4	N1	No	Yes	Yes	70	Negative	Negative	Positive	77	Married (including common law)	M1
Female	Black	T2	N0	Yes	Yes	No	27	Positive	Positive	Negative	44	Separated	M0
Female	White	T2	N1	Yes	Yes	Yes	41	Positive	Positive	Negative	31	Single (never married)	M1
Female	White	T4	N1	Yes	No	Yes	111	Negative	Negative	Negative	52	Married (including common law)	M1
Female	White	T2	N0	Yes	Yes	Yes	25	Positive	Positive	Negative	41	Married (including common law)	M0
Female	White	T2	N0	No	No	No	24	Positive	Positive	Negative	83	Widowed	M1
Female	White	T1	N0	Yes	Yes	No	1	Positive	Positive	Negative	57	Married (including common law)	M0
Female	White	T3	N1	Yes	Yes	Yes	100	Negative	Negative	Positive	50	Single (never married)	M1
Female	Black	T4	N2	No	No	Yes	60	Positive	Positive	Negative	67	Married (including common law)	M1
Female	White	T2	N1	No	No	Yes	40	Positive	Positive	Negative	68	Single (never married)	M1
Female	Black	T2	N0	Yes	Yes	Yes	24	Positive	Positive	Positive	49	Divorced	M0
Female	White	T3	N3	Yes	Yes	Yes	82	Positive	Negative	Positive	54	Married (including common law)	M1
Female	White	T2	N1	No	No	No	42	Negative	Negative	Negative	85	Single (never married)	M1
Female	White	T2	N3	No	No	Yes	30	Negative	Negative	Negative	74	Married (including common law)	M1
Female	White	T3	N0	Yes	Yes	No	55	Positive	Positive	Negative	71	Single (never married)	M0
Female	Black	T1	N0	No	No	No	7	Positive	Positive	Negative	85	Widowed	M0
Female	Black	T2	N0	Yes	No	No	28	Positive	Positive	Positive	69	Married (including common law)	M0
Female	Black	T4	N1	No	Yes	Yes	66	Negative	Negative	Negative	29	Single (never married)	M1
Female	White	T4	N1	No	No	Yes	23	Negative	Negative	Positive	34	Married (including common law)	M1
Female	White	T3	N1	No	Yes	Yes	100	Positive	Positive	Positive	37	Married (including common law)	M1
Female	White	T1	N0	Yes	Yes	No	8	Positive	Positive	Negative	63	Married (including common law)	M0
Female	White	T1	N0	Yes	No	No	6	Positive	Positive	Negative	80	Married (including common law)	M0
Female	White	T1	N0	Yes	Yes	Yes	20	Positive	Negative	Negative	56	Divorced	M0
Female	Asian or Pacific Islander	T1	N0	Yes	Yes	No	19	Positive	Positive	Negative	42	Married (including common law)	M0
Female	Black	T4	N2	No	No	No	150	Positive	Positive	Negative	70	Widowed	M1
Female	White	T2	N0	No	Yes	No	36	Positive	Positive	Negative	76	Divorced	M1
Female	White	T1	N0	Yes	Yes	No	6	Positive	Positive	Negative	67	Married (including common law)	M0
Female	White	T4	N3	Yes	No	Yes	84	Positive	Positive	Negative	75	Divorced	M1
Female	White	T4	N1	Yes	No	No	75	Positive	Positive	Negative	85	Widowed	M1
Female	White	T1	N0	Yes	Yes	No	10	Positive	Positive	Negative	47	Married (including common law)	M0
Female	American Indian/Alaska Native	T3	N1	No	Yes	No	100	Positive	Positive	Positive	48	Single (never married)	M1
Female	White	T2	N1	Yes	Yes	Yes	28	Negative	Negative	Positive	59	Married (including common law)	M0
Female	Asian or Pacific Islander	T2	N1	Yes	Yes	Yes	24	Positive	Positive	Positive	85	Widowed	M0
Female	Asian or Pacific Islander	T4	N3	No	No	Yes	93	Negative	Negative	Negative	46	Married (including common law)	M1
Female	White	T2	N0	Yes	Yes	No	21	Positive	Positive	Negative	75	Married (including common law)	M0
Female	White	T4	N1	No	No	Yes	110	Positive	Positive	Negative	54	Single (never married)	M1
Female	White	T2	N1	Yes	Yes	Yes	33	Positive	Positive	Positive	46	Married (including common law)	M0
Female	White	T4	N3	No	Yes	Yes	45	Negative	Negative	Positive	58	Widowed	M1
Female	White	T1	N0	Yes	No	No	16	Positive	Positive	Negative	73	Single (never married)	M0
Female	Black	T1	N0	Yes	Yes	No	14	Positive	Positive	Negative	52	Married (including common law)	M0
Female	Asian or Pacific Islander	T3	N3	Yes	Yes	Yes	74	Negative	Negative	Negative	37	Married (including common law)	M0
Female	White	T2	N1	Yes	Yes	No	25	Positive	Negative	Negative	84	Single (never married)	M1
Female	White	T1	N0	Yes	Yes	No	14	Positive	Positive	Negative	66	Divorced	M0
Female	White	T2	N0	Yes	Yes	Yes	23	Positive	Negative	Negative	69	Married (including common law)	M0
Male	White	T2	N2	Yes	No	No	45	Positive	Positive	Negative	71	Single (never married)	M1
Female	Asian or Pacific Islander	T4	N1	Yes	Yes	Yes	26	Negative	Negative	Positive	49	Married (including common law)	M1
Female	White	T1	N0	Yes	Yes	Yes	8	Negative	Negative	Negative	58	Married (including common law)	M0
Female	White	T1	N0	Yes	No	No	17	Positive	Positive	Negative	82	Widowed	M1
Female	White	T3	N0	No	Yes	Yes	67	Positive	Positive	Negative	49	Married (including common law)	M1
Female	White	T4	N3	Yes	Yes	Yes	80	Positive	Positive	Positive	54	Married (including common law)	M1
Female	White	T1	N0	Yes	Yes	No	9	Positive	Positive	Negative	54	Single (never married)	M0
Female	White	T2	N0	No	Yes	No	36	Positive	Positive	Negative	55	Single (never married)	M1
Female	White	T4	N3	Yes	No	Yes	2	Positive	Negative	Positive	62	Single (never married)	M1
Female	White	T1	N0	Yes	No	No	10	Positive	Positive	Negative	78	Married (including common law)	M0
Female	White	T2	N1	No	No	No	34	Positive	Negative	Negative	80	Unmarried or Domestic Partner	M1
Female	White	T3	N2	No	No	No	52	Positive	Positive	Negative	85	Divorced	M1
Female	White	T2	N1	Yes	Yes	Yes	47	Negative	Negative	Negative	67	Married (including common law)	M1
Female	White	T1	N1	Yes	Yes	Yes	19	Positive	Positive	Negative	35	Separated	M0
Female	Asian or Pacific Islander	T1	N0	Yes	Yes	No	7	Positive	Positive	Negative	73	Divorced	M0
Female	Asian or Pacific Islander	T3	N1	No	No	Yes	51	Positive	Positive	Negative	59	Married (including common law)	M1
Female	White	T2	N0	No	No	Yes	30	Positive	Positive	Negative	68	Single (never married)	M1
Female	White	T2	N0	No	No	Yes	43	Positive	Positive	Negative	49	Married (including common law)	M1
Female	White	T1	N0	Yes	Yes	No	9	Positive	Positive	Negative	46	Married (including common law)	M0
Female	White	T1	N0	Yes	Yes	No	18	Positive	Negative	Negative	61	Married (including common law)	M0
Female	Black	T2	N1	Yes	Yes	Yes	28	Negative	Negative	Positive	62	Married (including common law)	M0
Female	White	T2	N1	No	No	No	30	Negative	Negative	Positive	80	Married (including common law)	M1
Female	White	T2	N1	No	No	Yes	25	Positive	Positive	Positive	74	Married (including common law)	M1
Female	White	T2	N0	Yes	Yes	Yes	37	Negative	Negative	Negative	49	Married (including common law)	M1
Female	White	T2	N0	Yes	No	No	45	Positive	Negative	Negative	85	Widowed	M0
Female	White	T1	N0	Yes	No	No	9	Positive	Positive	Negative	85	Single (never married)	M0
Female	Black	T2	N1	Yes	Yes	Yes	44	Positive	Positive	Positive	58	Divorced	M0
Female	Asian or Pacific Islander	T4	N1	No	No	Yes	48	Positive	Positive	Negative	62	Married (including common law)	M1
Female	Black	T3	N1	No	No	Yes	60	Negative	Negative	Positive	54	Single (never married)	M1
Female	White	T2	N1	Yes	No	No	30	Positive	Positive	Negative	67	Married (including common law)	M0
Female	White	T1	N0	Yes	No	Yes	15	Negative	Negative	Negative	38	Divorced	M0
Female	White	T1	N0	Yes	No	No	15	Positive	Positive	Negative	43	Married (including common law)	M0
Female	Asian or Pacific Islander	T3	N1	Yes	Yes	Yes	67	Positive	Positive	Negative	40	Married (including common law)	M0
Female	White	T2	N0	No	No	No	40	Positive	Positive	Negative	83	Married (including common law)	M1
Female	White	T4	N1	No	No	Yes	53	Positive	Positive	Negative	61	Married (including common law)	M1
Female	White	T2	N1	No	No	No	37	Positive	Negative	Positive	81	Married (including common law)	M1
Female	White	T1	N0	Yes	No	No	11	Positive	Positive	Negative	85	Widowed	M0
Female	White	T1	N0	Yes	No	No	9	Positive	Negative	Negative	71	Married (including common law)	M0
Female	White	T3	N2	Yes	Yes	Yes	110	Negative	Negative	Negative	76	Married (including common law)	M0
Female	White	T2	N3	Yes	Yes	Yes	22	Positive	Positive	Negative	82	Married (including common law)	M0
Female	White	T1	N1	Yes	Yes	Yes	9	Negative	Negative	Positive	58	Single (never married)	M0
Female	White	T2	N1	No	No	No	25	Negative	Negative	Positive	73	Single (never married)	M1
Female	Asian or Pacific Islander	T3	N1	No	No	Yes	60	Positive	Positive	Negative	53	Single (never married)	M1
Female	Black	T2	N1	No	Yes	Yes	41	Positive	Positive	Negative	24	Single (never married)	M1
Female	White	T1	N0	Yes	Yes	No	1	Positive	Positive	Positive	70	Married (including common law)	M0
Female	White	T1	N0	Yes	Yes	No	16	Positive	Positive	Negative	72	Widowed	M0
Female	White	T2	N2	Yes	Yes	Yes	44	Positive	Positive	Negative	42	Single (never married)	M0
Female	White	T2	N0	No	No	Yes	25	Positive	Negative	Negative	82	Widowed	M1
Female	White	T3	N0	No	No	Yes	70	Negative	Negative	Positive	69	Married (including common law)	M1
Female	White	T2	N2	Yes	No	No	45	Positive	Positive	Negative	85	Married (including common law)	M0
Female	White	T1	N0	Yes	No	No	14	Positive	Positive	Negative	77	Widowed	M0
Female	White	T1	N0	Yes	Yes	No	16	Positive	Positive	Negative	77	Married (including common law)	M0
Female	Asian or Pacific Islander	T1	N0	Yes	Yes	Yes	18	Positive	Positive	Positive	45	Married (including common law)	M0
Female	Black	T1	N1	No	Yes	No	17	Positive	Positive	Negative	85	Divorced	M1
Female	White	T1	N1	Yes	No	No	7	Positive	Positive	Negative	48	Married (including common law)	M1
Female	Asian or Pacific Islander	T2	N0	Yes	Yes	Yes	37	Positive	Positive	Negative	57	Single (never married)	M0
Female	White	T1	N0	No	No	No	12	Positive	Negative	Positive	75	Married (including common law)	M1
Female	White	T1	N0	Yes	Yes	No	12	Positive	Negative	Negative	81	Widowed	M0
Female	Black	T3	N0	No	No	No	55	Positive	Positive	Positive	47	Single (never married)	M1
Female	Black	T1	N0	No	No	Yes	9	Positive	Positive	Negative	67	Married (including common law)	M1
Female	White	T3	N3	Yes	Yes	Yes	68	Negative	Negative	Positive	50	Divorced	M1
Female	White	T2	N1	Yes	Yes	Yes	21	Positive	Positive	Negative	38	Married (including common law)	M1
Female	Asian or Pacific Islander	T4	N3	Yes	Yes	Yes	90	Positive	Positive	Negative	42	Single (never married)	M1
Female	White	T2	N0	Yes	Yes	No	21	Positive	Positive	Negative	57	Married (including common law)	M0
Female	White	T1	N0	Yes	Yes	No	10	Positive	Positive	Negative	64	Married (including common law)	M1
Female	Asian or Pacific Islander	T1	N0	Yes	Yes	No	18	Positive	Positive	Negative	82	Married (including common law)	M0
Female	White	T1	N0	No	No	Yes	18	Positive	Positive	Negative	62	Married (including common law)	M1
Female	Asian or Pacific Islander	T2	N0	Yes	No	Yes	40	Positive	Positive	Positive	49	Single (never married)	M0
Female	White	T1	N0	Yes	Yes	Yes	12	Negative	Negative	Positive	69	Divorced	M1
Female	White	T2	N0	Yes	Yes	Yes	23	Positive	Positive	Negative	60	Married (including common law)	M0
Female	White	T1	N1	Yes	No	Yes	10	Positive	Negative	Negative	74	Married (including common law)	M0
Female	White	T4	N1	No	Yes	Yes	200	Positive	Positive	Negative	71	Divorced	M1
Female	White	T2	N1	No	Yes	No	21	Positive	Negative	Negative	66	Divorced	M1
Female	White	T4	N1	No	No	Yes	41	Negative	Negative	Negative	69	Married (including common law)	M1
Female	White	T2	N1	Yes	Yes	No	30	Positive	Negative	Negative	69	Married (including common law)	M1
Female	Asian or Pacific Islander	T2	N0	Yes	Yes	Yes	31	Positive	Positive	Positive	45	Single (never married)	M0
Female	White	T1	N0	Yes	No	No	8	Positive	Positive	Negative	73	Widowed	M0
Female	White	T1	N0	Yes	Yes	No	20	Positive	Positive	Negative	63	Married (including common law)	M0
Female	White	T1	N0	Yes	Yes	No	11	Positive	Positive	Negative	74	Married (including common law)	M0
Female	White	T4	N1	Yes	No	No	85	Positive	Positive	Negative	78	Divorced	M1
Female	White	T3	N0	Yes	Yes	Yes	71	Positive	Negative	Positive	54	Married (including common law)	M0
Female	Black	T2	N1	No	No	Yes	30	Positive	Positive	Negative	49	Divorced	M1
Female	White	T4	N1	No	Yes	Yes	140	Positive	Positive	Negative	55	Single (never married)	M1
Female	White	T4	N1	No	No	Yes	8	Negative	Negative	Negative	33	Married (including common law)	M1
Female	White	T1	N0	Yes	No	No	11	Positive	Positive	Positive	74	Married (including common law)	M0
Female	White	T1	N0	Yes	Yes	No	5	Positive	Positive	Negative	65	Single (never married)	M0
Female	White	T2	N0	Yes	Yes	Yes	22	Positive	Positive	Negative	55	Single (never married)	M0
Female	White	T2	N0	No	No	Yes	40	Positive	Positive	Negative	64	Single (never married)	M1
Female	White	T2	N1	Yes	Yes	Yes	36	Negative	Negative	Negative	36	Divorced	M1
Female	White	T2	N0	Yes	Yes	Yes	35	Negative	Negative	Negative	57	Divorced	M0
Female	White	T1	N1	Yes	Yes	Yes	15	Positive	Positive	Negative	67	Married (including common law)	M0
Female	White	T2	N1	No	Yes	Yes	36	Positive	Positive	Negative	41	Single (never married)	M1
Female	Asian or Pacific Islander	T2	N1	Yes	Yes	Yes	22	Negative	Negative	Negative	40	Divorced	M0
Female	Black	T2	N1	Yes	No	Yes	37	Negative	Negative	Negative	65	Single (never married)	M1
Female	Black	T1	N1	Yes	No	No	4	Positive	Positive	Negative	71	Married (including common law)	M1
Female	White	T2	N1	Yes	Yes	Yes	24	Positive	Positive	Positive	70	Divorced	M1
Female	White	T4	N1	Yes	No	Yes	57	Positive	Negative	Negative	56	Divorced	M1
Female	White	T3	N2	Yes	No	Yes	66	Positive	Positive	Negative	54	Married (including common law)	M1
Female	Black	T1	N0	Yes	Yes	No	13	Positive	Positive	Negative	44	Married (including common law)	M0
Female	Black	T4	N1	No	No	Yes	104	Positive	Positive	Negative	59	Married (including common law)	M1
Female	Asian or Pacific Islander	T3	N3	Yes	No	No	55	Positive	Positive	Negative	64	Married (including common law)	M1
Female	White	T2	N0	No	Yes	Yes	38	Negative	Negative	Positive	63	Married (including common law)	M1
Female	Asian or Pacific Islander	T4	N2	No	No	Yes	52	Positive	Positive	Negative	44	Married (including common law)	M1
Female	White	T2	N3	No	No	Yes	35	Positive	Positive	Negative	52	Divorced	M1
Female	White	T1	N0	Yes	No	No	17	Positive	Positive	Negative	72	Married (including common law)	M0
Female	White	T1	N0	Yes	Yes	No	5	Positive	Positive	Negative	50	Married (including common law)	M0
Female	White	T2	N0	Yes	No	No	25	Positive	Positive	Negative	55	Married (including common law)	M0
Female	White	T1	N0	Yes	Yes	No	16	Positive	Positive	Negative	65	Married (including common law)	M0
Female	White	T1	N0	Yes	Yes	Yes	12	Positive	Positive	Negative	66	Married (including common law)	M0
Male	White	T1	N0	Yes	No	No	13	Positive	Positive	Negative	82	Married (including common law)	M1
Female	White	T1	N1	No	No	Yes	7	Positive	Positive	Negative	54	Divorced	M1
Female	White	T2	N1	No	Yes	No	22	Positive	Positive	Negative	79	Divorced	M1
Female	White	T3	N1	No	No	Yes	55	Positive	Positive	Positive	54	Married (including common law)	M1
Female	American Indian/Alaska Native	T3	N1	No	No	No	70	Positive	Positive	Negative	67	Married (including common law)	M1
Female	Asian or Pacific Islander	T2	N1	Yes	Yes	Yes	22	Positive	Positive	Positive	72	Married (including common law)	M0
Female	White	T2	N1	No	Yes	Yes	23	Negative	Negative	Positive	58	Widowed	M1
Female	White	T1	N0	Yes	No	No	10	Positive	Positive	Negative	72	Divorced	M0
Female	White	T1	N3	No	No	Yes	19	Positive	Negative	Positive	66	Single (never married)	M1
Female	White	T1	N0	Yes	Yes	No	15	Positive	Positive	Negative	55	Married (including common law)	M0
Female	White	T2	N3	Yes	Yes	Yes	36	Negative	Negative	Negative	55	Married (including common law)	M0
Female	White	T2	N2	No	No	Yes	37	Negative	Negative	Positive	34	Married (including common law)	M1
Female	Black	T2	N0	Yes	Yes	Yes	40	Positive	Positive	Negative	50	Single (never married)	M0
Female	White	T1	N0	Yes	Yes	No	16	Positive	Positive	Negative	54	Married (including common law)	M0
Female	Asian or Pacific Islander	T1	N3	Yes	No	No	18	Positive	Positive	Negative	64	Married (including common law)	M1
Female	White	T2	N1	No	No	Yes	28	Negative	Negative	Positive	70	Separated	M1
Female	White	T2	N0	No	No	Yes	22	Positive	Positive	Negative	72	Married (including common law)	M1
Female	White	T1	N0	Yes	No	Yes	20	Positive	Negative	Positive	52	Married (including common law)	M0
Female	White	T1	N0	Yes	Yes	Yes	8	Positive	Positive	Negative	54	Divorced	M0
Female	White	T1	N1	Yes	Yes	Yes	17	Positive	Positive	Negative	63	Separated	M0
Female	White	T3	N1	No	Yes	Yes	66	Positive	Positive	Negative	54	Married (including common law)	M1
Female	Asian or Pacific Islander	T2	N1	Yes	Yes	Yes	24	Positive	Positive	Positive	42	Married (including common law)	M0
Female	Black	T4	N1	No	No	No	45	Positive	Positive	Negative	73	Divorced	M1
Female	White	T1	N1	Yes	Yes	Yes	12	Positive	Positive	Negative	58	Married (including common law)	M0
Female	Asian or Pacific Islander	T4	N1	Yes	Yes	Yes	58	Negative	Negative	Negative	50	Single (never married)	M0
Female	White	T2	N0	No	No	Yes	29	Negative	Negative	Negative	47	Single (never married)	M1
Female	Asian or Pacific Islander	T1	N1	Yes	Yes	Yes	2	Positive	Negative	Positive	61	Married (including common law)	M1
Female	White	T2	N0	No	Yes	No	47	Negative	Positive	Positive	79	Married (including common law)	M1
Female	Asian or Pacific Islander	T1	N0	Yes	Yes	No	13	Positive	Positive	Negative	47	Married (including common law)	M0
Female	White	T1	N0	Yes	No	No	8	Positive	Positive	Negative	74	Married (including common law)	M0
Female	White	T1	N1	No	No	Yes	15	Positive	Positive	Positive	55	Divorced	M1
Female	White	T1	N0	No	No	Yes	8	Negative	Negative	Negative	43	Married (including common law)	M0
Female	White	T1	N0	Yes	Yes	No	14	Positive	Negative	Negative	62	Married (including common law)	M0
Female	Black	T1	N0	Yes	No	No	9	Positive	Positive	Negative	78	Married (including common law)	M0
Female	Black	T1	N0	Yes	Yes	Yes	20	Negative	Negative	Negative	68	Divorced	M0
Female	Asian or Pacific Islander	T3	N0	No	No	Yes	76	Negative	Negative	Negative	32	Single (never married)	M1
Female	White	T1	N0	Yes	Yes	No	20	Positive	Negative	Negative	62	Married (including common law)	M0
Female	White	T1	N0	Yes	No	Yes	13	Positive	Positive	Positive	36	Married (including common law)	M0
Female	White	T2	N0	Yes	Yes	Yes	35	Positive	Positive	Negative	69	Married (including common law)	M1
Female	White	T1	N0	Yes	No	Yes	18	Positive	Negative	Negative	71	Single (never married)	M0
Female	White	T3	N1	No	No	Yes	65	Positive	Negative	Positive	79	Widowed	M0
Female	White	T2	N1	No	No	Yes	40	Negative	Negative	Negative	58	Married (including common law)	M1
Female	White	T3	N1	No	No	Yes	70	Positive	Positive	Negative	54	Married (including common law)	M1
Female	Black	T3	N3	No	No	Yes	61	Negative	Negative	Positive	38	Married (including common law)	M1
Female	White	T1	N0	Yes	No	No	20	Positive	Positive	Negative	65	Married (including common law)	M0
Female	White	T1	N0	Yes	No	No	6	Positive	Positive	Negative	73	Widowed	M0
Female	White	T2	N0	Yes	No	No	21	Positive	Positive	Negative	64	Single (never married)	M0
Female	White	T4	N3	Yes	Yes	Yes	58	Positive	Positive	Negative	68	Single (never married)	M0
Female	White	T1	N1	Yes	Yes	Yes	13	Negative	Negative	Negative	64	Single (never married)	M0
Female	Black	T2	N2	Yes	Yes	Yes	50	Negative	Negative	Positive	49	Single (never married)	M1
Female	White	T2	N1	Yes	Yes	No	23	Positive	Positive	Negative	66	Married (including common law)	M0
Female	White	T1	N0	Yes	No	Yes	14	Positive	Negative	Positive	71	Single (never married)	M0
Female	White	T2	N0	Yes	No	Yes	21	Positive	Positive	Positive	49	Married (including common law)	M0
Female	Asian or Pacific Islander	T4	N1	No	No	Yes	59	Positive	Positive	Positive	62	Married (including common law)	M1
Female	Asian or Pacific Islander	T1	N0	Yes	Yes	No	13	Positive	Positive	Negative	49	Married (including common law)	M0
Female	White	T4	N3	No	No	Yes	69	Negative	Negative	Positive	67	Married (including common law)	M1
Female	White	T1	N0	Yes	Yes	No	13	Positive	Positive	Negative	46	Married (including common law)	M0
Female	White	T2	N0	Yes	No	Yes	42	Positive	Positive	Positive	71	Divorced	M0
Female	White	T1	N0	Yes	Yes	No	3	Positive	Positive	Negative	69	Widowed	M0
Female	White	T4	N3	Yes	No	Yes	100	Negative	Positive	Negative	22	Single (never married)	M1
Female	White	T1	N0	Yes	Yes	No	6	Positive	Positive	Negative	52	Married (including common law)	M0
Female	Black	T3	N0	No	No	Yes	150	Negative	Negative	Positive	56	Married (including common law)	M1
Female	White	T2	N1	No	No	No	41	Negative	Negative	Negative	85	Married (including common law)	M1
Female	White	T1	N0	Yes	Yes	No	17	Positive	Positive	Negative	65	Widowed	M0
Female	White	T4	N2	Yes	No	Yes	35	Positive	Positive	Positive	53	Married (including common law)	M1
Female	White	T4	N3	No	Yes	Yes	61	Positive	Positive	Negative	67	Single (never married)	M1
Female	Black	T1	N0	Yes	Yes	No	7	Positive	Positive	Negative	55	Single (never married)	M0
Female	White	T0	N0	Yes	Yes	Yes	23	Negative	Positive	Negative	48	Single (never married)	M1
Female	Asian or Pacific Islander	T2	N1	Yes	Yes	Yes	24	Negative	Positive	Positive	51	Single (never married)	M0
Female	White	T1	N1	No	No	Yes	18	Positive	Positive	Negative	66	Married (including common law)	M1
Female	Black	T1	N1	Yes	Yes	No	13	Positive	Positive	Negative	68	Divorced	M0
Female	White	T1	N1	Yes	Yes	Yes	15	Positive	Positive	Negative	54	Married (including common law)	M0
Female	White	T1	N0	Yes	Yes	Yes	11	Positive	Positive	Negative	66	Single (never married)	M1
Female	White	T1	N0	Yes	No	No	2	Negative	Negative	Negative	31	Single (never married)	M0
Female	White	T2	N1	No	No	Yes	22	Negative	Negative	Positive	66	Divorced	M1
Female	White	T3	N1	Yes	Yes	Yes	52	Positive	Positive	Negative	72	Married (including common law)	M0
Female	White	T1	N0	Yes	Yes	Yes	17	Positive	Positive	Negative	72	Married (including common law)	M0
Female	White	T4	N3	No	No	Yes	120	Positive	Positive	Negative	72	Married (including common law)	M1
Female	White	T2	N1	No	No	Yes	35	Positive	Positive	Negative	54	Married (including common law)	M1
Female	Asian or Pacific Islander	T2	N0	Yes	Yes	Yes	25	Positive	Positive	Negative	59	Married (including common law)	M0
Female	White	T1	N0	Yes	Yes	No	8	Positive	Positive	Negative	48	Married (including common law)	M0
Female	White	T2	N1	Yes	Yes	Yes	29	Negative	Negative	Negative	49	Single (never married)	M0
Female	White	T1	N0	Yes	Yes	No	7	Positive	Positive	Negative	68	Married (including common law)	M0
Female	White	T4	N0	No	Yes	No	45	Positive	Negative	Negative	54	Married (including common law)	M1
Female	White	T2	N1	No	No	No	50	Positive	Positive	Negative	85	Married (including common law)	M1
Female	Black	T1	N1	No	No	Yes	12	Negative	Negative	Negative	31	Single (never married)	M0
Female	White	T1	N0	Yes	No	No	20	Positive	Positive	Negative	61	Single (never married)	M0
Female	White	T1	N0	Yes	Yes	Yes	13	Negative	Negative	Negative	71	Married (including common law)	M0
Female	White	T1	N0	Yes	No	Yes	12	Negative	Negative	Negative	71	Single (never married)	M0
Female	White	T2	N0	Yes	No	Yes	31	Positive	Positive	Negative	84	Married (including common law)	M1
Female	White	T2	N0	Yes	Yes	No	23	Positive	Positive	Negative	76	Married (including common law)	M1
Female	White	T3	N1	No	No	Yes	51	Positive	Positive	Negative	64	Married (including common law)	M1
Female	White	T3	N1	No	No	No	61	Positive	Negative	Negative	70	Married (including common law)	M1
Female	White	T3	N1	No	Yes	No	52	Negative	Negative	Positive	85	Married (including common law)	M1
Female	White	T1	N0	No	Yes	Yes	15	Positive	Positive	Negative	41	Married (including common law)	M1
Female	White	T2	N3	Yes	Yes	Yes	50	Positive	Positive	Negative	63	Divorced	M1
Female	White	T4	N1	No	Yes	Yes	50	Positive	Positive	Negative	46	Married (including common law)	M1
Female	White	T1	N0	Yes	No	No	12	Positive	Negative	Negative	52	Divorced	M1
Female	White	T3	N1	No	No	Yes	80	Positive	Positive	Negative	44	Married (including common law)	M1
Female	White	T1	N0	Yes	No	No	15	Positive	Negative	Negative	52	Married (including common law)	M1
Female	Black	T2	N3	No	Yes	Yes	34	Positive	Positive	Negative	36	Single (never married)	M1
Female	Asian or Pacific Islander	T1	N0	Yes	Yes	No	17	Positive	Positive	Negative	60	Married (including common law)	M0
Female	Black	T3	N3	No	No	Yes	60	Negative	Positive	Negative	57	Single (never married)	M1
Female	White	T1	N0	Yes	Yes	Yes	8	Positive	Positive	Negative	53	Married (including common law)	M1
Female	White	T1	N0	Yes	No	Yes	11	Positive	Negative	Negative	69	Married (including common law)	M1
Female	Black	T1	N0	No	Yes	Yes	14	Positive	Positive	Positive	54	Divorced	M1
Female	White	T3	N0	Yes	Yes	No	62	Positive	Positive	Negative	46	Divorced	M0
Female	White	T3	N0	Yes	Yes	No	65	Positive	Positive	Positive	68	Separated	M0
Female	White	T2	N0	Yes	No	No	40	Positive	Negative	Negative	70	Widowed	M0
Female	Asian or Pacific Islander	T3	N1	No	No	Yes	70	Positive	Positive	Negative	77	Married (including common law)	M1
Female	Asian or Pacific Islander	T1	N0	Yes	Yes	No	3	Positive	Negative	Negative	59	Married (including common law)	M1
Female	White	T3	N1	No	Yes	No	70	Positive	Positive	Positive	67	Married (including common law)	M1
Female	Black	T1	N0	Yes	Yes	No	2	Positive	Negative	Negative	42	Divorced	M0
Female	White	T3	N3	No	No	No	66	Positive	Negative	Positive	47	Married (including common law)	M1
Female	White	T2	N0	Yes	Yes	No	28	Positive	Positive	Negative	63	Single (never married)	M0
Female	White	T4	N1	No	No	Yes	60	Positive	Positive	Positive	68	Widowed	M1
Female	White	T2	N3	No	No	No	41	Positive	Positive	Negative	50	Married (including common law)	M1
Female	White	T3	N0	Yes	No	Yes	63	Negative	Positive	Negative	64	Married (including common law)	M0
Female	Black	T1	N0	Yes	No	No	12	Positive	Positive	Negative	74	Married (including common law)	M0
Female	White	T3	N3	No	No	Yes	100	Positive	Positive	Negative	73	Divorced	M1
Female	White	T1	N0	Yes	Yes	No	8	Positive	Positive	Negative	69	Married (including common law)	M0
Female	Black	T1	N0	Yes	No	No	13	Positive	Positive	Negative	75	Single (never married)	M0
Female	White	T2	N0	Yes	Yes	No	21	Positive	Positive	Negative	66	Widowed	M0
Female	White	T2	N1	No	Yes	Yes	37	Positive	Positive	Negative	54	Married (including common law)	M1
Female	Asian or Pacific Islander	T2	N1	Yes	No	No	25	Positive	Negative	Negative	40	Married (including common law)	M1
Female	White	T2	N0	Yes	No	Yes	35	Positive	Positive	Negative	52	Married (including common law)	M0
Female	White	T2	N1	No	No	No	36	Positive	Positive	Negative	47	Married (including common law)	M1
Female	Black	T3	N1	No	No	No	78	Positive	Negative	Positive	57	Divorced	M0
Female	Asian or Pacific Islander	T2	N0	Yes	No	Yes	30	Positive	Positive	Negative	42	Married (including common law)	M0
Female	Black	T1	N2	No	No	Yes	17	Negative	Negative	Negative	33	Married (including common law)	M1
Female	White	T1	N0	Yes	No	Yes	11	Positive	Positive	Negative	42	Married (including common law)	M0
Female	White	T3	N1	No	No	Yes	108	Negative	Negative	Positive	77	Widowed	M1
Female	White	T2	N1	No	No	No	39	Positive	Positive	Positive	72	Married (including common law)	M1
Male	White	T2	N0	No	Yes	Yes	22	Positive	Positive	Negative	66	Unmarried or Domestic Partner	M1
Female	White	T4	N1	No	No	No	31	Positive	Positive	Negative	59	Single (never married)	M1
Female	Black	T2	N2	Yes	Yes	Yes	21	Positive	Positive	Negative	42	Married (including common law)	M0
Female	White	T1	N0	Yes	Yes	No	14	Positive	Positive	Negative	50	Married (including common law)	M0
Female	Black	T4	N1	No	No	No	62	Negative	Negative	Negative	57	Married (including common law)	M1
Female	White	T2	N3	No	No	Yes	21	Positive	Positive	Negative	61	Married (including common law)	M1
Female	White	T2	N0	Yes	No	No	21	Positive	Positive	Negative	60	Married (including common law)	M0
Female	Asian or Pacific Islander	T3	N1	No	Yes	No	60	Positive	Negative	Negative	85	Widowed	M1
Female	White	T1	N0	Yes	No	No	5	Positive	Positive	Negative	77	Widowed	M0
Female	White	T4	N3	No	No	Yes	96	Negative	Negative	Negative	75	Widowed	M1
Female	White	T1	N0	Yes	No	No	10	Positive	Positive	Negative	78	Widowed	M0
Female	White	T1	N0	Yes	No	Yes	13	Positive	Positive	Positive	66	Married (including common law)	M0
Female	White	T2	N3	No	No	Yes	30	Negative	Negative	Negative	33	Single (never married)	M1
Female	White	T1	N0	Yes	No	No	20	Positive	Positive	Negative	78	Divorced	M0
Female	White	T2	N1	Yes	Yes	Yes	25	Positive	Positive	Negative	29	Single (never married)	M1
Female	White	T1	N0	Yes	No	Yes	14	Positive	Positive	Negative	58	Married (including common law)	M0
Female	White	T4	N0	Yes	Yes	No	24	Positive	Positive	Negative	85	Married (including common law)	M0
Female	Asian or Pacific Islander	T1	N0	Yes	Yes	No	10	Positive	Positive	Negative	47	Married (including common law)	M0
Female	Asian or Pacific Islander	T2	N0	Yes	No	No	25	Negative	Negative	Positive	85	Widowed	M0
Female	White	T2	N1	Yes	Yes	Yes	41	Positive	Positive	Positive	63	Divorced	M1
Female	White	T1	N1	No	Yes	Yes	14	Positive	Negative	Negative	75	Married (including common law)	M1
Female	White	T1	N1	Yes	Yes	Yes	20	Positive	Positive	Negative	70	Married (including common law)	M1
Female	White	T2	N1	No	No	Yes	43	Positive	Positive	Positive	69	Married (including common law)	M1
Female	White	T3	N1	No	Yes	Yes	88	Positive	Positive	Negative	65	Married (including common law)	M1
Female	Black	T1	N0	Yes	No	No	5	Negative	Negative	Negative	55	Single (never married)	M0
Female	White	T2	N0	Yes	Yes	Yes	43	Positive	Negative	Negative	52	Single (never married)	M0
Female	White	T1	N0	Yes	No	No	15	Positive	Negative	Negative	51	Married (including common law)	M0
Female	White	T2	N0	Yes	No	No	21	Positive	Positive	Negative	59	Married (including common law)	M0
Female	White	T2	N1	Yes	Yes	Yes	42	Positive	Positive	Negative	65	Single (never married)	M1
Female	White	T4	N1	Yes	No	Yes	36	Positive	Positive	Negative	68	Divorced	M1
Female	White	T1	N0	Yes	Yes	No	9	Positive	Positive	Negative	71	Single (never married)	M0
Female	White	T2	N0	Yes	No	Yes	22	Positive	Positive	Negative	39	Married (including common law)	M0
Female	White	T4	N3	No	No	Yes	52	Negative	Negative	Negative	65	Married (including common law)	M1
Female	White	T2	N3	Yes	No	Yes	35	Positive	Negative	Negative	82	Divorced	M0
Female	Asian or Pacific Islander	T3	N1	Yes	No	Yes	55	Positive	Positive	Negative	53	Married (including common law)	M1
Female	White	T2	N1	No	No	Yes	23	Positive	Positive	Negative	47	Single (never married)	M1
Female	White	T4	N1	No	Yes	No	50	Positive	Positive	Positive	54	Married (including common law)	M1
Female	White	T1	N2	Yes	No	Yes	9	Positive	Positive	Negative	53	Married (including common law)	M0
Female	White	T4	N1	No	Yes	No	37	Negative	Negative	Negative	62	Married (including common law)	M1
Female	American Indian/Alaska Native	T2	N1	No	No	No	21	Positive	Positive	Negative	65	Single (never married)	M0
Female	White	T2	N0	Yes	No	No	40	Positive	Positive	Negative	79	Divorced	M0
Female	White	T4	N1	No	No	Yes	70	Positive	Positive	Positive	67	Single (never married)	M1
Female	White	T2	N2	No	No	Yes	27	Negative	Negative	Positive	52	Married (including common law)	M1
Female	Asian or Pacific Islander	T1	N0	Yes	Yes	No	8	Positive	Positive	Negative	68	Married (including common law)	M0
Female	White	T1	N0	Yes	Yes	Yes	6	Positive	Positive	Negative	67	Married (including common law)	M1
Female	White	T1	N0	Yes	Yes	Yes	13	Positive	Positive	Positive	75	Widowed	M0
Female	White	T1	N0	Yes	No	Yes	8	Negative	Positive	Positive	51	Married (including common law)	M0
Female	Asian or Pacific Islander	T1	N0	Yes	No	No	19	Positive	Positive	Negative	76	Married (including common law)	M0
Female	White	T2	N0	No	Yes	Yes	21	Positive	Positive	Negative	79	Married (including common law)	M1
Female	White	T1	N0	No	No	Yes	14	Negative	Negative	Negative	65	Married (including common law)	M1
Female	Asian or Pacific Islander	T2	N0	Yes	Yes	No	21	Positive	Positive	Negative	75	Married (including common law)	M0
Female	White	T3	N1	Yes	Yes	No	400	Positive	Positive	Negative	47	Divorced	M0
Female	White	T1	N0	Yes	No	No	19	Positive	Positive	Negative	72	Married (including common law)	M0
Female	White	T2	N1	Yes	Yes	Yes	29	Positive	Positive	Negative	63	Single (never married)	M0
Female	Black	T4	N3	No	No	Yes	17	Positive	Positive	Negative	54	Married (including common law)	M1
Female	White	T1	N0	Yes	Yes	Yes	17	Positive	Positive	Negative	60	Married (including common law)	M0
Female	Black	T4	N3	No	No	Yes	300	Negative	Negative	Negative	59	Single (never married)	M1
Female	White	T1	N0	No	No	Yes	4	Positive	Positive	Negative	51	Married (including common law)	M1
Female	White	T1	N0	Yes	Yes	No	6	Positive	Positive	Negative	71	Married (including common law)	M0
Female	White	T1	N0	Yes	No	No	15	Positive	Positive	Negative	77	Married (including common law)	M1
Female	White	T3	N1	No	No	No	80	Positive	Positive	Negative	77	Widowed	M1
Female	Asian or Pacific Islander	T4	N1	No	No	Yes	12	Negative	Negative	Negative	46	Married (including common law)	M1
Female	Black	T1	N0	Yes	No	No	6	Positive	Positive	Negative	52	Married (including common law)	M1
Female	White	T4	N1	Yes	No	No	35	Positive	Positive	Positive	70	Single (never married)	M1
Female	White	T0	N3	No	Yes	Yes	0	Positive	Negative	Negative	60	Married (including common law)	M1
Female	White	T1	N0	Yes	Yes	Yes	15	Negative	Negative	Negative	59	Single (never married)	M0
Female	White	T2	N0	Yes	Yes	No	26	Positive	Positive	Negative	49	Single (never married)	M0
Female	Asian or Pacific Islander	T1	N0	Yes	No	No	13	Positive	Positive	Negative	48	Married (including common law)	M1
Female	White	T1	N3	Yes	Yes	Yes	18	Positive	Negative	Negative	58	Married (including common law)	M0
Female	White	T1	N1	No	No	Yes	12	Positive	Positive	Negative	53	Married (including common law)	M0
Female	Black	T3	N3	No	Yes	No	61	Positive	Positive	Negative	56	Single (never married)	M1
Female	White	T3	N0	Yes	No	No	666	Positive	Negative	Negative	36	Married (including common law)	M0
Female	White	T2	N1	No	Yes	No	38	Positive	Positive	Negative	38	Married (including common law)	M1
Female	Black	T4	N1	Yes	No	No	20	Positive	Positive	Negative	79	Divorced	M0
Female	White	T1	N0	Yes	No	No	15	Positive	Positive	Negative	57	Separated	M0
Female	White	T1	N0	Yes	Yes	No	14	Positive	Negative	Negative	73	Widowed	M0
Female	Black	T2	N0	Yes	No	No	25	Positive	Positive	Negative	60	Married (including common law)	M0
Female	White	T2	N0	Yes	No	No	23	Positive	Positive	Negative	54	Married (including common law)	M0
Female	White	T2	N1	Yes	Yes	Yes	38	Positive	Positive	Negative	39	Married (including common law)	M1
Female	Black	T1	N0	Yes	No	Yes	8	Negative	Negative	Negative	41	Married (including common law)	M0
Female	White	T1	N1	Yes	Yes	No	15	Positive	Positive	Negative	31	Married (including common law)	M0
Female	White	T2	N2	Yes	No	Yes	30	Positive	Positive	Negative	50	Married (including common law)	M1
Female	White	T4	N1	No	Yes	No	24	Positive	Positive	Negative	69	Divorced	M1
Female	White	T1	N0	Yes	No	No	8	Positive	Positive	Negative	73	Married (including common law)	M0
Female	White	T1	N1	Yes	No	Yes	20	Negative	Negative	Negative	63	Married (including common law)	M1
Female	White	T0	N0	No	No	Yes	0	Positive	Positive	Negative	71	Married (including common law)	M1
Female	White	T3	N3	No	Yes	Yes	78	Positive	Positive	Negative	73	Divorced	M1
Female	Black	T1	N0	Yes	Yes	Yes	15	Negative	Negative	Negative	70	Widowed	M1
Female	White	T1	N0	Yes	No	No	12	Positive	Positive	Negative	72	Married (including common law)	M0
Female	White	T4	N0	No	Yes	No	23	Positive	Positive	Negative	62	Single (never married)	M1
Female	White	T2	N0	Yes	Yes	Yes	32	Negative	Negative	Negative	41	Unmarried or Domestic Partner	M0
Female	Black	T2	N1	Yes	Yes	Yes	40	Positive	Negative	Positive	74	Married (including common law)	M0
Female	Asian or Pacific Islander	T1	N0	Yes	Yes	Yes	7	Positive	Positive	Negative	29	Single (never married)	M0
Female	White	T1	N0	Yes	Yes	No	12	Positive	Positive	Negative	47	Married (including common law)	M0
Female	Black	T2	N1	No	No	No	28	Negative	Positive	Negative	31	Single (never married)	M1
Female	White	T2	N1	Yes	Yes	Yes	42	Positive	Negative	Negative	59	Single (never married)	M0
Female	White	T3	N1	No	No	Yes	67	Positive	Positive	Negative	72	Single (never married)	M1
Female	White	T3	N1	Yes	No	Yes	55	Negative	Negative	Negative	69	Widowed	M1
Female	Asian or Pacific Islander	T2	N1	No	Yes	No	31	Positive	Positive	Negative	47	Single (never married)	M1
Female	Asian or Pacific Islander	T1	N0	Yes	Yes	No	7	Positive	Positive	Negative	76	Widowed	M0
Female	White	T2	N0	No	No	Yes	30	Positive	Positive	Negative	76	Married (including common law)	M1
Female	Black	T1	N1	Yes	Yes	Yes	10	Negative	Negative	Negative	65	Single (never married)	M0
Female	White	T2	N1	Yes	Yes	Yes	32	Positive	Positive	Negative	55	Divorced	M0
Female	White	T1	N0	No	No	No	15	Positive	Positive	Negative	59	Married (including common law)	M1
Female	White	T1	N1	Yes	Yes	No	18	Positive	Positive	Negative	57	Married (including common law)	M0
Female	White	T2	N1	Yes	Yes	Yes	45	Positive	Positive	Positive	46	Married (including common law)	M0
Female	White	T1	N0	Yes	No	No	7	Positive	Positive	Negative	48	Separated	M0
Female	White	T4	N2	No	No	Yes	51	Positive	Negative	Positive	30	Married (including common law)	M1
Female	White	T1	N0	Yes	Yes	No	15	Positive	Positive	Negative	65	Married (including common law)	M0
Female	White	T3	N1	Yes	No	No	53	Positive	Negative	Negative	65	Divorced	M0
Female	White	T1	N0	Yes	No	No	20	Positive	Positive	Negative	58	Married (including common law)	M0
Female	Black	T3	N1	No	No	No	70	Positive	Positive	Negative	78	Single (never married)	M1
Female	White	T2	N0	Yes	Yes	Yes	28	Positive	Positive	Positive	46	Married (including common law)	M0
Female	White	T1	N0	Yes	Yes	No	9	Positive	Positive	Negative	66	Married (including common law)	M0
Female	Asian or Pacific Islander	T4	N1	No	Yes	Yes	115	Positive	Positive	Negative	50	Married (including common law)	M1
Female	White	T2	N0	Yes	No	Yes	25	Positive	Negative	Negative	32	Married (including common law)	M0
Female	Black	T4	N3	No	Yes	No	9	Positive	Positive	Negative	70	Divorced	M1
Female	Asian or Pacific Islander	T1	N1	Yes	No	Yes	5	Positive	Positive	Negative	48	Married (including common law)	M0
Female	White	T3	N3	No	No	Yes	62	Negative	Negative	Positive	54	Single (never married)	M1
Female	White	T1	N1	Yes	Yes	Yes	10	Positive	Positive	Negative	63	Married (including common law)	M0
Female	Black	T4	N3	Yes	No	Yes	180	Negative	Negative	Negative	40	Single (never married)	M1
Female	White	T1	N1	No	Yes	Yes	13	Negative	Positive	Positive	39	Married (including common law)	M1
Female	White	T1	N1	Yes	Yes	Yes	17	Positive	Positive	Negative	76	Married (including common law)	M0
Female	White	T2	N3	No	No	No	40	Positive	Negative	Negative	66	Married (including common law)	M1
Female	White	T2	N0	Yes	No	No	40	Positive	Positive	Negative	46	Married (including common law)	M0
Female	Black	T4	N1	No	No	Yes	37	Positive	Positive	Positive	73	Separated	M1
Female	White	T3	N3	Yes	Yes	Yes	64	Positive	Negative	Negative	35	Married (including common law)	M0
Female	White	T4	N2	Yes	Yes	Yes	46	Positive	Positive	Negative	63	Divorced	M1
Female	White	T1	N0	No	Yes	Yes	20	Positive	Positive	Negative	58	Married (including common law)	M1
Female	White	T4	N2	No	No	No	37	Positive	Positive	Negative	79	Widowed	M1
Female	Asian or Pacific Islander	T1	N0	Yes	Yes	No	5	Positive	Positive	Negative	41	Married (including common law)	M0
Female	Asian or Pacific Islander	T2	N1	Yes	Yes	No	23	Positive	Positive	Negative	80	Widowed	M0
Female	White	T1	N0	Yes	Yes	Yes	18	Positive	Negative	Positive	57	Married (including common law)	M0
Female	Asian or Pacific Islander	T1	N0	Yes	Yes	Yes	11	Negative	Negative	Positive	57	Married (including common law)	M0
Female	Asian or Pacific Islander	T4	N2	No	No	No	100	Positive	Negative	Positive	49	Married (including common law)	M1
Female	White	T1	N1	Yes	Yes	No	13	Positive	Positive	Negative	62	Single (never married)	M0
Female	White	T1	N0	Yes	Yes	No	9	Positive	Positive	Negative	57	Married (including common law)	M0
Female	Asian or Pacific Islander	T2	N1	No	No	No	35	Positive	Positive	Positive	84	Widowed	M1
Female	Black	T2	N0	Yes	Yes	No	25	Positive	Positive	Negative	75	Widowed	M0
Female	White	T2	N0	Yes	Yes	Yes	32	Positive	Positive	Negative	49	Married (including common law)	M0
Female	American Indian/Alaska Native	T3	N2	No	No	Yes	92	Positive	Positive	Positive	42	Married (including common law)	M1
Female	White	T1	N0	Yes	No	No	10	Positive	Positive	Negative	39	Single (never married)	M0
Female	White	T3	N0	No	No	No	59	Positive	Positive	Negative	72	Divorced	M0
Male	White	T1	N0	Yes	No	No	20	Positive	Positive	Negative	80	Married (including common law)	M0
Female	White	T1	N0	Yes	No	No	12	Positive	Positive	Negative	58	Single (never married)	M0
Female	White	T2	N2	Yes	No	Yes	22	Positive	Positive	Negative	40	Married (including common law)	M1
Female	Asian or Pacific Islander	T2	N0	Yes	No	Yes	42	Negative	Negative	Negative	46	Married (including common law)	M0
Female	White	T1	N3	Yes	Yes	Yes	11	Positive	Negative	Negative	62	Single (never married)	M1
Female	White	T3	N1	No	Yes	Yes	64	Positive	Positive	Positive	36	Single (never married)	M1
Female	White	T3	N1	No	No	No	95	Positive	Positive	Negative	62	Single (never married)	M1
Female	White	T1	N0	Yes	Yes	No	11	Positive	Positive	Negative	66	Divorced	M0
Female	White	T3	N0	No	No	No	88	Positive	Positive	Negative	44	Married (including common law)	M1
Female	White	T1	N2	No	No	Yes	10	Positive	Positive	Negative	41	Married (including common law)	M1
Female	White	T2	N0	No	No	Yes	50	Positive	Positive	Negative	73	Unmarried or Domestic Partner	M1
Female	Black	T4	N1	No	No	Yes	55	Negative	Negative	Negative	43	Married (including common law)	M1
Female	Black	T3	N3	Yes	Yes	Yes	52	Positive	Negative	Positive	66	Widowed	M1
Female	White	T2	N0	Yes	No	No	22	Positive	Positive	Negative	44	Single (never married)	M0
Female	Asian or Pacific Islander	T4	N1	Yes	No	No	80	Positive	Positive	Negative	70	Widowed	M1
Female	Asian or Pacific Islander	T2	N1	No	No	Yes	45	Positive	Positive	Negative	53	Single (never married)	M1
Female	White	T2	N0	Yes	No	No	25	Negative	Negative	Positive	85	Widowed	M0
Female	Asian or Pacific Islander	T1	N0	No	No	Yes	4	Positive	Positive	Negative	37	Married (including common law)	M1
Female	Black	T2	N1	No	No	Yes	25	Negative	Negative	Negative	57	Married (including common law)	M1
Female	White	T1	N1	No	No	Yes	13	Negative	Negative	Negative	62	Married (including common law)	M1
Female	White	T4	N3	No	No	Yes	8	Positive	Positive	Negative	69	Divorced	M1
Female	White	T1	N0	Yes	Yes	No	11	Positive	Positive	Negative	53	Married (including common law)	M0
Female	Black	T4	N3	No	Yes	No	100	Positive	Negative	Negative	53	Divorced	M1
Female	Black	T1	N1	Yes	Yes	Yes	15	Positive	Negative	Positive	63	Divorced	M0
Female	White	T1	N1	Yes	Yes	Yes	17	Positive	Positive	Negative	76	Divorced	M1
Female	White	T3	N3	No	Yes	Yes	120	Positive	Positive	Negative	53	Single (never married)	M1
Female	White	T4	N2	No	No	Yes	21	Negative	Negative	Positive	70	Single (never married)	M1
Female	Black	T1	N0	Yes	Yes	Yes	10	Negative	Negative	Negative	67	Married (including common law)	M0
Female	White	T4	N3	No	No	Yes	53	Positive	Positive	Negative	66	Widowed	M1
Female	White	T2	N3	No	No	No	24	Positive	Negative	Positive	69	Single (never married)	M1
Female	White	T1	N0	Yes	No	No	1	Negative	Negative	Negative	68	Married (including common law)	M0
Female	White	T1	N0	Yes	Yes	No	16	Positive	Positive	Negative	60	Widowed	M0
Female	Black	T3	N0	No	No	Yes	56	Negative	Negative	Negative	74	Single (never married)	M1
Female	White	T4	N0	No	No	No	35	Positive	Positive	Negative	81	Widowed	M1
Female	White	T1	N0	Yes	No	Yes	14	Positive	Negative	Positive	42	Married (including common law)	M0
Female	White	T1	N0	Yes	Yes	No	13	Positive	Positive	Negative	59	Divorced	M0
Female	White	T1	N3	No	No	Yes	20	Positive	Positive	Positive	65	Married (including common law)	M1
Female	White	T1	N0	Yes	No	No	5	Positive	Positive	Negative	64	Divorced	M0
Female	White	T1	N0	Yes	No	Yes	15	Negative	Negative	Negative	34	Single (never married)	M0
Female	Asian or Pacific Islander	T1	N1	No	No	Yes	13	Negative	Negative	Negative	85	Widowed	M1
Female	White	T3	N1	Yes	No	Yes	110	Negative	Negative	Negative	73	Divorced	M1
Female	Black	T2	N3	Yes	Yes	Yes	46	Positive	Positive	Negative	49	Married (including common law)	M0
Female	White	T1	N0	Yes	Yes	No	9	Positive	Positive	Negative	61	Married (including common law)	M0
Female	White	T1	N0	Yes	No	No	11	Negative	Negative	Negative	33	Single (never married)	M0
Female	White	T1	N0	Yes	No	No	4	Positive	Negative	Negative	79	Married (including common law)	M0
Female	Asian or Pacific Islander	T3	N1	Yes	Yes	Yes	57	Positive	Negative	Negative	60	Married (including common law)	M0
Female	White	T2	N0	Yes	Yes	Yes	44	Negative	Negative	Positive	58	Single (never married)	M0
Female	Black	T2	N0	Yes	No	Yes	31	Negative	Negative	Negative	62	Divorced	M0
Female	White	T2	N0	Yes	Yes	Yes	23	Positive	Positive	Negative	60	Married (including common law)	M0
Female	Black	T1	N0	Yes	No	Yes	15	Negative	Negative	Negative	75	Single (never married)	M0
Female	Asian or Pacific Islander	T2	N0	Yes	Yes	Yes	35	Negative	Negative	Negative	44	Widowed	M0
Female	White	T4	N1	No	No	No	33	Positive	Negative	Negative	85	Widowed	M1
Female	White	T2	N1	Yes	Yes	Yes	21	Positive	Positive	Negative	57	Married (including common law)	M1
Female	White	T1	N0	Yes	Yes	No	9	Positive	Positive	Negative	48	Married (including common law)	M0
Female	White	T2	N1	Yes	Yes	Yes	22	Positive	Positive	Positive	50	Married (including common law)	M0
Female	White	T1	N0	Yes	Yes	No	11	Positive	Negative	Negative	77	Married (including common law)	M0
Female	White	T1	N0	Yes	Yes	No	14	Positive	Positive	Negative	60	Married (including common law)	M0
Female	White	T1	N0	Yes	Yes	No	15	Positive	Positive	Negative	79	Married (including common law)	M0
Female	White	T4	N1	No	Yes	No	50	Positive	Positive	Negative	73	Married (including common law)	M1
Female	White	T1	N0	Yes	Yes	No	12	Positive	Negative	Negative	77	Married (including common law)	M0
Female	White	T1	N1	Yes	No	No	15	Positive	Positive	Negative	85	Married (including common law)	M0
Female	White	T2	N3	Yes	Yes	No	30	Negative	Negative	Negative	81	Divorced	M0
Female	White	T4	N1	Yes	Yes	Yes	17	Positive	Positive	Negative	54	Single (never married)	M0
Female	White	T1	N0	Yes	Yes	No	9	Positive	Positive	Negative	71	Married (including common law)	M0
Female	Asian or Pacific Islander	T1	N0	Yes	No	No	7	Positive	Positive	Negative	50	Married (including common law)	M0
Female	White	T2	N0	Yes	No	No	30	Negative	Negative	Negative	85	Widowed	M0
Female	White	T2	N2	Yes	No	Yes	30	Negative	Negative	Negative	35	Married (including common law)	M0
Female	White	T3	N1	No	No	No	57	Positive	Positive	Negative	44	Single (never married)	M1
Female	White	T2	N0	No	No	Yes	21	Positive	Negative	Negative	51	Single (never married)	M1
Female	White	T2	N0	Yes	No	No	45	Negative	Negative	Negative	71	Married (including common law)	M0
Female	White	T1	N1	No	No	Yes	18	Positive	Positive	Negative	68	Married (including common law)	M1
Female	White	T2	N1	Yes	No	Yes	30	Negative	Negative	Negative	56	Married (including common law)	M0
Female	White	T2	N1	No	No	Yes	30	Positive	Positive	Negative	70	Married (including common law)	M1
Female	White	T2	N1	Yes	Yes	Yes	35	Positive	Positive	Positive	66	Married (including common law)	M0
Female	White	T1	N0	Yes	Yes	Yes	13	Positive	Positive	Negative	65	Single (never married)	M0
Female	White	T2	N2	No	No	Yes	25	Positive	Positive	Positive	49	Married (including common law)	M1
Female	White	T1	N0	Yes	Yes	No	12	Positive	Positive	Negative	65	Married (including common law)	M1
Female	White	T1	N0	Yes	No	No	10	Positive	Positive	Negative	73	Married (including common law)	M0
Female	White	T4	N3	No	No	Yes	24	Positive	Positive	Negative	70	Divorced	M1
Female	Black	T2	N1	No	No	No	35	Positive	Positive	Negative	35	Single (never married)	M1
Female	Asian or Pacific Islander	T2	N1	Yes	No	No	30	Positive	Positive	Negative	46	Widowed	M0
Female	White	T4	N3	No	No	Yes	53	Positive	Positive	Negative	52	Married (including common law)	M1
Female	White	T2	N0	No	No	Yes	30	Positive	Negative	Negative	32	Married (including common law)	M0
Female	White	T2	N0	Yes	No	Yes	43	Positive	Positive	Positive	54	Married (including common law)	M1
Female	Asian or Pacific Islander	T3	N3	Yes	Yes	Yes	70	Negative	Positive	Positive	51	Married (including common law)	M1
Female	White	T2	N0	Yes	Yes	Yes	40	Negative	Negative	Negative	67	Married (including common law)	M0
Female	White	T2	N1	Yes	No	Yes	38	Positive	Positive	Negative	46	Married (including common law)	M1
Female	White	T2	N0	No	No	Yes	40	Positive	Positive	Negative	65	Single (never married)	M1
Male	White	T2	N0	Yes	No	No	40	Positive	Positive	Negative	74	Married (including common law)	M0
Female	White	T4	N1	Yes	Yes	Yes	90	Negative	Negative	Positive	38	Single (never married)	M1
Male	White	T1	N1	No	Yes	No	16	Negative	Negative	Negative	60	Married (including common law)	M1
Female	White	T3	N1	Yes	Yes	Yes	86	Positive	Positive	Positive	42	Single (never married)	M0
Female	White	T4	N3	No	No	Yes	8	Negative	Negative	Positive	66	Widowed	M1
Female	White	T2	N1	No	Yes	No	25	Positive	Positive	Negative	85	Widowed	M1
Female	Asian or Pacific Islander	T3	N0	No	No	Yes	53	Negative	Negative	Positive	62	Single (never married)	M1
Male	Black	T2	N2	No	Yes	No	21	Positive	Positive	Negative	63	Married (including common law)	M1
Female	White	T4	N1	No	No	Yes	47	Positive	Positive	Negative	52	Single (never married)	M1
Female	White	T4	N1	No	Yes	No	52	Positive	Positive	Negative	45	Single (never married)	M1
Female	White	T4	N1	No	No	Yes	40	Positive	Positive	Negative	81	Single (never married)	M1
Female	White	T1	N0	Yes	Yes	No	12	Positive	Positive	Negative	68	Divorced	M0
Female	White	T2	N0	No	Yes	Yes	30	Positive	Positive	Negative	85	Married (including common law)	M1
Female	Black	T2	N3	Yes	Yes	Yes	22	Positive	Positive	Negative	42	Married (including common law)	M0
Female	Asian or Pacific Islander	T2	N0	Yes	No	Yes	25	Positive	Positive	Negative	62	Separated	M0
Female	Black	T1	N0	Yes	Yes	No	8	Positive	Negative	Negative	56	Separated	M0
Female	White	T1	N1	No	No	Yes	14	Negative	Positive	Negative	55	Divorced	M1
Female	White	T2	N2	No	No	Yes	37	Negative	Negative	Negative	71	Married (including common law)	M1
Female	White	T4	N2	Yes	Yes	Yes	40	Positive	Positive	Negative	66	Married (including common law)	M1
Female	Black	T1	N2	Yes	Yes	Yes	16	Positive	Positive	Negative	67	Single (never married)	M1
Female	White	T1	N0	Yes	Yes	No	6	Positive	Positive	Negative	51	Married (including common law)	M1
Female	White	T2	N1	No	Yes	Yes	50	Positive	Positive	Negative	71	Married (including common law)	M1
Female	Black	T2	N1	Yes	Yes	Yes	22	Positive	Negative	Negative	57	Single (never married)	M0
Female	White	T1	N0	Yes	Yes	No	7	Positive	Positive	Negative	77	Married (including common law)	M0
Female	White	T3	N1	No	Yes	Yes	56	Positive	Positive	Positive	49	Married (including common law)	M1
Female	White	T2	N1	Yes	No	Yes	32	Positive	Positive	Negative	42	Single (never married)	M0
Female	White	T2	N1	Yes	Yes	No	21	Positive	Positive	Negative	45	Single (never married)	M0
Female	White	T1	N0	Yes	Yes	Yes	6	Positive	Positive	Positive	64	Married (including common law)	M0
Female	White	T4	N2	Yes	No	No	60	Positive	Negative	Positive	85	Widowed	M1
Female	White	T1	N0	Yes	Yes	No	12	Positive	Positive	Negative	58	Single (never married)	M0
Female	White	T1	N0	Yes	Yes	Yes	16	Positive	Negative	Negative	55	Married (including common law)	M1
Female	White	T2	N1	No	No	Yes	44	Positive	Positive	Negative	85	Widowed	M1
Female	White	T2	N1	Yes	Yes	No	30	Positive	Positive	Negative	85	Married (including common law)	M0
Female	White	T3	N1	Yes	Yes	No	95	Positive	Positive	Negative	61	Single (never married)	M0
Female	Asian or Pacific Islander	T1	N0	Yes	No	Yes	15	Positive	Positive	Positive	35	Married (including common law)	M0
Female	White	T1	N0	Yes	No	No	5	Positive	Positive	Negative	70	Widowed	M0
Female	Asian or Pacific Islander	T1	N0	Yes	No	No	16	Positive	Positive	Negative	55	Married (including common law)	M0
Female	Black	T2	N1	No	No	No	30	Positive	Positive	Negative	85	Widowed	M1
Female	White	T4	N2	No	Yes	Yes	78	Positive	Positive	Negative	69	Divorced	M1
Female	Asian or Pacific Islander	T1	N3	No	No	Yes	14	Negative	Negative	Negative	64	Widowed	M1
Female	White	T3	N2	Yes	Yes	Yes	65	Positive	Positive	Negative	56	Single (never married)	M0
Female	White	T1	N1	No	No	Yes	18	Positive	Positive	Negative	67	Married (including common law)	M1
Female	White	T2	N3	Yes	Yes	Yes	43	Positive	Positive	Negative	58	Single (never married)	M1
Female	White	T2	N1	Yes	Yes	Yes	25	Negative	Negative	Negative	54	Married (including common law)	M0
Female	Black	T2	N1	No	No	Yes	47	Positive	Positive	Negative	69	Married (including common law)	M1
Female	White	T1	N1	No	No	No	20	Positive	Positive	Negative	85	Widowed	M0
Female	White	T1	N0	Yes	Yes	Yes	7	Negative	Negative	Positive	59	Married (including common law)	M0
Female	Black	T2	N2	Yes	Yes	Yes	29	Positive	Positive	Negative	37	Single (never married)	M0
Female	White	T2	N2	No	No	Yes	22	Positive	Positive	Negative	79	Widowed	M1
Female	White	T3	N3	Yes	Yes	Yes	60	Positive	Positive	Negative	34	Married (including common law)	M1
Female	White	T1	N1	Yes	Yes	Yes	16	Positive	Positive	Negative	53	Married (including common law)	M0
Female	White	T1	N0	Yes	Yes	No	8	Positive	Positive	Negative	51	Married (including common law)	M0
Female	White	T2	N1	No	No	Yes	35	Positive	Positive	Negative	44	Divorced	M1
Female	White	T1	N1	No	No	Yes	20	Positive	Negative	Positive	69	Married (including common law)	M1
Female	Asian or Pacific Islander	T1	N0	Yes	Yes	No	13	Positive	Positive	Negative	62	Married (including common law)	M1
Female	White	T2	N1	No	Yes	No	37	Positive	Positive	Negative	57	Divorced	M1
Female	White	T4	N2	No	No	Yes	23	Negative	Negative	Positive	62	Widowed	M1
Female	Black	T2	N3	No	Yes	Yes	31	Negative	Negative	Negative	81	Widowed	M1
Female	American Indian/Alaska Native	T2	N2	Yes	No	Yes	45	Negative	Negative	Negative	63	Widowed	M1
Female	White	T1	N0	Yes	Yes	No	4	Positive	Positive	Negative	54	Married (including common law)	M0
Female	White	T2	N1	Yes	Yes	Yes	23	Negative	Negative	Negative	78	Married (including common law)	M1
Female	Black	T1	N1	No	No	Yes	11	Positive	Negative	Negative	69	Married (including common law)	M1
Female	White	T1	N0	No	No	Yes	10	Positive	Positive	Negative	63	Married (including common law)	M1
Female	White	T1	N0	Yes	Yes	No	7	Positive	Positive	Negative	69	Widowed	M0
Female	White	T3	N3	Yes	Yes	Yes	63	Positive	Positive	Negative	60	Married (including common law)	M1
Female	White	T2	N1	Yes	Yes	Yes	37	Negative	Negative	Positive	52	Married (including common law)	M1
Female	White	T2	N0	Yes	No	No	21	Positive	Positive	Negative	63	Married (including common law)	M0
Female	White	T1	N0	Yes	No	No	5	Positive	Positive	Negative	82	Widowed	M0
Female	White	T1	N0	Yes	No	No	13	Positive	Positive	Negative	55	Divorced	M0
Female	White	T2	N1	Yes	No	No	27	Positive	Positive	Negative	64	Married (including common law)	M0
Female	White	T2	N3	No	No	Yes	40	Negative	Negative	Positive	70	Widowed	M1
Female	White	T1	N0	Yes	No	No	8	Positive	Positive	Negative	81	Widowed	M0
Female	White	T1	N0	No	No	No	9	Positive	Positive	Positive	44	Divorced	M1
Female	White	T1	N1	Yes	No	Yes	20	Positive	Negative	Positive	79	Widowed	M0
Female	White	T1	N0	Yes	Yes	No	12	Positive	Negative	Positive	78	Married (including common law)	M0
Female	White	T4	N1	No	Yes	No	27	Positive	Negative	Negative	81	Widowed	M1
Female	Black	T4	N1	No	No	Yes	80	Negative	Negative	Negative	54	Single (never married)	M1
Female	White	T1	N0	Yes	No	Yes	5	Negative	Negative	Negative	68	Married (including common law)	M0
Female	White	T2	N1	Yes	No	Yes	30	Positive	Positive	Negative	67	Single (never married)	M0
Female	White	T1	N0	Yes	Yes	No	15	Positive	Positive	Negative	60	Married (including common law)	M0
Female	White	T2	N2	Yes	No	No	30	Negative	Negative	Negative	55	Married (including common law)	M0
Female	White	T1	N3	Yes	Yes	Yes	15	Positive	Positive	Negative	45	Married (including common law)	M1
Female	Asian or Pacific Islander	T4	N3	No	No	Yes	89	Positive	Positive	Negative	43	Married (including common law)	M1
Female	White	T3	N1	No	Yes	Yes	70	Negative	Negative	Negative	33	Married (including common law)	M1
Female	White	T2	N1	No	Yes	Yes	40	Negative	Negative	Positive	51	Divorced	M1
Female	White	T1	N0	Yes	No	No	7	Positive	Positive	Negative	50	Married (including common law)	M0
Female	White	T1	N3	Yes	No	Yes	18	Negative	Negative	Negative	69	Married (including common law)	M1
Female	White	T2	N0	Yes	Yes	No	26	Positive	Positive	Negative	52	Widowed	M1
Female	White	T2	N0	Yes	No	Yes	23	Positive	Positive	Negative	73	Married (including common law)	M1
Female	White	T4	N0	No	No	Yes	100	Positive	Positive	Negative	60	Single (never married)	M1
Female	White	T4	N1	No	No	Yes	54	Negative	Negative	Positive	52	Married (including common law)	M1
Female	White	T1	N3	Yes	Yes	Yes	20	Positive	Positive	Negative	50	Married (including common law)	M1
Female	White	T2	N0	Yes	No	Yes	40	Positive	Negative	Negative	29	Single (never married)	M0
Female	White	T1	N0	Yes	Yes	No	4	Positive	Positive	Negative	66	Divorced	M0
Female	Black	T2	N0	Yes	No	Yes	43	Negative	Negative	Negative	46	Married (including common law)	M0
Female	Black	T2	N1	Yes	Yes	Yes	24	Negative	Negative	Negative	45	Married (including common law)	M0
Female	White	T1	N0	Yes	Yes	No	6	Positive	Positive	Negative	53	Married (including common law)	M0
Female	White	T1	N1	Yes	Yes	Yes	12	Positive	Positive	Positive	69	Married (including common law)	M1
Female	White	T4	N1	No	No	Yes	60	Positive	Positive	Negative	70	Divorced	M1
Female	Asian or Pacific Islander	T4	N3	Yes	No	Yes	100	Positive	Negative	Positive	52	Married (including common law)	M1
Female	White	T1	N0	Yes	No	Yes	16	Positive	Negative	Positive	59	Married (including common law)	M1
Female	Asian or Pacific Islander	T1	N0	Yes	Yes	No	16	Positive	Positive	Negative	55	Married (including common law)	M0
Female	White	T1	N2	Yes	No	Yes	14	Positive	Positive	Positive	75	Married (including common law)	M1
Female	White	T2	N0	Yes	Yes	No	21	Positive	Positive	Negative	79	Single (never married)	M0
Female	White	T1	N0	Yes	No	Yes	9	Negative	Negative	Positive	53	Married (including common law)	M0
Female	White	T1	N0	No	Yes	Yes	17	Positive	Positive	Negative	50	Widowed	M1
Female	White	T1	N0	Yes	No	No	10	Positive	Positive	Negative	73	Single (never married)	M0
Female	White	T3	N1	Yes	Yes	Yes	85	Positive	Negative	Negative	71	Married (including common law)	M0
Female	Asian or Pacific Islander	T1	N1	Yes	Yes	Yes	15	Positive	Positive	Negative	48	Married (including common law)	M0
Female	White	T2	N2	Yes	No	Yes	23	Positive	Positive	Negative	46	Married (including common law)	M1
Female	Asian or Pacific Islander	T2	N0	Yes	No	No	24	Positive	Positive	Negative	59	Divorced	M0
Female	Black	T2	N1	Yes	Yes	Yes	23	Positive	Negative	Negative	64	Married (including common law)	M0
Female	White	T2	N1	Yes	Yes	No	25	Positive	Positive	Positive	44	Married (including common law)	M0
Female	White	T2	N1	No	No	Yes	38	Positive	Positive	Positive	57	Married (including common law)	M1
Female	White	T2	N1	Yes	Yes	No	35	Positive	Positive	Negative	81	Married (including common law)	M0
Female	White	T2	N0	Yes	No	Yes	24	Positive	Positive	Negative	49	Divorced	M0
Female	White	T2	N0	Yes	No	No	23	Positive	Negative	Negative	77	Widowed	M1
Female	Asian or Pacific Islander	T4	N3	Yes	Yes	Yes	165	Positive	Positive	Negative	71	Single (never married)	M1
Female	White	T1	N0	Yes	Yes	Yes	17	Negative	Negative	Negative	66	Married (including common law)	M0
Female	Asian or Pacific Islander	T2	N2	Yes	Yes	Yes	31	Positive	Positive	Negative	37	Married (including common law)	M1
Female	Asian or Pacific Islander	T1	N1	Yes	No	No	20	Positive	Positive	Negative	55	Separated	M0
Female	White	T1	N0	Yes	No	No	5	Positive	Positive	Negative	73	Widowed	M1
Female	White	T1	N0	Yes	No	No	9	Positive	Positive	Negative	72	Married (including common law)	M0
Female	White	T1	N0	Yes	No	No	17	Positive	Positive	Negative	42	Married (including common law)	M1
Female	White	T1	N0	Yes	No	Yes	13	Positive	Negative	Negative	52	Married (including common law)	M0
Female	White	T4	N1	No	No	Yes	100	Positive	Positive	Positive	37	Married (including common law)	M1
Female	Black	T2	N0	No	No	Yes	37	Positive	Negative	Positive	76	Single (never married)	M1
Female	White	T4	N2	No	No	Yes	129	Negative	Negative	Positive	77	Widowed	M1
Female	White	T2	N1	No	No	Yes	42	Positive	Positive	Negative	64	Married (including common law)	M1
Female	White	T1	N0	Yes	Yes	No	9	Positive	Positive	Negative	53	Married (including common law)	M0
Female	White	T3	N1	No	No	Yes	61	Positive	Negative	Negative	71	Married (including common law)	M1
Female	White	T1	N0	Yes	No	No	6	Positive	Positive	Negative	68	Widowed	M0
Female	American Indian/Alaska Native	T4	N1	No	No	No	73	Positive	Negative	Negative	62	Single (never married)	M1
Female	White	T3	N1	No	No	No	122	Negative	Negative	Positive	34	Married (including common law)	M0
Female	White	T2	N1	No	No	Yes	25	Positive	Positive	Negative	54	Divorced	M1
Female	Asian or Pacific Islander	T3	N0	No	No	No	77	Positive	Positive	Negative	81	Widowed	M1
Female	White	T4	N0	No	No	No	36	Positive	Positive	Negative	83	Widowed	M1
Female	White	T4	N1	No	Yes	Yes	45	Positive	Positive	Negative	67	Divorced	M1
Female	White	T2	N0	Yes	Yes	No	23	Positive	Positive	Negative	55	Married (including common law)	M0
Female	White	T3	N1	Yes	No	Yes	76	Positive	Positive	Positive	56	Single (never married)	M1
Female	White	T2	N1	No	No	Yes	33	Positive	Positive	Positive	54	Married (including common law)	M1
Female	Asian or Pacific Islander	T1	N0	Yes	Yes	No	6	Positive	Positive	Negative	65	Widowed	M0
Female	Black	T4	N1	No	No	Yes	77	Positive	Positive	Negative	42	Single (never married)	M1
Male	Black	T3	N1	No	No	No	62	Positive	Positive	Negative	59	Widowed	M1
Female	White	T2	N1	No	No	No	50	Positive	Positive	Negative	74	Married (including common law)	M1
Female	White	T4	N3	Yes	Yes	Yes	24	Positive	Positive	Negative	42	Divorced	M1
Male	White	T2	N1	Yes	Yes	No	45	Positive	Positive	Negative	53	Married (including common law)	M1
Female	White	T1	N0	Yes	No	No	18	Positive	Positive	Negative	46	Single (never married)	M0
Female	Black	T3	N1	Yes	No	Yes	110	Negative	Negative	Positive	33	Married (including common law)	M1
Female	White	T3	N1	No	No	Yes	51	Positive	Positive	Positive	31	Single (never married)	M1
Female	White	T4	N1	Yes	Yes	Yes	51	Positive	Positive	Negative	74	Married (including common law)	M1
Female	White	T1	N1	Yes	Yes	No	8	Positive	Positive	Negative	50	Divorced	M0
Female	White	T1	N0	Yes	Yes	Yes	7	Negative	Negative	Positive	70	Married (including common law)	M0
Female	White	T3	N0	Yes	No	No	90	Positive	Positive	Negative	43	Single (never married)	M0
Female	White	T4	N1	Yes	Yes	Yes	40	Positive	Positive	Negative	50	Divorced	M0
Female	Black	T3	N0	Yes	Yes	Yes	65	Negative	Negative	Negative	30	Single (never married)	M0
Female	White	T2	N0	No	No	Yes	50	Negative	Negative	Negative	74	Married (including common law)	M1
Female	White	T1	N0	Yes	Yes	No	7	Positive	Positive	Negative	40	Married (including common law)	M0
Female	White	T1	N0	Yes	Yes	No	5	Positive	Positive	Negative	47	Married (including common law)	M0
Female	White	T1	N0	Yes	Yes	Yes	18	Negative	Positive	Negative	75	Married (including common law)	M0
Female	White	T1	N0	No	Yes	No	11	Positive	Positive	Negative	60	Widowed	M1
Female	White	T1	N0	Yes	Yes	No	13	Positive	Positive	Negative	58	Married (including common law)	M0
Female	Black	T3	N1	Yes	No	Yes	63	Positive	Positive	Negative	37	Single (never married)	M1
Female	White	T1	N0	Yes	Yes	No	19	Positive	Positive	Negative	47	Married (including common law)	M0
Female	Black	T3	N1	No	No	Yes	100	Positive	Positive	Negative	57	Divorced	M1
Female	Black	T2	N1	No	No	Yes	37	Negative	Negative	Negative	63	Married (including common law)	M1
Female	White	T1	N1	No	No	Yes	14	Positive	Positive	Negative	85	Widowed	M1
Female	White	T1	N0	Yes	Yes	Yes	19	Positive	Negative	Negative	42	Married (including common law)	M0
Female	White	T1	N1	Yes	Yes	No	18	Positive	Positive	Negative	76	Married (including common law)	M0
Female	White	T1	N0	Yes	No	No	17	Positive	Positive	Negative	85	Married (including common law)	M0
Female	Black	T2	N1	No	No	Yes	50	Positive	Positive	Negative	54	Widowed	M1
Female	White	T1	N0	Yes	No	No	3	Positive	Negative	Negative	56	Married (including common law)	M1
Male	White	T2	N0	Yes	No	No	40	Positive	Positive	Negative	82	Married (including common law)	M0
Female	White	T3	N3	Yes	Yes	Yes	120	Negative	Negative	Negative	46	Married (including common law)	M1
Female	White	T2	N0	No	No	Yes	31	Positive	Positive	Negative	84	Widowed	M1
Female	White	T3	N1	No	No	Yes	99	Positive	Positive	Negative	59	Married (including common law)	M1
Female	White	T2	N1	Yes	No	No	48	Positive	Positive	Positive	85	Widowed	M1
Female	White	T2	N1	No	No	Yes	30	Positive	Positive	Negative	63	Married (including common law)	M1
Female	White	T1	N0	Yes	No	No	20	Negative	Negative	Negative	82	Married (including common law)	M1
Female	White	T1	N0	Yes	No	No	11	Positive	Positive	Negative	65	Divorced	M0
Female	White	T1	N1	No	No	Yes	10	Positive	Negative	Positive	46	Married (including common law)	M1
Female	White	T3	N0	No	Yes	No	80	Positive	Positive	Negative	85	Married (including common law)	M1
Female	White	T2	N1	No	No	No	39	Positive	Positive	Negative	63	Widowed	M1
Female	White	T2	N2	Yes	No	Yes	45	Negative	Negative	Negative	36	Single (never married)	M0
Female	Black	T2	N3	No	No	Yes	44	Positive	Negative	Positive	64	Single (never married)	M1
Female	White	T1	N0	Yes	No	No	9	Positive	Positive	Positive	69	Single (never married)	M0
Female	White	T1	N0	Yes	Yes	No	10	Positive	Positive	Negative	70	Widowed	M0
Female	White	T2	N0	Yes	Yes	No	38	Positive	Positive	Negative	43	Married (including common law)	M0
Female	White	T2	N1	No	No	No	40	Positive	Negative	Negative	66	Widowed	M1
Female	White	T1	N1	Yes	Yes	No	14	Positive	Positive	Negative	78	Married (including common law)	M0
Female	White	T4	N1	No	No	Yes	111	Positive	Negative	Negative	46	Married (including common law)	M1
Female	White	T3	N0	Yes	No	No	52	Positive	Positive	Negative	46	Married (including common law)	M0
Female	White	T2	N1	Yes	No	Yes	35	Positive	Positive	Negative	70	Widowed	M0
Female	White	T1	N1	Yes	Yes	No	15	Positive	Positive	Negative	63	Married (including common law)	M0
Female	White	T1	N0	Yes	Yes	No	5	Positive	Positive	Negative	80	Single (never married)	M0
Female	White	T1	N0	Yes	No	No	12	Positive	Positive	Negative	74	Married (including common law)	M0
Female	Asian or Pacific Islander	T1	N0	Yes	Yes	Yes	16	Positive	Positive	Positive	52	Married (including common law)	M1
Female	White	T2	N0	Yes	No	Yes	40	Negative	Negative	Negative	67	Divorced	M0
Female	White	T1	N0	Yes	Yes	No	15	Positive	Positive	Negative	57	Married (including common law)	M0
Female	Asian or Pacific Islander	T2	N1	Yes	Yes	Yes	25	Negative	Negative	Negative	74	Married (including common law)	M0
Female	White	T4	N0	No	No	Yes	39	Positive	Positive	Positive	61	Married (including common law)	M1
Female	Black	T2	N1	Yes	Yes	No	24	Positive	Positive	Negative	85	Widowed	M0
Female	White	T2	N0	Yes	Yes	No	23	Positive	Positive	Negative	55	Separated	M1
Female	White	T3	N1	No	No	Yes	61	Positive	Positive	Negative	53	Married (including common law)	M1
Female	White	T4	N2	No	No	Yes	80	Negative	Negative	Negative	39	Married (including common law)	M1
Female	White	T2	N1	Yes	Yes	No	21	Positive	Positive	Negative	50	Married (including common law)	M0
Female	Asian or Pacific Islander	T2	N1	No	No	Yes	36	Positive	Positive	Negative	64	Married (including common law)	M1
Female	White	T1	N1	No	No	No	16	Negative	Negative	Negative	83	Married (including common law)	M1
Female	White	T1	N0	Yes	No	No	18	Positive	Negative	Negative	64	Widowed	M0
Female	White	T4	N3	No	No	Yes	200	Positive	Positive	Positive	72	Married (including common law)	M1
Female	Asian or Pacific Islander	T1	N0	Yes	No	Yes	2	Positive	Positive	Negative	40	Married (including common law)	M0
Female	White	T2	N0	Yes	Yes	No	28	Positive	Positive	Negative	70	Widowed	M0
Female	White	T2	N0	Yes	No	No	35	Positive	Positive	Negative	85	Widowed	M0
Female	White	T2	N0	Yes	No	Yes	40	Negative	Negative	Negative	29	Married (including common law)	M0
Female	White	T2	N0	No	Yes	Yes	26	Positive	Positive	Negative	52	Married (including common law)	M1
Female	White	T1	N0	Yes	No	No	20	Positive	Positive	Negative	62	Single (never married)	M0
Male	Black	T2	N1	No	No	No	40	Positive	Positive	Negative	62	Married (including common law)	M1
Female	White	T2	N1	No	No	Yes	38	Negative	Negative	Negative	44	Married (including common law)	M1
Female	White	T1	N0	Yes	Yes	No	18	Positive	Negative	Negative	64	Married (including common law)	M0
Female	White	T1	N0	No	No	Yes	12	Negative	Negative	Negative	68	Married (including common law)	M0
Female	White	T1	N0	Yes	No	No	17	Positive	Positive	Negative	35	Divorced	M0
Female	White	T1	N0	Yes	No	Yes	11	Positive	Positive	Positive	68	Married (including common law)	M1
Female	White	T1	N0	Yes	No	No	10	Positive	Positive	Negative	76	Widowed	M0
Female	White	T2	N0	No	No	Yes	25	Positive	Positive	Negative	68	Married (including common law)	M1
Female	White	T4	N1	No	No	Yes	100	Negative	Positive	Positive	65	Married (including common law)	M1
Female	White	T1	N1	Yes	Yes	No	20	Positive	Positive	Negative	42	Married (including common law)	M0
Female	White	T2	N1	No	No	Yes	42	Positive	Positive	Negative	65	Married (including common law)	M1
Female	Asian or Pacific Islander	T1	N0	Yes	Yes	Yes	9	Positive	Positive	Negative	58	Widowed	M0
Female	Asian or Pacific Islander	T1	N0	Yes	No	No	12	Positive	Positive	Negative	66	Married (including common law)	M0
Female	White	T2	N1	No	Yes	Yes	30	Negative	Negative	Positive	64	Married (including common law)	M1
Female	White	T4	N1	No	No	Yes	24	Negative	Negative	Negative	84	Married (including common law)	M1
Female	White	T4	N1	Yes	No	Yes	90	Positive	Positive	Positive	72	Married (including common law)	M1
Female	White	T1	N0	Yes	No	Yes	16	Positive	Positive	Positive	64	Married (including common law)	M0
Female	White	T2	N1	No	No	Yes	50	Positive	Positive	Negative	68	Married (including common law)	M1
Female	Black	T2	N0	No	No	Yes	40	Positive	Negative	Negative	49	Married (including common law)	M1
Female	Black	T1	N1	Yes	Yes	Yes	13	Positive	Positive	Negative	55	Divorced	M0
Female	Black	T2	N0	Yes	No	No	21	Positive	Positive	Negative	85	Widowed	M0
Female	White	T1	N0	Yes	Yes	No	8	Positive	Positive	Negative	61	Married (including common law)	M0
Female	Asian or Pacific Islander	T1	N0	Yes	Yes	No	1	Positive	Positive	Negative	61	Married (including common law)	M1
Female	Black	T2	N1	Yes	No	Yes	35	Positive	Negative	Negative	39	Married (including common law)	M1
Female	Black	T1	N0	Yes	No	Yes	15	Positive	Positive	Negative	53	Married (including common law)	M1
Female	Black	T4	N3	No	No	Yes	100	Negative	Negative	Negative	50	Single (never married)	M1
Female	Black	T2	N1	No	No	Yes	32	Positive	Negative	Negative	55	Married (including common law)	M1
Female	White	T1	N0	Yes	Yes	No	18	Positive	Positive	Negative	42	Single (never married)	M0
Female	White	T2	N2	Yes	No	Yes	38	Positive	Positive	Negative	75	Widowed	M1
Female	White	T1	N0	Yes	Yes	No	4	Positive	Positive	Negative	66	Married (including common law)	M0
Female	White	T1	N0	Yes	No	No	4	Positive	Positive	Negative	72	Divorced	M0
Female	Asian or Pacific Islander	T1	N0	Yes	No	No	19	Positive	Positive	Negative	73	Widowed	M1
Female	White	T1	N0	Yes	Yes	No	7	Positive	Positive	Negative	83	Divorced	M0
Female	White	T4	N1	Yes	Yes	Yes	15	Positive	Positive	Negative	61	Married (including common law)	M0
Female	Black	T2	N1	Yes	Yes	No	22	Positive	Positive	Positive	55	Single (never married)	M0
Female	Asian or Pacific Islander	T2	N0	Yes	Yes	Yes	29	Negative	Negative	Negative	38	Single (never married)	M0
Female	White	T2	N1	No	No	Yes	24	Positive	Negative	Negative	81	Married (including common law)	M1
Female	White	T1	N0	Yes	Yes	No	8	Positive	Positive	Negative	58	Married (including common law)	M0
Female	Black	T1	N2	Yes	Yes	Yes	20	Positive	Positive	Negative	56	Married (including common law)	M0
Female	White	T3	N1	Yes	No	Yes	72	Positive	Positive	Negative	45	Married (including common law)	M1
Female	White	T2	N1	No	No	Yes	50	Negative	Negative	Negative	49	Married (including common law)	M1
Female	White	T2	N0	Yes	Yes	Yes	31	Positive	Positive	Negative	61	Married (including common law)	M0
Female	White	T1	N0	Yes	No	No	7	Positive	Positive	Negative	70	Married (including common law)	M0
Female	White	T2	N1	No	Yes	Yes	41	Positive	Positive	Negative	72	Married (including common law)	M1
Female	White	T2	N1	No	No	No	44	Negative	Negative	Positive	37	Single (never married)	M0
Female	White	T3	N2	No	Yes	Yes	92	Positive	Positive	Negative	58	Widowed	M1
Female	White	T1	N0	Yes	Yes	No	18	Positive	Positive	Negative	70	Married (including common law)	M0
Female	Asian or Pacific Islander	T4	N0	No	No	Yes	39	Positive	Positive	Positive	68	Widowed	M1
Female	White	T1	N0	Yes	Yes	No	14	Positive	Positive	Negative	55	Married (including common law)	M0
Female	White	T1	N0	Yes	No	No	10	Positive	Positive	Negative	76	Widowed	M0
Female	White	T1	N0	Yes	No	No	18	Negative	Negative	Negative	78	Widowed	M0
Female	White	T2	N1	No	No	Yes	40	Positive	Negative	Negative	39	Single (never married)	M1
Female	Asian or Pacific Islander	T2	N0	Yes	Yes	Yes	26	Positive	Positive	Negative	58	Married (including common law)	M1
Female	White	T1	N0	Yes	No	No	11	Positive	Positive	Negative	82	Married (including common law)	M0
Female	White	T2	N1	No	Yes	Yes	35	Positive	Positive	Negative	49	Married (including common law)	M1
Female	White	T4	N0	Yes	No	No	30	Positive	Positive	Negative	68	Divorced	M1
Female	White	T4	N3	Yes	No	Yes	78	Positive	Positive	Negative	56	Married (including common law)	M1
Female	White	T3	N0	No	No	Yes	80	Positive	Negative	Positive	56	Divorced	M1
Female	American Indian/Alaska Native	T2	N1	Yes	No	No	35	Positive	Positive	Negative	50	Married (including common law)	M0
Female	Black	T2	N0	No	No	Yes	26	Positive	Positive	Negative	53	Married (including common law)	M1
Female	White	T4	N2	Yes	No	Yes	100	Negative	Negative	Positive	67	Single (never married)	M1
Female	White	T1	N0	Yes	No	No	10	Positive	Positive	Negative	55	Married (including common law)	M0
Female	White	T4	N1	No	No	Yes	40	Positive	Positive	Negative	70	Married (including common law)	M1
Female	White	T1	N0	Yes	No	No	1	Negative	Negative	Positive	75	Married (including common law)	M0
Female	Asian or Pacific Islander	T2	N1	Yes	Yes	Yes	23	Positive	Negative	Negative	82	Married (including common law)	M0
Female	White	T2	N1	No	Yes	No	32	Positive	Positive	Negative	62	Married (including common law)	M1
Female	White	T1	N0	Yes	Yes	Yes	17	Positive	Positive	Negative	78	Married (including common law)	M0
Female	White	T1	N0	Yes	No	Yes	11	Positive	Negative	Positive	63	Married (including common law)	M0
Female	White	T2	N1	No	No	Yes	45	Negative	Negative	Negative	76	Married (including common law)	M0
Female	Black	T1	N0	Yes	Yes	Yes	15	Negative	Negative	Negative	74	Single (never married)	M0
Female	White	T2	N0	Yes	No	Yes	22	Negative	Negative	Negative	60	Married (including common law)	M0
Female	White	T1	N0	Yes	Yes	No	7	Positive	Positive	Negative	66	Married (including common law)	M0
Female	White	T1	N0	Yes	No	Yes	13	Positive	Positive	Positive	57	Divorced	M1
Female	White	T4	N1	No	No	No	40	Positive	Negative	Positive	84	Divorced	M1
Female	White	T1	N0	Yes	Yes	No	9	Positive	Positive	Negative	63	Married (including common law)	M0
Female	White	T2	N0	Yes	No	Yes	23	Negative	Negative	Positive	39	Married (including common law)	M0
Female	White	T3	N1	No	Yes	Yes	81	Positive	Positive	Positive	51	Married (including common law)	M1
Female	White	T2	N0	Yes	No	Yes	24	Positive	Negative	Negative	56	Married (including common law)	M0
Female	White	T1	N0	No	No	Yes	19	Negative	Negative	Negative	72	Married (including common law)	M1
Female	White	T1	N1	Yes	No	Yes	10	Negative	Negative	Negative	79	Widowed	M0
Female	White	T4	N3	Yes	No	Yes	36	Positive	Positive	Negative	65	Married (including common law)	M1
Female	Black	T2	N0	Yes	Yes	Yes	30	Positive	Negative	Negative	62	Married (including common law)	M0
Female	White	T1	N0	Yes	Yes	No	19	Positive	Positive	Negative	74	Separated	M0
Female	White	T3	N1	Yes	Yes	No	60	Positive	Positive	Negative	61	Single (never married)	M1
Female	Asian or Pacific Islander	T1	N0	Yes	No	Yes	18	Positive	Negative	Positive	55	Divorced	M0
Female	Black	T2	N1	Yes	No	Yes	22	Positive	Negative	Negative	52	Single (never married)	M1
Female	White	T4	N1	No	No	No	95	Positive	Positive	Negative	57	Single (never married)	M1
Female	White	T2	N1	No	No	Yes	30	Negative	Negative	Positive	46	Single (never married)	M1
Female	White	T2	N1	Yes	Yes	Yes	21	Positive	Positive	Negative	34	Married (including common law)	M0
Female	White	T2	N1	Yes	Yes	Yes	44	Positive	Negative	Negative	46	Single (never married)	M1
Female	Asian or Pacific Islander	T1	N0	Yes	No	No	18	Positive	Positive	Negative	70	Married (including common law)	M0
Female	White	T2	N1	Yes	No	No	25	Positive	Positive	Negative	76	Married (including common law)	M0
Female	White	T1	N0	Yes	No	No	9	Positive	Positive	Negative	52	Single (never married)	M0
Female	Black	T2	N0	Yes	No	No	25	Positive	Negative	Negative	44	Single (never married)	M0
Female	White	T4	N2	No	No	No	55	Positive	Positive	Negative	66	Married (including common law)	M1
Female	Black	T4	N2	Yes	Yes	Yes	25	Negative	Negative	Negative	63	Married (including common law)	M0
Male	White	T4	N1	Yes	Yes	Yes	90	Positive	Positive	Negative	32	Single (never married)	M1
Female	White	T3	N3	No	Yes	Yes	54	Negative	Negative	Negative	58	Married (including common law)	M1
Female	White	T4	N1	No	No	Yes	45	Positive	Positive	Negative	31	Single (never married)	M1
Female	White	T4	N2	No	Yes	No	50	Positive	Positive	Negative	85	Widowed	M0
Female	White	T3	N1	No	No	Yes	58	Positive	Positive	Negative	36	Single (never married)	M1
Female	White	T2	N0	Yes	Yes	No	24	Positive	Positive	Negative	53	Single (never married)	M0
Female	White	T2	N0	Yes	No	No	48	Positive	Positive	Negative	73	Married (including common law)	M0
Female	Asian or Pacific Islander	T1	N0	Yes	Yes	No	15	Negative	Negative	Positive	45	Married (including common law)	M0
Female	White	T3	N1	Yes	No	No	68	Positive	Positive	Negative	73	Divorced	M1
Female	White	T1	N0	Yes	No	No	17	Positive	Positive	Negative	61	Married (including common law)	M0
Female	Asian or Pacific Islander	T4	N1	Yes	Yes	Yes	52	Positive	Positive	Negative	61	Married (including common law)	M0
Female	Black	T1	N0	Yes	No	No	18	Positive	Negative	Negative	57	Married (including common law)	M0
Female	White	T1	N1	No	No	Yes	20	Positive	Positive	Negative	73	Married (including common law)	M1
Female	White	T1	N0	Yes	No	No	9	Negative	Negative	Negative	26	Single (never married)	M0
Female	White	T2	N1	No	No	Yes	42	Positive	Positive	Negative	63	Single (never married)	M1
Female	White	T1	N0	Yes	Yes	No	8	Positive	Positive	Negative	81	Widowed	M0
Female	White	T1	N0	Yes	No	No	18	Positive	Positive	Negative	56	Married (including common law)	M0
Female	White	T3	N2	No	No	Yes	60	Positive	Positive	Positive	48	Married (including common law)	M1
Female	White	T2	N1	No	Yes	Yes	21	Positive	Positive	Positive	36	Married (including common law)	M1
Female	White	T2	N1	No	No	Yes	35	Positive	Positive	Negative	71	Married (including common law)	M1
Female	White	T2	N0	Yes	No	No	30	Positive	Positive	Negative	66	Married (including common law)	M0
Female	White	T2	N1	No	No	Yes	43	Positive	Positive	Negative	69	Widowed	M1
Female	Asian or Pacific Islander	T1	N0	Yes	Yes	Yes	20	Positive	Positive	Positive	61	Married (including common law)	M0
Female	Black	T3	N2	No	No	Yes	78	Positive	Positive	Negative	78	Single (never married)	M1
Female	White	T3	N0	No	No	No	52	Positive	Positive	Negative	69	Divorced	M1
Female	White	T1	N0	Yes	Yes	No	5	Positive	Positive	Negative	53	Married (including common law)	M0
Female	White	T2	N1	No	Yes	No	27	Negative	Negative	Positive	80	Single (never married)	M1
Female	White	T2	N1	Yes	Yes	Yes	50	Positive	Positive	Negative	57	Married (including common law)	M0
Female	White	T2	N3	No	No	Yes	35	Positive	Positive	Negative	84	Married (including common law)	M1
Female	Black	T1	N0	Yes	No	Yes	15	Positive	Negative	Positive	48	Married (including common law)	M0
Female	White	T2	N1	No	No	Yes	29	Positive	Positive	Positive	67	Single (never married)	M1
Female	White	T2	N1	No	Yes	Yes	43	Positive	Positive	Negative	45	Married (including common law)	M1
Female	White	T2	N1	No	No	Yes	40	Negative	Negative	Negative	68	Married (including common law)	M1
Female	White	T4	N3	No	No	Yes	95	Positive	Negative	Negative	71	Divorced	M1
Female	Black	T4	N1	No	No	Yes	100	Negative	Negative	Positive	69	Single (never married)	M1
Female	White	T1	N0	Yes	No	No	18	Positive	Positive	Negative	67	Widowed	M0
Female	White	T4	N3	No	Yes	Yes	8	Positive	Positive	Negative	59	Married (including common law)	M1
Female	White	T1	N0	Yes	No	No	12	Positive	Positive	Negative	65	Married (including common law)	M0
Female	White	T1	N1	Yes	Yes	Yes	13	Positive	Positive	Negative	47	Married (including common law)	M0
Female	Asian or Pacific Islander	T1	N0	Yes	No	No	14	Positive	Positive	Negative	39	Single (never married)	M0
Female	White	T2	N1	No	No	Yes	33	Positive	Positive	Negative	31	Married (including common law)	M1
Female	White	T1	N0	Yes	Yes	Yes	13	Positive	Negative	Negative	70	Married (including common law)	M0
Female	Asian or Pacific Islander	T1	N0	Yes	Yes	No	17	Positive	Positive	Negative	46	Separated	M0
Female	Black	T4	N1	No	No	Yes	29	Negative	Negative	Negative	75	Married (including common law)	M1
Female	White	T1	N1	Yes	Yes	Yes	12	Positive	Positive	Negative	25	Single (never married)	M1
Female	White	T2	N1	No	No	Yes	35	Positive	Positive	Negative	55	Married (including common law)	M1
Female	White	T2	N0	No	No	Yes	26	Positive	Positive	Negative	35	Single (never married)	M1
Female	White	T1	N0	Yes	Yes	No	18	Positive	Positive	Negative	77	Married (including common law)	M0
Female	White	T1	N1	Yes	Yes	No	13	Positive	Positive	Negative	57	Single (never married)	M0
Female	Black	T1	N1	Yes	No	Yes	14	Positive	Positive	Negative	41	Single (never married)	M0
Female	Black	T2	N0	Yes	No	Yes	25	Positive	Negative	Negative	53	Married (including common law)	M0
Female	White	T3	N1	Yes	No	Yes	60	Positive	Negative	Negative	59	Married (including common law)	M0
Female	Black	T2	N3	No	No	Yes	33	Negative	Negative	Positive	54	Married (including common law)	M1
Female	White	T1	N1	Yes	No	Yes	20	Negative	Negative	Negative	48	Married (including common law)	M0
Female	White	T1	N0	No	No	Yes	8	Positive	Negative	Negative	61	Married (including common law)	M1
Female	White	T1	N0	Yes	No	Yes	14	Positive	Positive	Negative	77	Widowed	M0
Female	White	T4	N1	Yes	No	Yes	110	Negative	Negative	Negative	43	Divorced	M1
Female	White	T1	N0	Yes	Yes	No	8	Positive	Positive	Negative	66	Married (including common law)	M0
Female	Black	T1	N2	No	No	Yes	4	Positive	Negative	Negative	49	Single (never married)	M1
Female	Black	T2	N1	No	No	Yes	34	Positive	Positive	Negative	70	Single (never married)	M1
Female	Asian or Pacific Islander	T4	N1	Yes	Yes	Yes	73	Negative	Negative	Positive	41	Married (including common law)	M1
Female	White	T4	N0	Yes	No	No	30	Positive	Negative	Negative	83	Widowed	M1
Female	Black	T4	N3	No	Yes	Yes	88	Positive	Positive	Negative	35	Single (never married)	M1
Female	White	T1	N1	No	No	No	19	Positive	Positive	Negative	39	Widowed	M1
Female	White	T1	N0	Yes	No	No	9	Negative	Negative	Negative	53	Separated	M0
Female	Black	T2	N0	Yes	No	No	30	Positive	Positive	Negative	39	Married (including common law)	M0
Female	White	T2	N0	Yes	No	Yes	39	Negative	Negative	Negative	52	Married (including common law)	M0
Female	White	T1	N1	Yes	Yes	Yes	17	Positive	Negative	Positive	49	Single (never married)	M0
Female	Asian or Pacific Islander	T4	N1	No	Yes	Yes	117	Negative	Negative	Negative	49	Married (including common law)	M1
Female	Black	T3	N1	No	Yes	No	62	Positive	Positive	Negative	36	Single (never married)	M1
Female	White	T2	N0	Yes	Yes	Yes	45	Positive	Positive	Negative	68	Married (including common law)	M1
Female	White	T1	N0	Yes	Yes	No	7	Positive	Positive	Negative	72	Divorced	M0
Female	White	T1	N0	Yes	Yes	No	11	Positive	Positive	Negative	75	Married (including common law)	M0
Female	Asian or Pacific Islander	T1	N0	Yes	No	No	9	Positive	Positive	Negative	64	Married (including common law)	M0
Female	Black	T3	N3	Yes	Yes	Yes	60	Positive	Positive	Negative	47	Single (never married)	M0
Female	Asian or Pacific Islander	T3	N3	Yes	No	Yes	100	Negative	Negative	Negative	40	Widowed	M1
Female	White	T2	N3	No	No	Yes	45	Positive	Positive	Negative	62	Single (never married)	M1
Female	White	T4	N3	No	No	Yes	47	Negative	Negative	Positive	66	Widowed	M1
Female	White	T2	N0	Yes	No	Yes	37	Positive	Negative	Positive	62	Divorced	M0
Female	White	T1	N0	Yes	Yes	Yes	11	Positive	Positive	Positive	58	Married (including common law)	M0
Female	Asian or Pacific Islander	T2	N3	No	No	Yes	49	Positive	Negative	Positive	44	Married (including common law)	M1
Female	White	T1	N1	Yes	Yes	No	13	Positive	Positive	Negative	77	Married (including common law)	M0
Female	White	T1	N0	Yes	Yes	No	11	Positive	Positive	Negative	56	Divorced	M0
Female	White	T4	N3	No	No	No	69	Positive	Positive	Negative	84	Widowed	M1
Female	White	T1	N0	Yes	No	No	11	Positive	Positive	Negative	53	Married (including common law)	M0
Female	White	T1	N0	Yes	No	No	13	Positive	Positive	Negative	73	Widowed	M0
Female	Asian or Pacific Islander	T2	N0	Yes	No	No	32	Positive	Positive	Negative	76	Divorced	M0
Female	White	T1	N0	Yes	Yes	No	13	Positive	Positive	Negative	63	Married (including common law)	M0
Female	White	T1	N0	No	No	Yes	15	Positive	Positive	Negative	53	Married (including common law)	M1
Female	Black	T4	N3	No	No	Yes	66	Negative	Negative	Negative	68	Widowed	M1
Female	White	T1	N0	Yes	No	No	20	Positive	Positive	Negative	81	Widowed	M0
Female	Asian or Pacific Islander	T2	N0	Yes	Yes	Yes	44	Negative	Negative	Negative	55	Divorced	M0
Female	White	T1	N1	Yes	No	No	15	Positive	Positive	Negative	84	Married (including common law)	M0
Female	White	T3	N1	Yes	No	Yes	65	Positive	Positive	Positive	55	Married (including common law)	M1
Female	White	T2	N1	No	Yes	Yes	28	Positive	Positive	Negative	82	Married (including common law)	M1
Female	White	T1	N0	Yes	Yes	No	2	Positive	Negative	Negative	66	Married (including common law)	M0
Female	White	T2	N1	Yes	Yes	No	27	Positive	Positive	Negative	85	Widowed	M0
Female	White	T4	N2	Yes	No	Yes	30	Negative	Negative	Positive	37	Married (including common law)	M1
Female	White	T3	N3	Yes	Yes	Yes	119	Positive	Positive	Negative	45	Married (including common law)	M1
Female	Black	T1	N0	Yes	No	Yes	10	Positive	Positive	Positive	68	Divorced	M0
Female	White	T2	N0	Yes	No	Yes	24	Positive	Positive	Positive	66	Married (including common law)	M0
Female	White	T4	N2	Yes	Yes	Yes	67	Negative	Negative	Negative	58	Single (never married)	M1
Female	White	T1	N1	No	Yes	Yes	20	Positive	Positive	Negative	40	Single (never married)	M1
Female	White	T2	N3	No	No	Yes	42	Positive	Positive	Positive	53	Married (including common law)	M1
Female	White	T2	N0	No	No	Yes	44	Positive	Positive	Negative	57	Married (including common law)	M1
Female	Asian or Pacific Islander	T4	N1	No	No	No	60	Positive	Positive	Positive	79	Married (including common law)	M1
Female	White	T1	N0	No	No	No	17	Positive	Positive	Negative	85	Widowed	M0
Female	White	T2	N2	Yes	No	Yes	28	Positive	Negative	Positive	39	Married (including common law)	M1
Female	White	T1	N0	Yes	Yes	No	4	Positive	Positive	Negative	61	Married (including common law)	M0
Female	White	T2	N1	Yes	Yes	Yes	21	Positive	Positive	Negative	47	Married (including common law)	M1
Female	White	T2	N1	Yes	Yes	Yes	28	Positive	Positive	Positive	51	Married (including common law)	M0
Female	Asian or Pacific Islander	T1	N0	Yes	No	Yes	15	Positive	Negative	Negative	60	Single (never married)	M0
Female	White	T1	N0	Yes	No	No	15	Positive	Positive	Negative	76	Married (including common law)	M0
Female	White	T2	N2	No	No	No	50	Positive	Positive	Negative	85	Married (including common law)	M1
Female	White	T2	N0	Yes	No	Yes	25	Positive	Positive	Negative	64	Divorced	M0
Female	White	T2	N0	Yes	No	Yes	27	Negative	Negative	Negative	32	Single (never married)	M0
Female	White	T4	N1	No	No	Yes	25	Positive	Positive	Positive	76	Married (including common law)	M1
Female	Asian or Pacific Islander	T2	N0	Yes	Yes	Yes	28	Positive	Positive	Positive	54	Married (including common law)	M0
Female	White	T2	N0	No	No	Yes	40	Negative	Negative	Negative	71	Single (never married)	M0
Female	White	T2	N1	Yes	Yes	Yes	26	Positive	Negative	Positive	57	Married (including common law)	M1
Female	White	T1	N1	Yes	No	Yes	20	Negative	Negative	Negative	44	Married (including common law)	M0
Female	White	T2	N1	No	No	Yes	25	Positive	Positive	Negative	69	Widowed	M1
Female	White	T4	N3	Yes	No	Yes	130	Positive	Negative	Negative	25	Single (never married)	M1
Female	White	T4	N0	No	No	Yes	99	Negative	Negative	Positive	61	Divorced	M1
Female	White	T3	N3	Yes	No	Yes	87	Negative	Negative	Negative	74	Divorced	M1
Female	White	T1	N0	Yes	Yes	No	12	Positive	Positive	Negative	41	Married (including common law)	M0
Female	White	T1	N0	Yes	Yes	No	12	Positive	Positive	Negative	78	Married (including common law)	M0
Female	Asian or Pacific Islander	T2	N1	Yes	No	Yes	22	Positive	Positive	Positive	52	Married (including common law)	M0
Female	White	T2	N0	Yes	Yes	Yes	25	Positive	Positive	Negative	46	Married (including common law)	M0
Female	White	T1	N2	Yes	Yes	Yes	16	Positive	Positive	Negative	60	Married (including common law)	M0
Female	White	T2	N1	No	No	Yes	27	Negative	Negative	Positive	85	Widowed	M1
Female	White	T2	N0	Yes	Yes	Yes	35	Positive	Negative	Negative	54	Single (never married)	M0
Female	White	T1	N0	Yes	Yes	No	6	Positive	Positive	Negative	57	Divorced	M0
Female	White	T2	N1	Yes	No	No	45	Positive	Positive	Negative	81	Widowed	M0
Female	White	T4	N3	Yes	No	Yes	61	Positive	Positive	Positive	72	Widowed	M1
Female	White	T1	N0	No	No	Yes	16	Negative	Negative	Negative	61	Married (including common law)	M1
Female	White	T1	N0	Yes	Yes	No	6	Positive	Positive	Negative	62	Widowed	M0
Female	Black	T2	N1	No	No	No	21	Positive	Positive	Negative	85	Widowed	M1
Female	White	T2	N0	Yes	No	No	22	Positive	Negative	Negative	72	Divorced	M0
Female	White	T2	N1	Yes	No	Yes	40	Positive	Positive	Negative	74	Single (never married)	M1
Female	White	T2	N1	No	Yes	Yes	48	Positive	Positive	Negative	68	Married (including common law)	M1
Female	White	T1	N0	Yes	Yes	No	5	Positive	Positive	Negative	55	Married (including common law)	M0
Female	White	T1	N0	Yes	Yes	No	7	Positive	Positive	Negative	69	Married (including common law)	M0
Female	White	T2	N0	Yes	No	No	30	Positive	Positive	Negative	54	Married (including common law)	M1
Female	White	T1	N0	Yes	Yes	No	13	Positive	Positive	Negative	60	Married (including common law)	M0
Female	White	T1	N1	Yes	Yes	Yes	15	Negative	Negative	Negative	64	Married (including common law)	M0
Female	White	T4	N1	No	No	Yes	6	Negative	Negative	Positive	76	Married (including common law)	M1
Female	White	T2	N0	No	No	No	24	Positive	Negative	Negative	61	Divorced	M1
Female	Asian or Pacific Islander	T3	N1	Yes	Yes	Yes	62	Positive	Positive	Negative	45	Married (including common law)	M1
Female	White	T1	N0	Yes	Yes	No	8	Positive	Positive	Negative	64	Divorced	M0
Female	White	T2	N0	Yes	No	No	26	Positive	Positive	Negative	64	Unmarried or Domestic Partner	M0
Female	White	T2	N1	Yes	Yes	Yes	40	Negative	Negative	Positive	85	Widowed	M0
Female	White	T1	N2	Yes	No	Yes	17	Positive	Negative	Negative	65	Widowed	M0
Female	Black	T4	N1	No	Yes	Yes	60	Positive	Positive	Negative	48	Married (including common law)	M1
Female	White	T2	N1	No	Yes	No	30	Positive	Positive	Negative	77	Widowed	M1
Female	White	T1	N0	Yes	Yes	No	13	Positive	Positive	Negative	51	Married (including common law)	M0
Female	Asian or Pacific Islander	T1	N0	Yes	Yes	No	7	Positive	Positive	Positive	60	Married (including common law)	M0
Female	White	T3	N0	No	No	Yes	72	Negative	Negative	Negative	78	Married (including common law)	M1
Female	Black	T2	N3	Yes	Yes	Yes	43	Positive	Positive	Negative	66	Married (including common law)	M0
Female	White	T2	N0	Yes	No	No	47	Positive	Negative	Negative	40	Married (including common law)	M0
Female	White	T1	N0	Yes	Yes	No	14	Positive	Positive	Negative	51	Married (including common law)	M0
Female	White	T4	N1	No	Yes	No	82	Positive	Positive	Negative	73	Single (never married)	M1
Female	White	T1	N0	Yes	No	No	3	Positive	Positive	Negative	80	Widowed	M0
Female	Black	T1	N0	Yes	Yes	No	11	Positive	Negative	Negative	70	Single (never married)	M0
Female	White	T1	N0	Yes	Yes	No	5	Positive	Positive	Negative	59	Married (including common law)	M0
Female	Black	T1	N0	Yes	Yes	No	7	Positive	Negative	Negative	67	Single (never married)	M0
Female	White	T1	N0	Yes	Yes	No	6	Positive	Positive	Negative	46	Married (including common law)	M1
Female	Black	T2	N2	No	No	Yes	32	Negative	Negative	Negative	37	Married (including common law)	M1
Female	Black	T3	N3	Yes	No	No	85	Positive	Positive	Negative	72	Divorced	M0
Female	White	T2	N0	Yes	Yes	No	26	Positive	Positive	Negative	64	Married (including common law)	M0
Female	White	T2	N3	No	No	No	37	Positive	Positive	Negative	67	Widowed	M1
Female	White	T2	N0	Yes	Yes	No	30	Positive	Positive	Negative	63	Married (including common law)	M0
Female	Asian or Pacific Islander	T3	N1	No	No	Yes	59	Positive	Positive	Negative	42	Married (including common law)	M1
Female	White	T1	N0	Yes	Yes	No	10	Positive	Negative	Negative	56	Married (including common law)	M1
Female	White	T2	N1	No	No	Yes	45	Positive	Positive	Negative	42	Married (including common law)	M1
Female	White	T1	N1	Yes	Yes	Yes	2	Positive	Positive	Negative	43	Married (including common law)	M0
Female	White	T1	N0	Yes	No	No	10	Positive	Positive	Negative	75	Married (including common law)	M0
Female	White	T4	N1	No	No	Yes	40	Positive	Positive	Negative	69	Widowed	M1
Female	White	T2	N1	Yes	Yes	Yes	25	Negative	Negative	Negative	68	Widowed	M0
Female	White	T2	N0	Yes	No	No	40	Positive	Positive	Negative	62	Single (never married)	M0
Female	Asian or Pacific Islander	T2	N1	No	No	No	27	Positive	Positive	Positive	48	Married (including common law)	M1
Female	White	T2	N0	Yes	Yes	Yes	34	Negative	Negative	Negative	42	Single (never married)	M0
Female	Black	T2	N0	Yes	No	No	30	Positive	Positive	Negative	80	Divorced	M0
Female	White	T2	N1	Yes	Yes	No	30	Positive	Positive	Negative	54	Married (including common law)	M0
Female	White	T2	N1	Yes	No	No	24	Positive	Positive	Negative	54	Married (including common law)	M0
Female	Asian or Pacific Islander	T4	N1	No	No	Yes	46	Negative	Negative	Negative	60	Married (including common law)	M1
Female	White	T1	N0	Yes	Yes	No	6	Positive	Positive	Negative	70	Married (including common law)	M0
Male	Black	T2	N1	No	No	No	37	Positive	Negative	Positive	77	Married (including common law)	M1
Female	Black	T4	N3	No	No	Yes	32	Positive	Positive	Negative	49	Married (including common law)	M1
Female	White	T1	N0	Yes	No	No	4	Positive	Positive	Negative	81	Widowed	M0
Female	White	T2	N1	No	No	Yes	30	Negative	Negative	Negative	59	Divorced	M1
Female	White	T4	N1	No	No	Yes	75	Positive	Positive	Negative	59	Widowed	M1
Female	White	T1	N1	Yes	Yes	Yes	20	Positive	Positive	Positive	40	Single (never married)	M0
Female	White	T1	N0	Yes	Yes	No	10	Positive	Positive	Negative	49	Married (including common law)	M0
Female	White	T2	N0	Yes	No	Yes	45	Positive	Positive	Positive	47	Married (including common law)	M0
Female	White	T2	N1	Yes	Yes	Yes	27	Negative	Negative	Negative	65	Married (including common law)	M0
Female	White	T1	N0	Yes	No	No	10	Positive	Positive	Negative	65	Married (including common law)	M0
Female	White	T1	N0	Yes	Yes	No	5	Positive	Positive	Negative	62	Married (including common law)	M0
Female	White	T2	N0	Yes	No	Yes	31	Positive	Positive	Positive	33	Divorced	M0
Female	White	T1	N0	Yes	No	No	5	Positive	Positive	Positive	66	Single (never married)	M0
Female	White	T2	N1	No	No	Yes	32	Positive	Positive	Negative	48	Single (never married)	M1
Female	White	T4	N1	No	No	No	44	Positive	Positive	Negative	59	Single (never married)	M1
Female	White	T1	N1	Yes	No	No	18	Positive	Positive	Negative	63	Married (including common law)	M1
Female	White	T2	N0	No	Yes	No	23	Positive	Negative	Positive	57	Single (never married)	M1
Female	White	T2	N0	Yes	No	No	34	Positive	Positive	Negative	80	Married (including common law)	M0
Female	Asian or Pacific Islander	T1	N0	Yes	Yes	Yes	15	Negative	Negative	Negative	59	Married (including common law)	M0
Female	Black	T2	N0	No	No	Yes	35	Negative	Negative	Negative	32	Single (never married)	M1
Female	White	T1	N0	Yes	Yes	Yes	8	Positive	Negative	Positive	53	Married (including common law)	M0
Female	White	T1	N0	No	Yes	No	11	Positive	Positive	Negative	74	Married (including common law)	M1
Female	White	T2	N0	Yes	No	Yes	26	Positive	Positive	Negative	57	Married (including common law)	M0
Female	Black	T3	N1	No	No	Yes	59	Positive	Positive	Negative	66	Widowed	M1
Female	American Indian/Alaska Native	T2	N0	No	No	No	34	Positive	Positive	Negative	66	Married (including common law)	M1
Female	White	T4	N1	No	Yes	No	51	Positive	Negative	Negative	71	Divorced	M1
Female	White	T2	N3	No	No	No	45	Positive	Positive	Negative	65	Married (including common law)	M1
Female	White	T3	N1	No	No	Yes	75	Positive	Positive	Negative	49	Married (including common law)	M1
Female	White	T2	N0	No	No	No	42	Positive	Positive	Positive	85	Divorced	M1
Female	Asian or Pacific Islander	T3	N0	No	No	Yes	55	Positive	Negative	Negative	75	Married (including common law)	M1
Female	Asian or Pacific Islander	T1	N0	Yes	Yes	No	10	Positive	Positive	Negative	61	Married (including common law)	M1
Female	White	T1	N1	Yes	Yes	No	19	Positive	Positive	Positive	61	Divorced	M0
Female	White	T1	N0	Yes	No	No	8	Positive	Positive	Negative	83	Divorced	M0
Female	Black	T1	N0	Yes	Yes	Yes	18	Positive	Negative	Negative	70	Divorced	M0
Female	White	T1	N0	No	No	No	14	Positive	Positive	Negative	85	Widowed	M1
Female	White	T1	N0	Yes	Yes	No	7	Positive	Positive	Negative	50	Married (including common law)	M0
Female	White	T1	N0	Yes	Yes	No	17	Positive	Positive	Negative	68	Married (including common law)	M0
Female	White	T1	N0	Yes	Yes	Yes	16	Positive	Negative	Positive	53	Married (including common law)	M0
Female	White	T1	N0	Yes	No	Yes	2	Positive	Positive	Positive	56	Single (never married)	M0
Female	White	T1	N0	Yes	Yes	No	11	Positive	Positive	Negative	57	Married (including common law)	M0
Female	White	T1	N0	Yes	No	No	17	Positive	Positive	Negative	85	Widowed	M0
Female	Asian or Pacific Islander	T2	N0	Yes	No	No	22	Positive	Positive	Negative	41	Married (including common law)	M0
Female	Asian or Pacific Islander	T1	N0	Yes	Yes	Yes	9	Negative	Negative	Negative	62	Married (including common law)	M0
Female	Asian or Pacific Islander	T4	N3	Yes	Yes	Yes	57	Positive	Positive	Positive	51	Married (including common law)	M1
Female	White	T2	N0	Yes	Yes	Yes	30	Negative	Negative	Positive	29	Married (including common law)	M1
Female	White	T1	N0	Yes	Yes	No	18	Positive	Negative	Negative	66	Single (never married)	M0
Female	White	T1	N0	Yes	No	No	10	Positive	Positive	Negative	67	Married (including common law)	M0
Female	White	T3	N1	Yes	Yes	Yes	69	Positive	Positive	Positive	30	Married (including common law)	M1
Female	White	T2	N0	No	Yes	Yes	30	Positive	Positive	Positive	68	Married (including common law)	M1
Female	Black	T2	N1	Yes	Yes	Yes	35	Positive	Positive	Negative	59	Single (never married)	M0
Female	Black	T1	N0	Yes	Yes	Yes	17	Negative	Negative	Positive	49	Divorced	M1
Female	Asian or Pacific Islander	T2	N0	No	No	No	27	Positive	Positive	Negative	85	Widowed	M0
Female	Asian or Pacific Islander	T1	N0	Yes	No	No	14	Positive	Positive	Negative	70	Married (including common law)	M0
Female	White	T1	N0	Yes	No	No	14	Positive	Positive	Negative	82	Widowed	M0
Female	White	T1	N0	Yes	Yes	No	12	Positive	Positive	Negative	85	Widowed	M0
Female	White	T3	N0	No	Yes	No	100	Positive	Negative	Negative	66	Married (including common law)	M1
Female	Asian or Pacific Islander	T2	N1	Yes	Yes	Yes	33	Positive	Positive	Negative	45	Married (including common law)	M0
Female	White	T1	N0	Yes	Yes	No	12	Positive	Positive	Negative	76	Widowed	M0
Female	Black	T1	N0	Yes	No	No	20	Positive	Positive	Negative	70	Divorced	M0
Female	White	T1	N0	Yes	No	No	19	Negative	Negative	Negative	74	Divorced	M0
Female	White	T2	N1	Yes	Yes	Yes	42	Positive	Positive	Negative	63	Married (including common law)	M1
Female	White	T2	N3	Yes	Yes	Yes	22	Negative	Negative	Positive	61	Married (including common law)	M1
Female	White	T3	N2	No	No	No	80	Positive	Negative	Negative	69	Divorced	M1
Female	White	T4	N2	No	No	Yes	23	Positive	Negative	Negative	61	Separated	M1
Female	White	T0	N0	No	Yes	Yes	0	Positive	Positive	Positive	74	Married (including common law)	M1
Female	White	T2	N1	No	No	Yes	30	Positive	Positive	Negative	70	Separated	M1
Female	White	T4	N1	No	No	No	60	Positive	Positive	Negative	85	Single (never married)	M1
Female	White	T1	N0	Yes	Yes	No	20	Positive	Positive	Negative	85	Widowed	M0
Female	White	T2	N0	No	No	Yes	29	Positive	Negative	Negative	59	Married (including common law)	M1
Female	White	T4	N1	No	No	No	60	Positive	Negative	Negative	80	Widowed	M1
Female	Asian or Pacific Islander	T2	N0	Yes	No	No	28	Negative	Negative	Positive	69	Widowed	M0
Female	White	T4	N3	No	Yes	Yes	38	Positive	Negative	Negative	53	Divorced	M1
Female	Black	T2	N0	No	No	Yes	38	Negative	Negative	Negative	84	Single (never married)	M1
Female	Asian or Pacific Islander	T1	N0	Yes	No	Yes	2	Negative	Negative	Positive	40	Married (including common law)	M0
Female	White	T3	N0	No	Yes	Yes	60	Positive	Positive	Negative	68	Married (including common law)	M1
Female	White	T2	N0	No	No	No	49	Positive	Negative	Negative	63	Single (never married)	M1
Female	White	T1	N0	No	No	Yes	7	Positive	Positive	Negative	71	Divorced	M1
Female	White	T4	N1	Yes	Yes	Yes	63	Positive	Positive	Negative	60	Single (never married)	M0
Female	White	T1	N0	Yes	Yes	No	20	Positive	Positive	Negative	72	Divorced	M0
Female	White	T1	N0	Yes	No	No	20	Positive	Positive	Negative	64	Married (including common law)	M0
Female	White	T1	N0	Yes	Yes	Yes	16	Positive	Positive	Positive	58	Single (never married)	M0
Female	Asian or Pacific Islander	T1	N0	Yes	Yes	No	13	Positive	Positive	Negative	66	Married (including common law)	M0
Female	White	T2	N2	Yes	Yes	Yes	28	Positive	Positive	Negative	68	Married (including common law)	M0
Female	White	T2	N0	No	No	Yes	36	Positive	Positive	Negative	68	Single (never married)	M1
Female	White	T2	N0	Yes	Yes	No	24	Positive	Positive	Negative	52	Married (including common law)	M1
Female	Asian or Pacific Islander	T2	N0	No	No	Yes	46	Negative	Negative	Positive	70	Married (including common law)	M1
Female	White	T2	N1	No	Yes	Yes	43	Positive	Positive	Negative	39	Married (including common law)	M1
Female	White	T1	N0	Yes	Yes	No	12	Positive	Positive	Negative	58	Married (including common law)	M0
Female	White	T3	N1	No	No	Yes	71	Negative	Negative	Negative	68	Married (including common law)	M1
Female	White	T1	N1	Yes	Yes	Yes	17	Negative	Negative	Negative	43	Married (including common law)	M1
Female	White	T4	N1	No	No	Yes	33	Negative	Negative	Positive	54	Divorced	M1
Female	White	T2	N0	Yes	No	Yes	39	Positive	Negative	Positive	57	Married (including common law)	M0
Female	White	T1	N0	Yes	Yes	No	13	Positive	Positive	Negative	74	Widowed	M0
Female	Black	T1	N3	Yes	Yes	Yes	14	Negative	Negative	Negative	57	Divorced	M1
Female	Asian or Pacific Islander	T3	N1	No	No	Yes	55	Positive	Positive	Negative	67	Divorced	M1
Female	White	T1	N0	Yes	No	No	19	Positive	Positive	Positive	69	Widowed	M0
Female	White	T2	N0	Yes	No	No	25	Positive	Positive	Negative	49	Married (including common law)	M0
Female	White	T1	N0	Yes	No	No	13	Positive	Positive	Negative	40	Married (including common law)	M0
Female	White	T1	N0	Yes	No	No	9	Positive	Positive	Negative	68	Married (including common law)	M0
Female	White	T1	N1	Yes	No	Yes	5	Positive	Positive	Negative	69	Unmarried or Domestic Partner	M1
Female	White	T2	N1	No	No	Yes	35	Positive	Positive	Negative	44	Divorced	M1
Female	White	T3	N0	Yes	No	Yes	57	Negative	Negative	Positive	55	Single (never married)	M0
Female	Black	T2	N1	No	No	Yes	40	Positive	Positive	Negative	70	Widowed	M1
Female	White	T2	N1	Yes	Yes	Yes	40	Negative	Positive	Negative	32	Married (including common law)	M1
Female	Black	T4	N1	No	No	No	54	Positive	Positive	Negative	71	Married (including common law)	M1
Female	White	T3	N3	Yes	Yes	Yes	63	Positive	Negative	Negative	58	Married (including common law)	M1
Female	White	T2	N0	Yes	Yes	Yes	22	Negative	Negative	Positive	67	Married (including common law)	M0
Female	Asian or Pacific Islander	T1	N0	Yes	Yes	No	7	Positive	Positive	Negative	76	Married (including common law)	M0
Female	Black	T2	N0	No	Yes	No	38	Negative	Negative	Negative	85	Widowed	M1
Female	Black	T4	N2	No	No	Yes	60	Negative	Negative	Negative	35	Married (including common law)	M1
Female	White	T1	N0	Yes	Yes	No	8	Positive	Positive	Negative	71	Widowed	M0
Male	White	T1	N0	Yes	No	No	18	Positive	Positive	Negative	85	Widowed	M0
Female	White	T3	N1	No	No	Yes	60	Positive	Negative	Negative	53	Divorced	M1
Female	White	T2	N0	Yes	Yes	No	25	Positive	Positive	Negative	78	Married (including common law)	M0
Female	White	T1	N0	Yes	Yes	No	11	Positive	Positive	Negative	71	Married (including common law)	M0
Female	Black	T2	N0	Yes	Yes	No	24	Positive	Positive	Negative	67	Married (including common law)	M0
Female	Black	T2	N1	No	Yes	Yes	34	Negative	Negative	Negative	27	Single (never married)	M1
Female	White	T2	N1	No	No	Yes	40	Positive	Positive	Positive	38	Single (never married)	M1
Female	White	T2	N3	No	No	Yes	22	Negative	Negative	Negative	47	Single (never married)	M1
Female	White	T1	N0	Yes	Yes	No	20	Positive	Positive	Negative	72	Married (including common law)	M0
Female	Asian or Pacific Islander	T2	N1	No	No	Yes	33	Positive	Positive	Positive	82	Separated	M1
Female	White	T2	N0	Yes	Yes	Yes	39	Positive	Positive	Negative	75	Widowed	M0
Female	White	T2	N1	No	No	Yes	28	Positive	Negative	Negative	52	Divorced	M1
Female	White	T2	N0	Yes	No	No	49	Positive	Positive	Negative	67	Married (including common law)	M0
Female	White	T1	N0	Yes	Yes	No	5	Positive	Positive	Negative	54	Unmarried or Domestic Partner	M0
Female	White	T1	N0	Yes	Yes	Yes	14	Negative	Negative	Negative	65	Single (never married)	M0
Female	White	T4	N1	No	No	Yes	51	Positive	Positive	Negative	74	Widowed	M1
Female	White	T2	N0	Yes	No	No	40	Positive	Positive	Negative	60	Married (including common law)	M0
Female	White	T3	N0	No	Yes	Yes	59	Positive	Positive	Positive	85	Widowed	M1
Female	White	T1	N0	Yes	No	Yes	20	Negative	Negative	Negative	57	Married (including common law)	M0
Female	Asian or Pacific Islander	T4	N3	Yes	Yes	Yes	68	Positive	Negative	Negative	54	Married (including common law)	M1
Female	White	T2	N1	Yes	No	No	31	Positive	Positive	Positive	56	Married (including common law)	M0
Female	Black	T4	N3	No	No	Yes	52	Negative	Negative	Negative	54	Single (never married)	M1
Female	White	T2	N0	Yes	No	Yes	48	Positive	Positive	Negative	72	Divorced	M0
Female	White	T1	N0	Yes	No	No	8	Positive	Positive	Negative	65	Married (including common law)	M0
Female	American Indian/Alaska Native	T2	N1	Yes	Yes	Yes	25	Positive	Positive	Negative	57	Married (including common law)	M0
Female	White	T1	N0	Yes	Yes	Yes	19	Positive	Positive	Negative	62	Divorced	M0
Female	White	T2	N1	No	No	No	28	Positive	Positive	Negative	82	Divorced	M1
Female	Black	T2	N0	Yes	No	Yes	35	Positive	Negative	Positive	60	Single (never married)	M1
Female	White	T1	N0	Yes	Yes	No	15	Positive	Positive	Negative	68	Divorced	M0
Female	Asian or Pacific Islander	T1	N0	Yes	No	No	12	Positive	Positive	Negative	64	Married (including common law)	M0
Female	White	T1	N0	Yes	Yes	No	19	Positive	Positive	Negative	75	Single (never married)	M0
Female	Asian or Pacific Islander	T1	N0	Yes	Yes	No	10	Positive	Positive	Negative	85	Married (including common law)	M0
Female	Black	T3	N1	No	No	Yes	51	Negative	Negative	Positive	70	Divorced	M1
Female	White	T2	N0	No	No	Yes	42	Positive	Positive	Negative	69	Married (including common law)	M1
Female	White	T2	N0	Yes	No	Yes	29	Negative	Negative	Negative	62	Married (including common law)	M0
Female	White	T2	N1	No	No	Yes	46	Negative	Negative	Positive	61	Married (including common law)	M1
Female	White	T3	N3	Yes	No	Yes	87	Positive	Negative	Negative	54	Divorced	M1
Female	White	T3	N3	No	No	Yes	56	Positive	Positive	Negative	58	Married (including common law)	M1
Female	Asian or Pacific Islander	T2	N1	No	No	Yes	26	Negative	Negative	Positive	56	Married (including common law)	M1
Female	Asian or Pacific Islander	T2	N3	Yes	Yes	Yes	50	Positive	Positive	Negative	68	Married (including common law)	M0
Female	White	T1	N0	Yes	Yes	No	9	Positive	Positive	Negative	62	Married (including common law)	M0
Female	White	T1	N0	Yes	Yes	No	2	Positive	Positive	Negative	68	Divorced	M0
Female	White	T1	N0	Yes	No	Yes	14	Negative	Negative	Negative	52	Married (including common law)	M0
Female	White	T1	N0	Yes	Yes	No	6	Positive	Positive	Negative	58	Married (including common law)	M0
Female	White	T1	N0	Yes	No	No	17	Positive	Positive	Negative	78	Divorced	M0
Female	White	T1	N0	Yes	Yes	Yes	12	Negative	Negative	Negative	73	Married (including common law)	M0
Female	White	T3	N2	No	No	Yes	80	Positive	Positive	Positive	26	Married (including common law)	M1
Female	White	T2	N1	Yes	Yes	Yes	48	Positive	Negative	Negative	58	Married (including common law)	M0
Female	White	T1	N0	No	No	Yes	18	Positive	Positive	Negative	26	Single (never married)	M1
Female	Black	T4	N2	Yes	Yes	Yes	100	Positive	Negative	Negative	63	Single (never married)	M1
Female	White	T1	N0	Yes	Yes	No	7	Positive	Positive	Negative	61	Divorced	M0
Female	Black	T3	N1	Yes	No	Yes	60	Negative	Negative	Negative	31	Single (never married)	M1
Female	Black	T2	N1	Yes	Yes	Yes	49	Negative	Negative	Negative	53	Single (never married)	M1
Female	Black	T1	N0	Yes	No	No	5	Positive	Positive	Negative	62	Married (including common law)	M0
Female	White	T1	N0	Yes	Yes	No	17	Positive	Positive	Negative	57	Married (including common law)	M0
Female	White	T4	N1	No	No	Yes	140	Negative	Negative	Negative	75	Divorced	M1
Female	White	T1	N0	Yes	Yes	No	7	Positive	Positive	Negative	61	Married (including common law)	M0
Female	White	T2	N0	Yes	Yes	No	22	Positive	Positive	Negative	50	Married (including common law)	M0
Female	American Indian/Alaska Native	T1	N0	Yes	No	Yes	3	Negative	Negative	Positive	43	Separated	M0
Female	White	T1	N0	Yes	No	No	18	Positive	Positive	Negative	61	Single (never married)	M0
Female	White	T1	N0	Yes	Yes	No	16	Negative	Negative	Negative	85	Widowed	M1
Female	White	T4	N1	No	No	Yes	57	Negative	Negative	Positive	54	Married (including common law)	M1
Female	Black	T1	N0	Yes	No	No	8	Positive	Positive	Negative	72	Widowed	M0
Female	White	T1	N0	Yes	No	Yes	13	Positive	Negative	Positive	60	Single (never married)	M0
Female	White	T1	N0	Yes	Yes	No	12	Positive	Positive	Negative	69	Married (including common law)	M0
Female	White	T1	N0	Yes	No	No	3	Positive	Positive	Negative	64	Divorced	M0
Female	White	T3	N1	No	No	No	80	Positive	Positive	Negative	79	Divorced	M1
Female	White	T1	N0	Yes	Yes	No	13	Positive	Positive	Negative	67	Married (including common law)	M0
Female	Black	T2	N0	Yes	Yes	No	23	Positive	Positive	Negative	71	Married (including common law)	M0
Female	Black	T1	N1	No	No	Yes	16	Positive	Positive	Positive	51	Married (including common law)	M1
Female	White	T1	N0	Yes	No	No	18	Positive	Positive	Negative	76	Single (never married)	M0
Female	White	T1	N0	Yes	Yes	Yes	8	Positive	Positive	Positive	65	Married (including common law)	M0
Female	White	T1	N0	Yes	No	No	18	Positive	Positive	Negative	82	Married (including common law)	M0
Female	White	T2	N1	Yes	Yes	Yes	40	Positive	Positive	Positive	79	Widowed	M0
Female	Asian or Pacific Islander	T3	N0	No	No	Yes	80	Negative	Negative	Positive	63	Married (including common law)	M1
Female	White	T1	N0	No	Yes	No	18	Positive	Positive	Negative	74	Married (including common law)	M1
Female	White	T2	N1	No	No	Yes	23	Positive	Positive	Negative	46	Married (including common law)	M1
Female	White	T2	N0	No	Yes	Yes	38	Positive	Positive	Positive	51	Divorced	M1
Female	White	T2	N1	Yes	No	Yes	30	Positive	Positive	Negative	47	Unmarried or Domestic Partner	M0
Female	Black	T2	N0	Yes	No	No	23	Positive	Positive	Negative	82	Widowed	M0
Female	White	T2	N1	Yes	Yes	Yes	48	Positive	Positive	Negative	66	Married (including common law)	M0
Female	White	T3	N1	No	No	Yes	55	Negative	Negative	Positive	58	Married (including common law)	M1
Female	Black	T2	N1	Yes	No	Yes	30	Positive	Positive	Positive	36	Married (including common law)	M1
Female	White	T1	N0	Yes	No	No	19	Positive	Positive	Positive	84	Widowed	M0
Female	White	T2	N1	No	Yes	Yes	33	Negative	Negative	Negative	43	Married (including common law)	M1
Female	White	T2	N0	Yes	Yes	Yes	40	Positive	Negative	Negative	52	Married (including common law)	M1
Female	Black	T2	N1	No	No	Yes	25	Positive	Positive	Negative	53	Single (never married)	M1
Female	White	T2	N0	Yes	No	No	37	Positive	Positive	Negative	81	Widowed	M0
Female	Black	T2	N0	Yes	No	Yes	34	Positive	Positive	Positive	44	Divorced	M0
Female	White	T1	N0	Yes	Yes	No	8	Positive	Negative	Negative	70	Married (including common law)	M0
Female	Black	T4	N1	No	Yes	No	64	Positive	Positive	Negative	53	Single (never married)	M1
Female	Black	T1	N0	Yes	Yes	No	9	Positive	Positive	Positive	67	Single (never married)	M0
Female	White	T2	N1	No	No	No	35	Positive	Negative	Positive	64	Divorced	M1
Female	Asian or Pacific Islander	T2	N1	Yes	No	No	30	Positive	Positive	Negative	70	Married (including common law)	M0
Female	Asian or Pacific Islander	T1	N0	Yes	Yes	No	12	Positive	Positive	Negative	54	Single (never married)	M0
Female	White	T4	N1	No	No	Yes	40	Negative	Positive	Positive	85	Married (including common law)	M1
Female	White	T2	N0	No	No	No	22	Positive	Positive	Positive	84	Divorced	M1
Female	White	T1	N1	Yes	Yes	No	14	Positive	Positive	Negative	69	Married (including common law)	M0
Female	Asian or Pacific Islander	T2	N0	Yes	Yes	Yes	21	Positive	Positive	Negative	49	Widowed	M0
Female	White	T2	N0	No	No	Yes	27	Positive	Positive	Negative	80	Widowed	M1
Female	White	T1	N0	Yes	No	No	15	Positive	Positive	Negative	70	Married (including common law)	M0
Female	White	T1	N0	Yes	Yes	Yes	15	Positive	Positive	Negative	59	Widowed	M0
Female	Asian or Pacific Islander	T1	N0	Yes	No	No	6	Positive	Negative	Negative	69	Married (including common law)	M0
Female	American Indian/Alaska Native	T2	N0	Yes	Yes	Yes	22	Negative	Negative	Negative	38	Single (never married)	M0
Female	White	T1	N0	Yes	No	No	6	Positive	Positive	Negative	62	Married (including common law)	M0
Female	White	T1	N0	Yes	Yes	Yes	19	Negative	Positive	Positive	77	Married (including common law)	M0
Female	White	T4	N2	Yes	Yes	Yes	110	Positive	Positive	Negative	68	Married (including common law)	M0
Female	White	T1	N0	Yes	Yes	No	16	Positive	Positive	Negative	64	Married (including common law)	M0
Female	Asian or Pacific Islander	T2	N1	No	Yes	Yes	29	Negative	Negative	Positive	53	Married (including common law)	M1
Female	Black	T4	N3	No	No	Yes	86	Positive	Negative	Negative	76	Widowed	M1
Female	Black	T2	N3	Yes	Yes	Yes	25	Positive	Positive	Negative	31	Single (never married)	M0
Female	White	T2	N0	No	No	No	43	Positive	Positive	Negative	85	Divorced	M1
Female	White	T4	N1	No	Yes	Yes	88	Negative	Negative	Negative	59	Married (including common law)	M1
Female	White	T1	N0	Yes	No	No	16	Positive	Positive	Negative	42	Separated	M0
Female	White	T2	N3	Yes	No	Yes	30	Negative	Positive	Positive	45	Single (never married)	M0
Female	Asian or Pacific Islander	T1	N0	Yes	No	No	13	Negative	Negative	Negative	52	Single (never married)	M0
Female	Black	T2	N1	No	No	Yes	44	Positive	Positive	Positive	66	Widowed	M1
Female	White	T2	N1	No	Yes	No	42	Positive	Negative	Negative	77	Widowed	M1
Female	White	T2	N1	Yes	Yes	No	22	Positive	Positive	Negative	64	Married (including common law)	M0
Female	White	T4	N1	Yes	No	Yes	34	Positive	Positive	Negative	65	Married (including common law)	M0
Female	White	T1	N0	Yes	Yes	No	15	Positive	Positive	Negative	64	Married (including common law)	M0
Female	Black	T4	N0	Yes	Yes	Yes	20	Negative	Negative	Negative	72	Married (including common law)	M1
Female	White	T1	N0	Yes	No	No	6	Positive	Positive	Negative	48	Married (including common law)	M0
Female	White	T3	N1	No	Yes	Yes	100	Positive	Positive	Negative	65	Married (including common law)	M1
Female	White	T4	N1	No	No	Yes	21	Positive	Positive	Negative	53	Single (never married)	M1
Female	Black	T2	N0	Yes	Yes	No	48	Negative	Negative	Negative	75	Divorced	M0
Female	White	T3	N1	Yes	Yes	Yes	52	Negative	Negative	Positive	71	Widowed	M1
Female	White	T1	N1	No	No	Yes	20	Positive	Positive	Negative	62	Divorced	M1
Female	White	T1	N0	Yes	Yes	No	18	Positive	Positive	Negative	61	Married (including common law)	M0
Female	White	T1	N0	Yes	No	No	1	Positive	Positive	Negative	76	Married (including common law)	M0
Female	Asian or Pacific Islander	T2	N0	No	Yes	Yes	30	Positive	Positive	Negative	53	Single (never married)	M1
Female	White	T1	N0	Yes	Yes	Yes	10	Positive	Positive	Negative	66	Married (including common law)	M0
Female	White	T2	N1	No	No	Yes	43	Positive	Positive	Negative	59	Married (including common law)	M1
Female	White	T4	N1	No	No	Yes	44	Positive	Positive	Negative	71	Divorced	M1
Female	White	T1	N0	Yes	No	No	16	Positive	Positive	Negative	58	Divorced	M0
Female	White	T1	N1	Yes	Yes	Yes	4	Negative	Negative	Positive	66	Married (including common law)	M0
Female	White	T1	N0	Yes	Yes	No	11	Positive	Negative	Positive	67	Married (including common law)	M0
Female	Asian or Pacific Islander	T1	N0	Yes	Yes	Yes	10	Negative	Negative	Positive	68	Married (including common law)	M0
Female	White	T4	N1	No	No	Yes	83	Positive	Positive	Positive	41	Single (never married)	M1
Female	White	T1	N0	No	No	Yes	12	Positive	Positive	Negative	45	Single (never married)	M1
Female	White	T3	N1	Yes	No	Yes	60	Positive	Positive	Positive	49	Single (never married)	M1
Female	White	T1	N0	Yes	Yes	Yes	5	Positive	Negative	Positive	59	Married (including common law)	M0
Female	White	T2	N0	Yes	Yes	Yes	30	Positive	Positive	Positive	37	Married (including common law)	M1
Female	Asian or Pacific Islander	T1	N0	Yes	Yes	No	8	Positive	Positive	Negative	67	Married (including common law)	M0
Female	Asian or Pacific Islander	T1	N0	Yes	Yes	Yes	3	Positive	Negative	Positive	64	Single (never married)	M0
Female	Asian or Pacific Islander	T4	N3	Yes	Yes	Yes	84	Positive	Positive	Positive	40	Married (including common law)	M1
[truncated: 3,137 more rows]
