# Supplementary material for: Machine learning-based prediction of distant metastasis risk in invasive ductal carcinoma of the breast
Source: PLoS One. 2025 Feb 26;20(2):e0310410. doi: 10.1371/journal.pone.0310410 (PMC11864521; doi:10.1371/journal.pone.0310410)
Supplement: S1 Data — (ZIP) [file pone.0310410.s001.zip › Data/Undersampled dataset.xlsx]

## Sheet: Sheet1
Sex	Race recode	T	N	M	surgery	Radiation recode	Chemotherapy recode	Months from diagnosis to treatment	Tumor Size	ER Status	PR Status	HER2 Recode	Survival months	Age	Marital status
Female	Black	T2	N0	M1	No	No	No	1	29	Positive	Negative	Negative	14	72	Married
Female	White	T4	N0	M1	No	No	No	3	62	Positive	Positive	Negative	17	81	Widowed
Female	White	T2	N1	M1	No	No	Yes	1	24	Positive	Negative	Positive	4	82	Married
Female	Black	T1	N3	M1	No	No	No	2	18	Positive	Positive	Negative	11	74	Married
Female	Asian or Pacific Islander	T3	N3	M1	No	No	Yes	0	171	Positive	Positive	Negative	4	36	Single
Female	White	T2	N0	M1	No	No	No	1	32	Positive	Positive	Negative	3	85	Widowed
Female	Black	T3	N1	M1	No	No	Yes	0	51	Negative	Negative	Positive	18	70	Divorced
Female	White	T4	N3	M1	Yes	Yes	Yes	0	23	Negative	Negative	Positive	21	61	Married
Female	Asian or Pacific Islander	T2	N1	M1	No	Yes	No	0	25	Positive	Negative	Negative	8	59	Single
Female	White	T1	N0	M1	Yes	No	No	1	17	Positive	Positive	Negative	22	85	Widowed
Female	White	T4	N0	M1	No	No	Yes	1	45	Positive	Negative	Negative	18	84	Married
Female	White	T2	N1	M1	No	No	No	0	46	Negative	Negative	Negative	2	85	Married
Female	White	T1	N1	M1	Yes	Yes	Yes	2	12	Positive	Positive	Negative	22	59	Single
Female	White	T1	N0	M1	No	Yes	Yes	0	8	Positive	Positive	Positive	4	73	Married
Female	White	T2	N0	M1	No	Yes	Yes	0	50	Positive	Positive	Negative	4	73	Married
Female	White	T3	N1	M1	No	Yes	Yes	0	84	Negative	Negative	Negative	8	62	Married
Female	Black	T3	N1	M1	Yes	Yes	Yes	0	66	Negative	Negative	Negative	22	51	Married
Female	White	T0	N1	M1	No	Yes	Yes	0	0	Positive	Negative	Positive	3	71	Married
Female	White	T2	N1	M1	No	Yes	No	0	42	Positive	Negative	Negative	16	77	Widowed
Female	White	T0	N1	M1	No	No	Yes	0	0	Positive	Negative	Negative	10	66	Married
Female	Asian or Pacific Islander	T4	N3	M1	No	No	Yes	1	105	Positive	Negative	Positive	0	64	Unmarried or Domestic Partner
Female	White	T1	N0	M1	No	No	Yes	1	20	Negative	Negative	Positive	20	55	Married
Female	White	T1	N1	M1	No	No	No	0	13	Positive	Positive	Positive	7	80	Divorced
Female	Asian or Pacific Islander	T2	N1	M1	No	No	No	0	48	Positive	Negative	Negative	4	66	Married
Female	Black	T2	N3	M1	No	No	Yes	0	33	Negative	Negative	Positive	9	54	Married
Male	Black	T2	N2	M1	No	Yes	No	1	21	Positive	Positive	Negative	10	63	Married
Female	White	T4	N1	M1	No	No	Yes	1	28	Positive	Negative	Negative	22	68	Widowed
Female	Asian or Pacific Islander	T3	N1	M1	No	No	Yes	0	60	Negative	Negative	Negative	10	66	Widowed
Female	Black	T4	N3	M1	No	No	Yes	1	34	Positive	Positive	Negative	3	63	Single
Female	White	T2	N0	M1	Yes	No	No	1	30	Positive	Positive	Negative	11	76	Married
Female	White	T2	N0	M1	Yes	Yes	Yes	1	25	Negative	Negative	Positive	14	71	Single
Female	White	T1	N0	M1	Yes	Yes	No	1	9	Positive	Positive	Negative	5	61	Married
Female	White	T3	N3	M1	Yes	Yes	Yes	1	63	Positive	Positive	Negative	0	60	Married
Female	White	T0	N0	M1	No	No	Yes	0	0	Negative	Negative	Positive	1	53	Unmarried or Domestic Partner
Female	Black	T4	N1	M1	No	No	Yes	0	160	Positive	Negative	Positive	12	59	Single
Female	White	T3	N3	M1	No	No	No	6	107	Positive	Positive	Negative	23	55	Single
Female	White	T4	N3	M1	Yes	Yes	Yes	2	80	Positive	Positive	Negative	17	66	Single
Female	White	T2	N3	M1	No	No	Yes	0	25	Positive	Positive	Negative	19	50	Unmarried or Domestic Partner
Female	Asian or Pacific Islander	T4	N0	M1	No	No	Yes	0	45	Negative	Positive	Positive	19	56	Married
Female	Asian or Pacific Islander	T3	N1	M1	No	Yes	No	2	60	Positive	Negative	Negative	15	85	Widowed
Female	Asian or Pacific Islander	T2	N1	M1	No	Yes	Yes	2	35	Positive	Positive	Negative	16	43	Single
Female	White	T2	N1	M1	No	No	Yes	1	45	Positive	Positive	Negative	19	37	Single
Female	Asian or Pacific Islander	T2	N3	M1	Yes	Yes	No	0	32	Positive	Positive	Negative	18	58	Single
Female	Black	T4	N3	M1	No	No	Yes	2	71	Positive	Positive	Negative	18	71	Widowed
Female	Asian or Pacific Islander	T4	N3	M1	No	Yes	Yes	1	46	Positive	Positive	Positive	22	70	Married
Female	White	T2	N1	M1	No	No	Yes	1	25	Positive	Positive	Positive	9	45	Married
Female	White	T3	N1	M1	No	No	Yes	0	51	Negative	Negative	Negative	22	38	Married
Female	White	T3	N3	M1	Yes	Yes	Yes	0	52	Positive	Positive	Positive	22	37	Single
Female	White	T2	N1	M1	Yes	No	Yes	0	42	Negative	Negative	Negative	17	77	Widowed
Female	White	T1	N0	M1	Yes	Yes	No	2	10	Positive	Positive	Negative	17	64	Married
Female	White	T3	N1	M1	No	No	Yes	1	83	Positive	Positive	Positive	22	51	Single
Female	Asian or Pacific Islander	T4	N1	M1	Yes	No	Yes	1	40	Positive	Negative	Positive	21	62	Single
Female	Asian or Pacific Islander	T4	N0	M1	No	No	Yes	2	39	Positive	Positive	Positive	13	68	Widowed
Female	Asian or Pacific Islander	T2	N1	M1	No	No	Yes	0	49	Positive	Positive	Negative	2	45	Married
Female	Asian or Pacific Islander	T2	N1	M1	Yes	Yes	Yes	1	25	Negative	Negative	Positive	19	57	Married
Female	Asian or Pacific Islander	T3	N1	M1	Yes	Yes	Yes	1	110	Negative	Positive	Positive	22	31	Married
Female	Asian or Pacific Islander	T4	N1	M1	No	Yes	Yes	2	117	Negative	Negative	Negative	10	49	Married
Female	White	T3	N1	M1	No	Yes	Yes	1	70	Positive	Positive	Negative	12	60	Single
Female	White	T3	N2	M1	No	No	No	0	80	Positive	Negative	Negative	3	69	Divorced
Female	Black	T2	N1	M1	Yes	Yes	Yes	1	39	Positive	Positive	Negative	19	54	Married
Female	Asian or Pacific Islander	T2	N1	M1	No	No	Yes	0	50	Positive	Positive	Positive	12	43	Single
Female	Asian or Pacific Islander	T3	N1	M1	No	No	Yes	0	73	Positive	Negative	Positive	17	46	Married
Female	White	T2	N1	M1	No	No	Yes	0	35	Positive	Negative	Negative	7	51	Single
Female	Black	T3	N1	M1	No	No	Yes	0	200	Positive	Positive	Positive	20	33	Married
Female	Asian or Pacific Islander	T4	N2	M1	No	No	No	2	100	Positive	Positive	Positive	12	73	Married
Female	White	T4	N1	M1	No	Yes	Yes	1	9	Positive	Positive	Negative	13	40	Married
Female	Asian or Pacific Islander	T2	N0	M1	No	Yes	Yes	1	23	Positive	Negative	Negative	12	49	Single
Female	White	T4	N1	M1	Yes	Yes	Yes	1	113	Positive	Negative	Negative	18	63	Married
Female	Black	T2	N1	M1	No	No	Yes	0	27	Negative	Negative	Negative	20	46	Separated
Female	Black	T4	N1	M1	No	No	Yes	0	50	Positive	Positive	Negative	14	85	Widowed
Female	Asian or Pacific Islander	T2	N0	M1	No	No	No	0	25	Positive	Positive	Negative	1	63	Divorced
Female	Black	T4	N1	M1	Yes	No	No	1	120	Positive	Positive	Negative	11	68	Single
Female	White	T2	N1	M1	Yes	No	Yes	10	30	Positive	Positive	Negative	19	58	Single
Female	White	T1	N1	M1	No	No	Yes	0	20	Positive	Negative	Negative	15	43	Married
Female	White	T1	N3	M1	No	No	Yes	3	12	Negative	Negative	Positive	15	43	Married
Female	White	T4	N2	M1	No	No	Yes	0	23	Positive	Negative	Negative	2	61	Single
Female	White	T4	N2	M1	No	No	Yes	0	23	Positive	Negative	Negative	2	61	Separated
Female	Black	T1	N1	M1	No	No	Yes	0	15	Negative	Negative	Negative	14	72	Widowed
Female	Asian or Pacific Islander	T3	N1	M1	No	Yes	Yes	0	110	Positive	Negative	Positive	7	62	Married
Female	White	T2	N1	M1	Yes	Yes	Yes	0	38	Negative	Negative	Negative	15	36	Married
Female	Black	T3	N1	M1	No	Yes	Yes	0	79	Positive	Negative	Negative	8	45	Single
Female	White	T2	N1	M1	Yes	Yes	Yes	1	26	Positive	Negative	Positive	20	57	Married
Female	White	T2	N0	M1	No	No	No	2	24	Positive	Positive	Negative	16	83	Widowed
Female	White	T2	N1	M1	Yes	Yes	Yes	0	42	Positive	Positive	Negative	20	65	Single
Female	Black	T2	N0	M1	No	No	Yes	2	37	Positive	Positive	Negative	17	83	Married
Female	White	T3	N3	M1	No	No	Yes	0	62	Negative	Negative	Positive	1	54	Single
Female	White	T3	N1	M1	No	Yes	Yes	1	170	Positive	Positive	Negative	21	73	Single
Female	White	T2	N0	M1	No	No	Yes	2	36	Positive	Negative	Positive	13	73	Single
Female	White	T1	N1	M1	No	No	No	0	12	Positive	Positive	Negative	8	39	Married
Female	Black	T2	N1	M1	No	No	Yes	3	34	Negative	Negative	Positive	2	38	Single
Female	White	T2	N1	M1	Yes	No	Yes	0	37	Negative	Negative	Negative	20	63	Married
Female	White	T1	N1	M1	No	Yes	No	0	3	Positive	Positive	Negative	11	77	Single
Female	White	T3	N3	M1	Yes	No	Yes	0	54	Negative	Negative	Positive	20	69	Married
Female	White	T2	N1	M1	No	No	No	1	42	Positive	Positive	Negative	19	62	Single
Female	Asian or Pacific Islander	T4	N0	M1	No	No	Yes	2	11	Positive	Positive	Negative	15	58	Single
Female	White	T2	N1	M1	No	Yes	No	0	50	Negative	Negative	Negative	0	64	Single
Female	White	T2	N3	M1	No	No	No	1	27	Positive	Positive	Negative	20	52	Married
Female	White	T4	N1	M1	No	No	Yes	1	89	Negative	Negative	Negative	15	80	Married
Female	Asian or Pacific Islander	T2	N1	M1	Yes	Yes	Yes	3	32	Positive	Positive	Negative	12	49	Married
Female	Asian or Pacific Islander	T4	N3	M1	No	No	Yes	1	93	Negative	Negative	Negative	11	46	Married
Female	White	T4	N1	M1	No	Yes	Yes	0	99	Positive	Negative	Positive	16	68	Divorced
Female	Black	T3	N1	M1	No	Yes	No	1	56	Negative	Negative	Negative	3	85	Widowed
Female	Asian or Pacific Islander	T2	N1	M1	No	No	Yes	1	38	Positive	Positive	Negative	7	68	Single
Female	Black	T2	N2	M1	Yes	Yes	Yes	0	50	Negative	Negative	Positive	20	49	Single
Female	White	T3	N1	M1	No	No	No	0	80	Positive	Positive	Negative	3	77	Widowed
Female	Asian or Pacific Islander	T2	N3	M1	Yes	Yes	Yes	0	45	Positive	Positive	Positive	8	47	Married
Female	Asian or Pacific Islander	T3	N1	M1	No	No	Yes	0	57	Positive	Positive	Negative	8	64	Single
Female	Asian or Pacific Islander	T3	N1	M1	Yes	Yes	Yes	1	67	Positive	Positive	Negative	19	38	Married
Female	White	T2	N1	M1	No	No	Yes	0	22	Positive	Positive	Negative	5	38	Married
Female	Black	T1	N1	M1	No	Yes	Yes	2	12	Positive	Negative	Negative	16	66	Married
Female	Asian or Pacific Islander	T4	N3	M1	No	No	Yes	0	88	Positive	Positive	Positive	11	45	Married
Female	White	T2	N1	M1	Yes	Yes	Yes	0	41	Positive	Positive	Positive	3	63	Divorced
Female	Asian or Pacific Islander	T4	N1	M1	Yes	Yes	Yes	1	73	Negative	Negative	Positive	19	41	Married
Female	White	T2	N1	M1	No	Yes	No	1	26	Positive	Positive	Negative	4	69	Married
Female	White	T1	N1	M1	No	Yes	No	1	15	Positive	Positive	Negative	18	73	Married
Female	Asian or Pacific Islander	T4	N1	M1	No	No	No	1	60	Positive	Positive	Positive	8	79	Married
Female	White	T2	N1	M1	No	Yes	Yes	0	50	Positive	Positive	Positive	3	53	Married
Female	White	T1	N0	M1	Yes	Yes	Yes	1	10	Positive	Positive	Positive	10	35	Married
Female	Asian or Pacific Islander	T4	N3	M1	No	No	Yes	0	89	Positive	Positive	Negative	15	43	Married
Female	Asian or Pacific Islander	T3	N3	M1	Yes	Yes	Yes	0	54	Negative	Negative	Negative	17	35	Married
Female	White	T3	N3	M1	No	No	No	0	100	Negative	Negative	Positive	1	65	Single
Female	Asian or Pacific Islander	T3	N3	M1	No	No	No	0	60	Positive	Positive	Negative	1	35	Married
Female	White	T1	N3	M1	No	No	Yes	0	1	Negative	Negative	Negative	13	56	Single
Female	White	T3	N0	M1	No	Yes	Yes	0	60	Positive	Positive	Negative	6	68	Married
Female	Asian or Pacific Islander	T2	N0	M1	Yes	Yes	Yes	1	32	Positive	Positive	Positive	22	39	Single
Female	Asian or Pacific Islander	T2	N1	M1	No	No	Yes	0	37	Positive	Negative	Positive	15	58	Married
Female	Asian or Pacific Islander	T2	N1	M1	Yes	Yes	Yes	0	31	Negative	Negative	Positive	16	56	Divorced
Female	Asian or Pacific Islander	T2	N1	M1	No	No	No	0	45	Positive	Positive	Negative	9	42	Single
Female	White	T4	N1	M1	No	Yes	Yes	0	34	Positive	Positive	Negative	4	58	Single
Female	White	T3	N1	M1	No	No	Yes	0	117	Positive	Positive	Negative	16	52	Married
Female	White	T2	N0	M1	Yes	Yes	Yes	0	45	Positive	Positive	Positive	5	85	Widowed
Female	Black	T2	N1	M1	Yes	No	Yes	0	40	Negative	Negative	Positive	6	65	Divorced
Female	White	T4	N1	M1	No	No	Yes	0	21	Negative	Negative	Negative	6	80	Married
Female	Black	T3	N2	M1	No	No	No	0	51	Positive	Positive	Negative	4	62	Single
Male	White	T2	N1	M1	No	No	Yes	0	22	Positive	Positive	Negative	4	85	Married
Female	Asian or Pacific Islander	T3	N1	M1	No	Yes	No	0	54	Positive	Positive	Negative	5	49	Married
Male	Black	T2	N1	M1	No	No	No	0	40	Positive	Positive	Negative	7	62	Married
Female	White	T4	N1	M1	No	Yes	No	0	50	Positive	Positive	Negative	2	71	Divorced
Female	White	T2	N3	M1	No	No	No	1	45	Positive	Positive	Negative	11	65	Married
Female	White	T2	N1	M1	Yes	Yes	No	0	30	Positive	Negative	Negative	4	69	Married
Female	White	T4	N1	M1	Yes	Yes	Yes	1	60	Positive	Positive	Negative	13	70	Single
Female	Asian or Pacific Islander	T4	N1	M1	No	No	No	1	70	Positive	Positive	Negative	10	78	Married
Female	White	T4	N3	M1	No	No	Yes	0	38	Positive	Positive	Negative	6	61	Married
Female	White	T2	N0	M1	No	No	Yes	1	34	Positive	Positive	Negative	16	78	Divorced
Female	White	T4	N1	M1	No	No	Yes	0	80	Positive	Negative	Negative	0	83	Widowed
Female	White	T4	N1	M1	Yes	Yes	No	0	59	Positive	Positive	Negative	17	62	Married
Female	White	T2	N1	M1	No	No	No	0	39	Positive	Negative	Negative	6	85	Widowed
Female	White	T2	N1	M1	No	No	Yes	0	38	Positive	Positive	Negative	9	65	Single
Female	Asian or Pacific Islander	T2	N1	M1	Yes	No	No	2	41	Positive	Positive	Negative	8	61	Single
Female	White	T2	N1	M1	No	No	No	1	25	Positive	Positive	Negative	12	85	Married
Female	Black	T1	N1	M1	Yes	No	Yes	0	9	Positive	Positive	Positive	7	54	Divorced
Female	White	T3	N0	M1	No	No	No	1	75	Positive	Positive	Negative	5	52	Married
Female	White	T2	N1	M1	No	No	No	0	41	Negative	Negative	Negative	2	85	Married
Female	Asian or Pacific Islander	T2	N1	M1	No	No	Yes	0	36	Positive	Negative	Positive	7	65	Married
Female	Asian or Pacific Islander	T4	N1	M1	No	No	Yes	1	87	Positive	Positive	Negative	2	62	Married
Female	White	T3	N0	M1	Yes	Yes	Yes	0	93	Positive	Positive	Positive	6	35	Single
Female	White	T2	N2	M1	No	No	No	0	29	Positive	Positive	Negative	2	85	Divorced
Female	White	T2	N0	M1	Yes	Yes	Yes	1	30	Positive	Positive	Negative	11	56	Single
Female	White	T1	N0	M1	No	Yes	Yes	2	8	Positive	Negative	Negative	4	59	Married
Female	Asian or Pacific Islander	T2	N0	M1	Yes	Yes	Yes	1	26	Positive	Positive	Negative	2	58	Married
Female	White	T4	N2	M1	No	Yes	Yes	0	240	Positive	Negative	Negative	2	74	Married
Female	White	T2	N1	M1	Yes	Yes	Yes	0	48	Positive	Positive	Negative	2	40	Married
Female	White	T1	N0	M1	Yes	No	No	1	8	Positive	Positive	Negative	8	62	Married
Female	White	T3	N1	M1	No	Yes	Yes	0	80	Positive	Positive	Negative	0	30	Single
Female	Asian or Pacific Islander	T4	N1	M1	Yes	No	Yes	2	116	Negative	Negative	Negative	1	62	Divorced
Female	Asian or Pacific Islander	T3	N1	M1	No	No	Yes	0	86	Positive	Positive	Positive	8	59	Married
Female	Black	T3	N3	M1	No	No	Yes	0	61	Negative	Negative	Positive	6	38	Married
Female	White	T2	N1	M1	No	No	Yes	1	41	Positive	Positive	Negative	7	76	Widowed
Female	Asian or Pacific Islander	T4	N1	M1	Yes	No	No	0	40	Positive	Positive	Negative	10	61	Married
Female	White	T1	N0	M1	Yes	Yes	Yes	0	13	Positive	Positive	Negative	9	50	Married
Female	White	T4	N0	M1	No	No	Yes	1	100	Positive	Positive	Negative	4	60	Single
Female	Asian or Pacific Islander	T3	N3	M1	Yes	Yes	Yes	0	60	Negative	Positive	Positive	21	53	Married
Female	Asian or Pacific Islander	T4	N1	M1	No	No	No	0	112	Positive	Positive	Negative	0	74	Married
Female	Asian or Pacific Islander	T2	N1	M1	No	Yes	Yes	2	29	Negative	Negative	Positive	10	53	Married
Female	White	T2	N0	M1	No	No	Yes	2	29	Negative	Negative	Negative	5	47	Single
Female	White	T4	N1	M1	No	Yes	Yes	1	70	Negative	Negative	Positive	1	77	Married
Female	Asian or Pacific Islander	T4	N2	M1	Yes	No	No	1	50	Positive	Positive	Negative	5	85	Widowed
Female	White	T3	N1	M1	No	No	Yes	0	55	Positive	Positive	Negative	5	64	Divorced
Female	White	T1	N1	M1	No	Yes	Yes	1	19	Positive	Negative	Positive	8	60	Divorced
Female	White	T4	N1	M1	No	No	No	1	57	Positive	Positive	Negative	17	63	Married
Female	Asian or Pacific Islander	T2	N1	M1	Yes	No	No	2	25	Positive	Negative	Negative	10	40	Married
Female	White	T4	N1	M1	No	Yes	Yes	0	82	Positive	Negative	Positive	6	52	Married
Female	White	T1	N1	M1	No	No	Yes	1	20	Positive	Positive	Negative	2	62	Divorced
Female	White	T1	N0	M1	Yes	No	No	2	14	Positive	Positive	Negative	9	62	Married
Female	White	T1	N0	M1	Yes	No	No	0	6	Positive	Positive	Negative	2	33	Married
Female	Black	T1	N0	M1	Yes	No	No	1	18	Positive	Positive	Negative	6	85	Widowed
Female	White	T3	N1	M1	No	No	Yes	1	60	Negative	Negative	Positive	2	55	Married
Female	White	T2	N1	M1	No	No	Yes	1	43	Positive	Positive	Negative	3	69	Widowed
Female	White	T1	N1	M1	No	No	No	1	14	Positive	Negative	Negative	9	85	Widowed
Female	White	T2	N3	M1	Yes	No	Yes	1	30	Positive	Negative	Positive	4	62	Divorced
Female	White	T4	N1	M1	Yes	No	Yes	0	45	Positive	Negative	Negative	17	69	Widowed
Female	Black	T4	N1	M1	No	No	No	1	45	Positive	Positive	Negative	9	73	Divorced
Female	White	T1	N0	M1	No	No	Yes	3	16	Positive	Negative	Negative	22	60	Single
Female	White	T4	N0	M1	No	No	Yes	1	32	Positive	Positive	Negative	4	64	Married
Female	Black	T2	N1	M1	No	No	No	0	30	Positive	Positive	Negative	15	85	Widowed
Female	White	T2	N0	M1	No	Yes	No	0	25	Positive	Positive	Negative	2	66	Single
Female	White	T1	N0	M1	No	No	Yes	1	8	Positive	Positive	Negative	17	61	Married
Female	White	T1	N0	M1	Yes	Yes	No	0	20	Positive	Positive	Negative	19	46	Single
Female	White	T3	N1	M1	No	No	Yes	1	60	Positive	Positive	Negative	16	60	Widowed
Female	White	T2	N1	M1	No	No	Yes	0	31	Positive	Positive	Negative	17	76	Divorced
Female	White	T4	N3	M1	No	No	Yes	0	160	Negative	Negative	Negative	12	64	Divorced
Female	White	T4	N1	M1	No	No	No	0	54	Positive	Positive	Negative	18	57	Divorced
Male	White	T4	N3	M1	Yes	No	No	1	28	Positive	Positive	Negative	23	81	Married
Female	White	T4	N1	M1	No	No	No	1	38	Positive	Positive	Negative	6	85	Single
Female	White	T2	N1	M1	No	No	No	0	23	Positive	Negative	Negative	6	85	Single
Female	White	T2	N0	M1	Yes	Yes	No	0	23	Positive	Positive	Negative	23	76	Married
Female	White	T2	N1	M1	Yes	No	No	1	28	Negative	Negative	Negative	17	85	Widowed
Female	Black	T4	N1	M1	No	Yes	No	0	8	Negative	Negative	Negative	1	62	Married
Female	Black	T2	N1	M1	No	No	Yes	0	24	Negative	Negative	Negative	13	57	Single
Female	White	T3	N1	M1	No	No	Yes	0	80	Positive	Positive	Negative	17	44	Married
Female	Black	T4	N1	M1	No	No	Yes	1	47	Positive	Negative	Negative	13	81	Widowed
Female	White	T3	N1	M1	No	Yes	No	0	70	Positive	Positive	Positive	3	67	Married
Female	White	T2	N1	M1	No	No	No	0	50	Positive	Positive	Negative	21	85	Married
Female	White	T4	N1	M1	No	No	Yes	0	60	Positive	Positive	Negative	15	60	Married
Female	Black	T1	N1	M1	No	Yes	No	0	17	Positive	Positive	Negative	7	85	Divorced
Female	Black	T2	N1	M1	No	No	Yes	0	32	Positive	Negative	Negative	21	65	Single
Female	White	T1	N1	M1	No	No	Yes	0	15	Positive	Positive	Negative	12	67	Widowed
Female	White	T4	N3	M1	No	No	No	1	12	Positive	Positive	Negative	5	75	Widowed
Female	White	T3	N2	M1	No	No	No	0	52	Positive	Positive	Negative	22	85	Divorced
Male	White	T2	N1	M1	Yes	No	No	0	25	Positive	Negative	Positive	20	72	Married
Female	White	T3	N1	M1	No	Yes	Yes	1	88	Positive	Positive	Negative	16	65	Married
Female	White	T1	N1	M1	No	No	No	0	12	Positive	Positive	Negative	16	84	Single
Female	White	T1	N2	M1	No	No	Yes	1	13	Negative	Negative	Negative	11	64	Divorced
Female	White	T1	N1	M1	No	No	Yes	0	7	Positive	Negative	Positive	18	85	Married
Female	Asian or Pacific Islander	T2	N0	M1	No	No	Yes	1	33	Positive	Negative	Negative	15	55	Married
Female	White	T3	N1	M1	No	No	Yes	0	88	Positive	Positive	Negative	16	57	Married
Female	White	T0	N1	M1	No	Yes	Yes	0	0	Negative	Negative	Negative	3	64	Single
Female	White	T4	N1	M1	No	No	No	0	70	Positive	Positive	Negative	13	33	Married
Female	White	T3	N0	M1	No	No	No	1	70	Positive	Positive	Negative	1	67	Divorced
Female	White	T4	N1	M1	No	No	Yes	1	40	Positive	Positive	Negative	12	58	Divorced
Female	White	T2	N1	M1	No	No	No	2	27	Positive	Negative	Negative	22	77	Married
Female	White	T2	N2	M1	Yes	Yes	Yes	2	41	Positive	Positive	Negative	18	29	Married
Female	White	T2	N1	M1	No	No	Yes	3	28	Positive	Positive	Negative	18	67	Married
Female	White	T4	N1	M1	No	No	Yes	0	130	Positive	Positive	Positive	23	65	Married
Female	White	T2	N1	M1	No	No	No	0	40	Positive	Negative	Negative	16	66	Widowed
Female	White	T3	N2	M1	No	No	Yes	1	52	Negative	Negative	Negative	2	84	Widowed
Female	White	T4	N1	M1	No	No	No	2	39	Positive	Positive	Negative	12	75	Widowed
Female	White	T2	N1	M1	No	Yes	No	1	46	Positive	Positive	Negative	12	66	Married
Female	Black	T1	N3	M1	No	No	Yes	1	19	Positive	Positive	Negative	12	56	Single
Female	White	T2	N0	M1	No	Yes	Yes	1	21	Positive	Positive	Negative	13	85	Married
Female	White	T2	N0	M1	No	Yes	Yes	1	26	Negative	Negative	Positive	13	85	Married
Female	White	T4	N1	M1	Yes	No	Yes	5	80	Positive	Negative	Negative	16	64	Widowed
Female	White	T4	N0	M1	No	No	Yes	1	72	Positive	Negative	Negative	3	63	Single
Female	White	T2	N1	M1	No	No	No	1	45	Positive	Negative	Negative	10	85	Widowed
Female	White	T3	N3	M1	No	Yes	Yes	1	89	Positive	Positive	Negative	15	61	Married
Female	White	T1	N0	M1	Yes	Yes	Yes	0	11	Positive	Positive	Positive	13	56	Married
Female	White	T3	N0	M1	No	No	Yes	2	98	Positive	Positive	Negative	13	78	Separated
Female	White	T2	N1	M1	Yes	No	Yes	0	37	Positive	Negative	Positive	17	79	Single
Female	White	T3	N1	M1	No	No	No	2	78	Positive	Positive	Positive	19	69	Divorced
Female	White	T2	N1	M1	No	No	Yes	0	23	Positive	Positive	Negative	17	46	Widowed
Female	White	T2	N1	M1	No	No	Yes	1	50	Positive	Positive	Negative	20	47	Married
Female	Black	T2	N3	M1	Yes	Yes	Yes	2	25	Positive	Negative	Negative	13	49	Married
Female	White	T1	N0	M1	No	No	No	1	15	Positive	Positive	Negative	13	85	Widowed
Female	White	T4	N1	M1	No	No	No	0	12	Positive	Positive	Negative	15	76	Married
Female	White	T4	N0	M1	No	No	No	1	40	Positive	Positive	Negative	23	60	Married
Female	White	T4	N3	M1	Yes	No	Yes	0	55	Negative	Negative	Negative	10	69	Widowed
Female	White	T2	N1	M1	No	No	Yes	0	33	Positive	Positive	Negative	17	31	Married
Female	White	T2	N3	M1	No	No	Yes	2	26	Positive	Positive	Negative	19	60	Single
Female	White	T2	N3	M1	Yes	Yes	Yes	1	40	Positive	Positive	Positive	15	28	Married
Female	White	T2	N1	M1	No	No	Yes	1	44	Negative	Negative	Negative	11	27	Married
Female	Black	T1	N1	M1	No	No	Yes	0	16	Positive	Positive	Negative	0	56	Divorced
Female	White	T3	N1	M1	No	Yes	Yes	0	74	Negative	Negative	Negative	3	54	Married
Female	White	T4	N0	M1	No	No	Yes	0	36	Positive	Positive	Negative	11	50	Divorced
Female	American Indian/Alaska Native	T4	N1	M1	No	Yes	No	0	66	Negative	Negative	Positive	0	71	Married
Female	Black	T3	N1	M1	No	No	Yes	0	51	Negative	Negative	Positive	2	47	Divorced
Female	Black	T2	N1	M1	Yes	No	Yes	2	45	Negative	Negative	Negative	5	61	Widowed
Female	White	T2	N3	M1	No	No	No	0	37	Positive	Positive	Negative	2	67	Widowed
Female	White	T1	N0	M1	No	No	Yes	1	14	Positive	Positive	Negative	2	48	Married
Female	White	T2	N1	M1	No	No	Yes	0	25	Positive	Positive	Negative	1	39	Divorced
Female	White	T2	N2	M1	No	Yes	No	0	39	Positive	Positive	Negative	3	53	Divorced
Female	White	T2	N3	M1	No	No	Yes	0	30	Negative	Negative	Negative	10	33	Single
Female	Black	T2	N1	M1	No	No	Yes	0	50	Positive	Positive	Negative	5	73	Single
Female	White	T2	N0	M1	Yes	No	Yes	1	31	Negative	Negative	Negative	5	54	Married
Female	White	T4	N3	M1	No	No	Yes	1	39	Negative	Negative	Negative	3	48	Single
Female	White	T4	N3	M1	No	No	No	4	58	Positive	Positive	Negative	3	85	Widowed
Female	White	T2	N1	M1	No	No	Yes	0	21	Positive	Positive	Negative	11	64	Married
Female	White	T4	N3	M1	No	No	Yes	2	47	Negative	Negative	Positive	7	66	Widowed
Female	Asian or Pacific Islander	T2	N1	M1	No	No	Yes	2	37	Negative	Negative	Positive	8	68	Married
Female	Black	T1	N2	M1	No	No	Yes	1	17	Negative	Negative	Negative	4	33	Married
Female	White	T4	N1	M1	No	Yes	Yes	0	13	Positive	Positive	Negative	5	42	Married
Female	White	T1	N1	M1	No	No	Yes	2	11	Negative	Negative	Negative	4	59	Married
Female	White	T4	N3	M1	No	Yes	No	0	83	Positive	Positive	Negative	1	72	Married
Female	White	T3	N0	M1	No	No	No	3	55	Positive	Negative	Positive	4	59	Divorced
Female	White	T2	N1	M1	No	No	No	0	42	Negative	Negative	Negative	1	85	Single
Female	White	T2	N0	M1	No	Yes	Yes	1	35	Negative	Negative	Negative	6	82	Widowed
Female	Black	T2	N0	M1	No	No	Yes	3	50	Positive	Positive	Negative	5	61	Married
Female	White	T4	N3	M1	No	No	No	0	100	Negative	Negative	Negative	1	60	Married
Female	White	T1	N0	M1	No	No	Yes	1	12	Positive	Negative	Positive	1	57	Married
Female	Black	T2	N1	M1	Yes	No	Yes	1	36	Negative	Negative	Positive	6	45	Single
Male	White	T2	N0	M1	No	Yes	Yes	1	22	Positive	Positive	Negative	4	66	Unmarried or Domestic Partner
Female	White	T4	N1	M1	No	No	Yes	0	40	Positive	Positive	Negative	5	55	Married
Male	Black	T4	N0	M1	Yes	Yes	No	2	36	Positive	Negative	Negative	5	73	Married
Female	White	T1	N1	M1	No	No	No	0	18	Negative	Negative	Negative	8	48	Married
Female	White	T3	N1	M1	No	No	Yes	0	60	Negative	Negative	Negative	4	81	Widowed
Female	White	T4	N2	M1	No	No	Yes	1	60	Positive	Positive	Negative	4	39	Single
Female	White	T1	N0	M1	No	No	Yes	2	8	Positive	Positive	Negative	8	62	Married
Female	White	T2	N1	M1	No	No	Yes	0	30	Positive	Positive	Negative	5	78	Married
Female	White	T2	N2	M1	Yes	Yes	Yes	1	27	Negative	Negative	Positive	8	65	Married
Female	Asian or Pacific Islander	T3	N1	M1	No	No	No	0	65	Positive	Positive	Positive	2	53	Single
Female	White	T3	N1	M1	No	No	Yes	0	75	Positive	Positive	Negative	6	49	Married
Female	White	T2	N1	M1	No	No	Yes	0	40	Positive	Positive	Negative	7	68	Single
Female	Black	T2	N0	M1	No	Yes	Yes	0	45	Positive	Negative	Negative	0	61	Married
Female	White	T2	N0	M1	No	No	No	1	35	Negative	Negative	Positive	2	85	Widowed
Female	Asian or Pacific Islander	T2	N3	M1	Yes	No	Yes	1	40	Positive	Positive	Negative	7	49	Single
Female	Black	T4	N2	M1	No	No	No	1	128	Positive	Positive	Negative	9	72	Divorced
Female	White	T4	N1	M1	No	Yes	Yes	0	50	Positive	Positive	Negative	4	46	Married
Female	White	T1	N0	M1	No	No	No	2	6	Positive	Positive	Negative	4	76	Divorced
Female	White	T1	N1	M1	No	No	Yes	0	15	Positive	Negative	Negative	9	72	Married
Female	Black	T1	N1	M1	No	No	Yes	0	13	Negative	Negative	Negative	1	60	Divorced
Female	White	T4	N0	M1	No	Yes	No	1	45	Positive	Negative	Negative	5	54	Married
Female	White	T4	N3	M1	No	No	Yes	0	71	Positive	Positive	Negative	3	64	Married
Female	White	T4	N2	M1	No	No	Yes	0	38	Positive	Positive	Negative	5	85	Widowed
Female	White	T2	N0	M1	No	No	Yes	0	40	Positive	Positive	Negative	3	64	Single
Female	White	T1	N0	M1	Yes	Yes	No	1	12	Positive	Positive	Negative	9	66	Married
Female	Black	T1	N0	M1	Yes	No	No	1	6	Positive	Positive	Negative	3	52	Married
Female	White	T2	N1	M1	No	No	No	1	50	Positive	Positive	Negative	2	71	Widowed
Female	White	T3	N1	M1	No	Yes	No	1	75	Positive	Positive	Positive	5	48	Married
Female	White	T4	N1	M1	No	No	Yes	2	50	Positive	Positive	Negative	4	74	Married
Female	White	T4	N1	M1	No	No	No	1	120	Positive	Positive	Negative	5	71	Single
Female	White	T4	N1	M1	No	Yes	Yes	0	104	Negative	Negative	Negative	4	72	Divorced
Female	Black	T2	N1	M1	No	Yes	Yes	1	23	Negative	Negative	Negative	4	56	Single
Female	Asian or Pacific Islander	T4	N3	M1	No	Yes	Yes	1	48	Positive	Positive	Negative	2	56	Divorced
Female	White	T2	N1	M1	No	No	Yes	0	25	Positive	Positive	Negative	7	85	Divorced
Female	White	T2	N1	M1	No	No	Yes	1	47	Positive	Positive	Negative	8	76	Widowed
Female	White	T2	N1	M1	No	No	Yes	0	50	Negative	Negative	Negative	4	72	Married
Female	Black	T4	N0	M1	No	Yes	Yes	0	86	Positive	Positive	Negative	7	55	Married
Female	White	T3	N3	M1	No	Yes	Yes	0	78	Positive	Positive	Negative	5	73	Divorced
Female	White	T2	N3	M1	Yes	Yes	Yes	0	45	Positive	Positive	Negative	13	49	Single
Female	White	T2	N1	M1	No	No	No	0	50	Positive	Positive	Negative	12	74	Married
Female	White	T4	N3	M1	No	No	Yes	1	95	Positive	Positive	Negative	2	55	Married
Female	White	T2	N2	M1	No	No	Yes	3	22	Positive	Positive	Negative	5	79	Widowed
Female	White	T2	N1	M1	No	No	No	0	35	Positive	Negative	Positive	6	64	Divorced
Female	White	T2	N1	M1	No	Yes	No	0	50	Positive	Positive	Negative	2	79	Single
Female	White	T4	N2	M1	No	No	Yes	1	49	Positive	Positive	Negative	6	69	Divorced
Female	White	T2	N1	M1	No	Yes	Yes	0	23	Positive	Positive	Negative	4	68	Married
Female	Asian or Pacific Islander	T2	N0	M1	No	No	No	2	38	Positive	Positive	Negative	13	85	Married
Female	Asian or Pacific Islander	T4	N1	M1	No	Yes	Yes	1	90	Positive	Positive	Negative	10	79	Widowed
Female	Asian or Pacific Islander	T2	N1	M1	No	No	Yes	2	50	Negative	Negative	Positive	18	77	Widowed
Female	White	T1	N0	M1	Yes	No	No	4	13	Positive	Positive	Negative	21	43	Divorced
Female	Asian or Pacific Islander	T2	N3	M1	No	No	Yes	0	27	Negative	Negative	Negative	8	84	Widowed
Female	Asian or Pacific Islander	T4	N1	M1	No	Yes	No	2	200	Negative	Negative	Negative	3	79	Widowed
Female	Asian or Pacific Islander	T4	N3	M1	No	No	No	1	14	Positive	Positive	Negative	16	50	Married
Female	Asian or Pacific Islander	T2	N0	M1	No	No	Yes	3	49	Positive	Positive	Negative	0	66	Divorced
Female	Black	T4	N3	M1	No	No	Yes	1	200	Negative	Negative	Negative	7	58	Married
Female	Asian or Pacific Islander	T4	N1	M1	No	No	Yes	2	8	Positive	Positive	Negative	22	61	Married
Female	White	T2	N1	M1	Yes	Yes	No	1	28	Positive	Positive	Negative	22	70	Married
Female	Asian or Pacific Islander	T2	N1	M1	No	No	No	0	50	Positive	Positive	Negative	16	78	Widowed
Female	Asian or Pacific Islander	T2	N1	M1	No	Yes	Yes	1	38	Positive	Negative	Negative	10	48	Married
Female	Asian or Pacific Islander	T2	N1	M1	No	Yes	No	0	31	Positive	Positive	Negative	11	47	Single
Female	Asian or Pacific Islander	T2	N0	M1	No	Yes	Yes	1	40	Positive	Positive	Positive	14	74	Married
Female	Asian or Pacific Islander	T4	N1	M1	Yes	No	Yes	2	110	Negative	Negative	Positive	18	59	Married
Female	White	T1	N1	M1	No	No	Yes	0	6	Positive	Positive	Negative	23	58	Married
Female	White	T4	N1	M1	No	No	No	0	30	Positive	Positive	Negative	20	70	Widowed
Female	Asian or Pacific Islander	T1	N0	M1	Yes	No	No	2	19	Positive	Positive	Negative	11	73	Widowed
Female	Asian or Pacific Islander	T1	N0	M1	Yes	No	No	1	5	Positive	Positive	Negative	10	67	Married
Female	Asian or Pacific Islander	T4	N3	M1	Yes	Yes	Yes	1	165	Positive	Positive	Negative	13	71	Single
Female	Asian or Pacific Islander	T4	N1	M1	Yes	No	No	0	80	Positive	Positive	Negative	11	70	Widowed
Female	Asian or Pacific Islander	T4	N1	M1	No	Yes	No	0	136	Positive	Negative	Negative	20	58	Married
Female	White	T4	N1	M1	No	Yes	No	0	51	Positive	Negative	Negative	13	71	Divorced
Female	White	T4	N3	M1	Yes	Yes	Yes	1	85	Negative	Negative	Negative	12	60	Married
Female	Asian or Pacific Islander	T3	N1	M1	No	No	Yes	2	60	Positive	Positive	Negative	13	53	Single
Female	Asian or Pacific Islander	T2	N1	M1	No	No	Yes	1	22	Positive	Positive	Positive	13	44	Married
Female	Asian or Pacific Islander	T2	N1	M1	No	No	No	0	47	Negative	Negative	Negative	2	70	Married
Female	Asian or Pacific Islander	T3	N3	M1	No	Yes	Yes	0	80	Positive	Positive	Negative	3	61	Single
Female	Asian or Pacific Islander	T4	N3	M1	Yes	No	Yes	0	165	Negative	Negative	Positive	9	63	Married
Female	Asian or Pacific Islander	T2	N0	M1	No	Yes	No	0	30	Positive	Negative	Negative	6	53	Married
Female	Asian or Pacific Islander	T4	N1	M1	No	No	No	0	45	Positive	Negative	Positive	3	82	Married
Female	Asian or Pacific Islander	T4	N1	M1	No	No	No	1	65	Positive	Negative	Positive	0	64	Single
Female	Asian or Pacific Islander	T1	N3	M1	Yes	No	No	1	18	Positive	Positive	Negative	19	64	Married
Female	White	T1	N0	M1	No	Yes	No	1	20	Positive	Positive	Negative	16	85	Widowed
Female	Asian or Pacific Islander	T1	N0	M1	Yes	No	Yes	1	8	Positive	Negative	Negative	14	70	Single
Female	White	T1	N0	M1	No	Yes	No	0	10	Positive	Negative	Negative	7	85	Widowed
Female	Asian or Pacific Islander	T4	N1	M1	No	No	No	0	36	Positive	Positive	Negative	7	85	Widowed
Female	Asian or Pacific Islander	T2	N0	M1	No	Yes	No	1	39	Positive	Negative	Negative	14	71	Single
Female	Asian or Pacific Islander	T2	N0	M1	No	No	Yes	2	50	Positive	Positive	Positive	23	47	Married
Female	Asian or Pacific Islander	T4	N1	M1	Yes	Yes	Yes	0	16	Positive	Positive	Negative	5	68	Single
Female	Asian or Pacific Islander	T3	N1	M1	No	Yes	Yes	0	133	Positive	Positive	Negative	6	62	Married
Female	White	T2	N0	M1	No	No	No	0	23	Positive	Positive	Negative	7	80	Single
Female	Asian or Pacific Islander	T2	N1	M1	No	No	Yes	1	50	Positive	Positive	Positive	3	39	Married
Female	Asian or Pacific Islander	T1	N0	M1	Yes	Yes	No	1	12	Positive	Positive	Negative	4	59	Married
Female	Asian or Pacific Islander	T2	N1	M1	No	No	Yes	3	21	Negative	Negative	Negative	6	50	Single
Female	Asian or Pacific Islander	T3	N2	M1	No	Yes	Yes	2	100	Negative	Negative	Negative	9	58	Married
Female	Asian or Pacific Islander	T1	N0	M1	Yes	Yes	No	1	10	Positive	Positive	Negative	7	61	Married
Female	Asian or Pacific Islander	T3	N1	M1	No	No	Yes	0	70	Positive	Positive	Negative	8	77	Married
Female	Asian or Pacific Islander	T2	N0	M1	No	No	No	1	46	Positive	Positive	Negative	10	40	Married
Female	White	T2	N1	M1	Yes	Yes	Yes	0	23	Positive	Negative	Negative	5	63	Divorced
Female	Asian or Pacific Islander	T3	N0	M1	No	No	Yes	3	80	Negative	Negative	Positive	3	63	Married
Female	Asian or Pacific Islander	T3	N1	M1	No	No	Yes	0	120	Positive	Positive	Negative	5	51	Married
Female	White	T2	N0	M1	No	No	Yes	1	33	Positive	Positive	Negative	8	83	Married
Female	Asian or Pacific Islander	T3	N3	M1	Yes	No	No	4	55	Positive	Positive	Negative	9	64	Married
Female	Asian or Pacific Islander	T4	N1	M1	No	No	Yes	1	150	Negative	Negative	Positive	2	47	Married
Female	Asian or Pacific Islander	T3	N1	M1	No	No	Yes	0	80	Positive	Positive	Negative	9	68	Married
Female	Asian or Pacific Islander	T1	N0	M1	Yes	Yes	No	2	11	Positive	Positive	Negative	10	57	Married
Female	Asian or Pacific Islander	T2	N1	M1	No	Yes	Yes	0	48	Positive	Positive	Positive	1	73	Married
Female	Asian or Pacific Islander	T2	N1	M1	No	No	Yes	2	23	Negative	Negative	Negative	0	75	Single
Female	Asian or Pacific Islander	T0	N0	M1	No	No	Yes	1	0	Positive	Positive	Negative	0	58	Divorced
Female	White	T3	N1	M1	No	No	Yes	0	51	Positive	Positive	Positive	10	31	Single
Female	Asian or Pacific Islander	T4	N3	M1	Yes	No	Yes	2	100	Positive	Negative	Positive	7	52	Married
Female	White	T2	N2	M1	Yes	No	Yes	0	25	Positive	Positive	Negative	4	66	Married
Female	White	T1	N1	M1	No	No	Yes	1	15	Negative	Negative	Positive	16	62	Single
Female	White	T3	N1	M1	No	No	Yes	0	87	Positive	Positive	Negative	20	56	Married
Female	White	T3	N0	M1	No	No	Yes	1	64	Positive	Negative	Negative	8	70	Married
Female	White	T1	N0	M1	Yes	No	No	1	17	Positive	Positive	Negative	19	82	Widowed
Female	White	T4	N1	M1	Yes	Yes	No	1	30	Negative	Negative	Positive	14	85	Widowed
Female	White	T1	N0	M1	No	No	Yes	2	20	Negative	Positive	Negative	4	71	Widowed
Female	White	T4	N0	M1	No	Yes	Yes	0	83	Positive	Negative	Positive	15	65	Single
Female	White	T4	N1	M1	Yes	No	Yes	1	7	Positive	Positive	Negative	20	64	Married
Female	White	T2	N0	M1	Yes	No	No	1	25	Positive	Positive	Negative	18	73	Single
Female	White	T3	N0	M1	No	No	No	0	70	Positive	Positive	Negative	10	74	Widowed
Female	White	T1	N0	M1	Yes	No	Yes	1	4	Positive	Positive	Positive	22	79	Married
Female	White	T2	N3	M1	No	Yes	No	1	22	Negative	Negative	Negative	2	64	Divorced
Female	White	T4	N1	M1	No	No	Yes	0	11	Positive	Positive	Negative	4	64	Married
Female	White	T2	N0	M1	No	No	No	0	43	Positive	Positive	Negative	1	85	Married
Female	White	T2	N3	M1	No	No	Yes	0	35	Positive	Positive	Negative	5	84	Married
Female	White	T0	N3	M1	No	Yes	No	0	0	Positive	Positive	Negative	15	47	Married
Female	White	T4	N1	M1	No	Yes	Yes	0	76	Positive	Negative	Negative	8	63	Married
Female	White	T4	N0	M1	No	No	Yes	0	21	Positive	Positive	Negative	2	60	Widowed
Female	White	T2	N1	M1	No	No	Yes	1	21	Positive	Positive	Negative	11	70	Divorced
Female	White	T1	N0	M1	No	No	Yes	1	19	Positive	Positive	Negative	11	70	Divorced
Female	White	T1	N3	M1	Yes	Yes	Yes	2	13	Positive	Positive	Negative	10	70	Married
Female	White	T2	N2	M1	Yes	No	No	0	22	Positive	Negative	Positive	23	60	Widowed
Female	White	T2	N0	M1	No	No	Yes	1	33	Negative	Positive	Positive	19	64	Married
Female	White	T4	N0	M1	Yes	No	Yes	1	85	Negative	Negative	Positive	9	79	Widowed
Female	White	T2	N1	M1	No	Yes	No	1	21	Positive	Positive	Negative	1	54	Married
Female	White	T2	N1	M1	No	Yes	Yes	0	31	Positive	Negative	Positive	19	35	Married
Female	White	T1	N1	M1	No	Yes	Yes	1	13	Positive	Negative	Positive	19	35	Married
Female	White	T2	N1	M1	Yes	No	Yes	0	29	Positive	Positive	Positive	16	65	Married
Female	White	T4	N3	M1	Yes	Yes	Yes	1	90	Positive	Positive	Positive	21	85	Widowed
Female	White	T2	N2	M1	Yes	No	Yes	1	30	Positive	Negative	Negative	15	80	Single
Female	White	T1	N1	M1	No	Yes	Yes	1	12	Positive	Positive	Negative	19	47	Married
Female	White	T1	N1	M1	No	No	Yes	0	10	Positive	Negative	Positive	23	46	Married
Female	White	T2	N1	M1	No	Yes	Yes	2	45	Positive	Positive	Negative	20	65	Single
Female	White	T2	N1	M1	No	No	Yes	0	28	Positive	Positive	Negative	20	58	Married
Female	White	T4	N2	M1	Yes	Yes	Yes	1	40	Positive	Positive	Negative	20	66	Married
Female	White	T4	N3	M1	No	No	Yes	1	57	Positive	Negative	Positive	11	66	Married
Female	White	T4	N0	M1	No	No	No	5	68	Positive	Positive	Negative	20	63	Divorced
Female	White	T4	N1	M1	No	No	No	0	40	Positive	Negative	Positive	16	84	Divorced
Female	White	T2	N0	M1	No	No	Yes	1	33	Positive	Positive	Positive	22	48	Married
Female	White	T2	N0	M1	No	No	Yes	2	31	Positive	Positive	Negative	19	54	Separated
Female	Black	T2	N1	M1	Yes	Yes	Yes	0	47	Positive	Positive	Negative	23	29	Single
Female	White	T1	N3	M1	No	No	Yes	0	15	Positive	Positive	Negative	12	77	Married
Female	White	T1	N0	M1	No	No	Yes	2	10	Negative	Negative	Negative	3	69	Widowed
Female	White	T2	N1	M1	No	No	Yes	1	35	Positive	Positive	Negative	13	44	Divorced
Female	White	T4	N1	M1	No	Yes	Yes	1	90	Negative	Negative	Negative	15	57	Married
Female	White	T2	N1	M1	Yes	No	Yes	2	33	Positive	Negative	Positive	19	39	Married
Female	White	T2	N1	M1	No	No	Yes	0	48	Positive	Positive	Positive	18	47	Divorced
Female	White	T4	N2	M1	Yes	No	Yes	2	80	Positive	Positive	Negative	19	48	Divorced
Female	White	T4	N3	M1	No	No	Yes	1	29	Positive	Positive	Negative	22	58	Single
Female	White	T1	N0	M1	Yes	No	No	2	15	Positive	Positive	Negative	15	74	Widowed
Female	White	T3	N3	M1	No	Yes	Yes	0	54	Negative	Negative	Negative	1	58	Married
Female	White	T4	N1	M1	No	No	Yes	0	8	Negative	Negative	Negative	12	33	Married
Female	White	T2	N1	M1	No	Yes	Yes	0	36	Positive	Positive	Negative	18	41	Single
Female	White	T4	N0	M1	No	No	No	1	130	Positive	Positive	Negative	2	66	Single
Female	White	T4	N1	M1	No	No	No	0	48	Positive	Positive	Negative	19	79	Widowed
Female	White	T2	N3	M1	Yes	No	No	1	32	Positive	Positive	Negative	5	85	Married
Female	White	T4	N3	M1	No	No	Yes	0	64	Positive	Negative	Negative	4	69	Single
Female	White	T3	N1	M1	No	Yes	No	1	77	Positive	Positive	Negative	6	77	Married
Female	White	T4	N1	M1	No	No	Yes	0	70	Positive	Positive	Negative	13	65	Widowed
Female	White	T4	N1	M1	Yes	Yes	Yes	0	85	Positive	Positive	Negative	18	75	Widowed
Female	White	T4	N1	M1	No	No	No	1	150	Negative	Negative	Positive	5	72	Single
Female	White	T1	N1	M1	No	No	Yes	0	8	Positive	Negative	Positive	15	29	Married
Female	White	T4	N3	M1	No	No	Yes	0	52	Negative	Negative	Negative	18	65	Married
Female	White	T2	N3	M1	No	No	Yes	3	30	Positive	Positive	Negative	23	80	Widowed
Female	White	T4	N1	M1	Yes	No	No	1	85	Positive	Positive	Negative	12	78	Divorced
Female	White	T2	N3	M1	No	No	Yes	0	47	Positive	Positive	Negative	14	76	Married
Female	White	T2	N3	M1	Yes	Yes	Yes	0	27	Positive	Positive	Positive	22	57	Single
Female	White	T2	N3	M1	No	Yes	Yes	1	40	Positive	Negative	Negative	16	56	Married
Female	White	T2	N1	M1	No	Yes	Yes	0	25	Positive	Positive	Positive	7	48	Single
Female	White	T2	N0	M1	No	Yes	Yes	0	41	Positive	Positive	Negative	14	62	Separated
Female	White	T4	N3	M1	No	No	Yes	2	51	Positive	Positive	Positive	13	64	Single
Male	White	T3	N3	M1	No	No	No	3	51	Positive	Positive	Negative	21	51	Single
Female	White	T2	N3	M1	Yes	Yes	Yes	1	27	Negative	Negative	Positive	18	55	Divorced
Female	White	T2	N0	M1	No	Yes	Yes	0	35	Positive	Positive	Negative	2	71	Single
Female	White	T3	N1	M1	No	No	Yes	0	65	Positive	Negative	Positive	21	60	Single
Female	White	T3	N1	M1	Yes	Yes	Yes	0	69	Negative	Negative	Negative	21	28	Married
Female	White	T4	N3	M1	No	No	Yes	1	34	Negative	Negative	Positive	1	55	Married
Female	White	T1	N0	M1	No	No	Yes	1	20	Negative	Negative	Negative	2	79	Widowed
Female	White	T2	N1	M1	No	No	No	0	42	Positive	Positive	Negative	0	72	Married
Female	White	T4	N3	M1	Yes	Yes	Yes	1	18	Positive	Negative	Positive	11	48	Single
Female	White	T3	N1	M1	No	No	Yes	1	53	Negative	Negative	Positive	10	61	Widowed
Female	White	T4	N3	M1	No	Yes	Yes	0	45	Negative	Negative	Positive	13	58	Widowed
Female	White	T4	N2	M1	No	Yes	No	0	60	Positive	Positive	Negative	3	83	Widowed
Female	White	T1	N1	M1	Yes	Yes	Yes	2	19	Negative	Negative	Negative	23	62	Married
Female	White	T2	N1	M1	No	Yes	No	0	37	Positive	Positive	Negative	12	57	Divorced
Female	White	T4	N1	M1	No	No	No	0	55	Positive	Positive	Negative	16	60	Married
Female	White	T4	N0	M1	No	Yes	No	1	17	Positive	Positive	Negative	1	79	Widowed
Female	White	T4	N1	M1	No	No	Yes	1	65	Positive	Positive	Negative	21	44	Single
Female	White	T1	N0	M1	No	No	Yes	1	12	Positive	Positive	Negative	16	52	Divorced
Female	White	T2	N1	M1	No	No	No	0	30	Positive	Positive	Negative	21	77	Widowed
Female	White	T3	N1	M1	Yes	No	Yes	0	100	Negative	Negative	Negative	18	40	Married
Female	White	T4	N3	M1	No	No	Yes	0	53	Positive	Positive	Negative	16	52	Married
Female	White	T2	N1	M1	No	Yes	Yes	2	32	Positive	Negative	Negative	3	72	Married
Female	White	T4	N0	M1	No	No	Yes	0	31	Negative	Positive	Negative	3	63	Married
Female	White	T4	N1	M1	No	No	No	2	57	Positive	Positive	Positive	21	78	Widowed
Female	White	T4	N2	M1	Yes	Yes	Yes	1	46	Positive	Positive	Negative	11	63	Divorced
Female	White	T2	N0	M1	Yes	No	Yes	2	31	Positive	Positive	Negative	12	84	Married
Female	White	T4	N1	M1	No	No	Yes	0	30	Negative	Negative	Negative	9	68	Divorced
Female	White	T2	N2	M1	Yes	No	Yes	0	40	Positive	Positive	Positive	10	62	Married
Female	White	T2	N3	M1	No	No	No	1	43	Positive	Positive	Negative	21	56	Married
Female	White	T2	N1	M1	Yes	No	Yes	0	24	Positive	Positive	Negative	10	48	Divorced
Female	White	T1	N1	M1	No	Yes	Yes	0	20	Positive	Negative	Positive	9	46	Single
Female	White	T4	N1	M1	No	No	Yes	1	60	Positive	Positive	Negative	8	60	Married
Female	White	T4	N1	M1	No	No	Yes	0	60	Positive	Positive	Negative	10	53	Married
Female	Black	T2	N3	M1	No	Yes	Yes	0	29	Positive	Positive	Negative	4	43	Married
Female	White	T2	N1	M1	Yes	No	Yes	0	34	Positive	Positive	Negative	13	65	Married
Female	White	T3	N1	M1	No	Yes	Yes	0	68	Positive	Negative	Positive	5	49	Married
Female	White	T2	N1	M1	Yes	Yes	Yes	0	35	Positive	Positive	Positive	12	37	Single
Female	White	T4	N1	M1	No	No	Yes	2	56	Negative	Negative	Negative	6	70	Married
Female	White	T3	N1	M1	No	No	Yes	1	70	Positive	Positive	Negative	10	54	Married
Female	White	T2	N1	M1	Yes	No	Yes	1	24	Positive	Positive	Positive	11	64	Married
Female	White	T3	N1	M1	Yes	Yes	Yes	3	65	Negative	Negative	Positive	10	57	Divorced
Female	White	T3	N3	M1	Yes	No	Yes	1	51	Positive	Negative	Positive	9	80	Married
Female	White	T4	N3	M1	No	No	Yes	0	115	Positive	Negative	Negative	5	51	Single
Female	White	T4	N1	M1	No	No	Yes	0	50	Positive	Positive	Negative	1	79	Widowed
Female	White	T4	N3	M1	No	No	Yes	1	36	Positive	Positive	Negative	5	33	Married
Female	White	T2	N1	M1	No	Yes	Yes	0	47	Positive	Positive	Negative	1	52	Married
Female	White	T4	N1	M1	No	Yes	Yes	1	200	Positive	Positive	Negative	9	71	Divorced
Female	White	T2	N0	M1	No	No	No	1	40	Positive	Positive	Negative	4	83	Married
Female	White	T3	N1	M1	Yes	Yes	Yes	0	51	Negative	Negative	Positive	7	36	Married
Female	White	T4	N1	M1	No	Yes	Yes	0	76	Positive	Negative	Negative	10	63	Separated
Female	White	T3	N1	M1	Yes	Yes	Yes	0	90	Positive	Negative	Negative	12	27	Married
Female	White	T1	N0	M1	No	No	No	1	15	Positive	Positive	Negative	3	85	Widowed
Female	White	T2	N3	M1	Yes	No	Yes	1	27	Positive	Positive	Negative	9	62	Married
Female	White	T4	N3	M1	Yes	Yes	Yes	0	100	Positive	Positive	Positive	9	60	Divorced
Female	White	T3	N1	M1	No	No	Yes	0	60	Positive	Negative	Negative	4	62	Married
Female	White	T2	N1	M1	No	No	Yes	0	37	Positive	Positive	Negative	4	65	Married
Female	Black	T2	N1	M1	Yes	No	Yes	1	26	Positive	Positive	Negative	3	31	Married
Female	White	T3	N3	M1	No	Yes	Yes	0	52	Positive	Positive	Negative	3	67	Widowed
Female	White	T2	N0	M1	No	No	Yes	1	29	Positive	Positive	Negative	5	51	Married
Female	Black	T3	N1	M1	No	No	Yes	1	60	Negative	Negative	Positive	4	60	Single
Female	White	T2	N0	M1	No	No	Yes	1	31	Negative	Negative	Positive	4	74	Married
Female	White	T4	N1	M1	No	No	No	2	60	Positive	Positive	Negative	4	39	Single
Female	White	T2	N1	M1	Yes	No	No	0	48	Positive	Positive	Positive	4	85	Widowed
Female	White	T1	N0	M1	No	Yes	No	0	16	Positive	Positive	Negative	4	60	Divorced
Female	White	T4	N1	M1	No	No	Yes	1	75	Positive	Negative	Negative	7	68	Divorced
Female	White	T0	N0	M1	No	No	No	5	0	Negative	Negative	Negative	8	65	Married
Female	White	T3	N1	M1	Yes	Yes	Yes	0	51	Negative	Negative	Positive	2	36	Married
Female	White	T3	N3	M1	Yes	No	Yes	1	58	Positive	Positive	Negative	8	70	Married
Female	Asian or Pacific Islander	T2	N1	M1	No	No	No	1	40	Positive	Positive	Negative	0	50	Married
Female	White	T2	N0	M1	No	No	No	2	31	Positive	Negative	Negative	8	84	Married
Female	White	T4	N1	M1	No	No	Yes	0	54	Negative	Negative	Positive	9	52	Married
Female	White	T4	N1	M1	No	No	Yes	0	106	Negative	Negative	Negative	2	64	Married
Male	White	T2	N1	M1	Yes	Yes	Yes	0	29	Positive	Positive	Negative	5	64	Divorced
Female	White	T2	N1	M1	No	No	Yes	0	28	Positive	Negative	Negative	3	55	Married
Female	White	T3	N1	M1	No	Yes	No	1	70	Positive	Positive	Positive	2	48	Divorced
Female	Black	T3	N3	M1	No	Yes	No	1	60	Positive	Positive	Negative	1	49	Married
Female	White	T3	N1	M1	No	Yes	Yes	0	56	Positive	Negative	Negative	7	85	Married
Female	White	T2	N0	M1	Yes	Yes	Yes	0	45	Positive	Positive	Negative	6	65	Married
Female	White	T4	N1	M1	No	No	Yes	0	60	Positive	Negative	Negative	7	60	Divorced
Female	White	T3	N1	M1	No	Yes	Yes	0	80	Negative	Negative	Positive	1	65	Divorced
Female	White	T4	N3	M1	No	No	Yes	1	72	Negative	Negative	Negative	12	57	Married
Female	Asian or Pacific Islander	T3	N1	M1	Yes	No	Yes	2	55	Positive	Positive	Negative	1	53	Married
Female	White	T2	N1	M1	No	No	No	0	34	Positive	Positive	Negative	18	63	Single
Female	White	T1	N1	M1	No	No	Yes	0	20	Negative	Negative	Positive	5	76	Married
Female	White	T3	N1	M1	No	No	Yes	0	71	Positive	Positive	Positive	0	54	Divorced
Female	White	T4	N1	M1	No	No	Yes	1	46	Positive	Positive	Negative	9	72	Married
Female	White	T3	N1	M1	No	No	No	0	100	Positive	Negative	Positive	4	75	Married
Female	White	T2	N1	M1	No	Yes	No	1	30	Positive	Positive	Negative	1	77	Widowed
Female	Black	T3	N2	M1	No	Yes	Yes	3	68	Positive	Positive	Negative	0	59	Widowed
Female	White	T3	N3	M1	Yes	Yes	Yes	1	60	Positive	Positive	Positive	5	38	Married
Female	Black	T2	N1	M1	No	No	Yes	0	40	Positive	Positive	Negative	0	66	Widowed
Female	White	T2	N1	M1	No	No	Yes	0	40	Positive	Positive	Negative	2	65	Single
Female	White	T1	N0	M1	No	Yes	Yes	3	4	Negative	Negative	Negative	12	64	Married
Female	White	T1	N0	M1	No	No	No	1	11	Positive	Positive	Negative	18	81	Widowed
Female	White	T1	N1	M1	Yes	No	Yes	1	12	Positive	Negative	Negative	8	50	Married
Female	White	T2	N0	M1	No	No	Yes	2	39	Negative	Negative	Negative	7	75	Single
Female	White	T2	N0	M1	No	No	Yes	2	22	Positive	Positive	Negative	7	75	Single
Female	White	T1	N1	M1	No	No	No	14	15	Positive	Positive	Negative	16	80	Married
Female	White	T2	N1	M1	No	No	No	0	25	Negative	Negative	Positive	1	73	Single
Female	White	T3	N1	M1	No	No	Yes	0	63	Negative	Negative	Negative	22	37	Single
Female	White	T2	N2	M1	No	No	Yes	1	40	Negative	Positive	Positive	21	67	Married
Female	White	T2	N0	M1	No	No	No	1	25	Positive	Positive	Negative	19	45	Single
Female	White	T3	N1	M1	No	No	No	0	55	Negative	Negative	Negative	4	58	Widowed
Female	White	T2	N0	M1	Yes	Yes	Yes	2	34	Positive	Positive	Negative	8	72	Married
Female	White	T2	N0	M1	No	No	Yes	3	34	Positive	Negative	Negative	14	45	Married
Female	White	T3	N0	M1	No	No	Yes	4	110	Positive	Negative	Negative	16	34	Divorced
Female	White	T3	N3	M1	Yes	Yes	Yes	0	140	Negative	Negative	Negative	15	71	Divorced
Female	White	T3	N1	M1	Yes	Yes	Yes	1	52	Positive	Positive	Positive	20	48	Married
Female	White	T3	N1	M1	No	No	Yes	0	64	Positive	Positive	Negative	18	46	Married
Female	White	T3	N3	M1	No	Yes	Yes	0	120	Positive	Positive	Negative	13	53	Single
Female	White	T3	N3	M1	No	No	Yes	0	57	Positive	Positive	Negative	16	67	Single
Female	White	T2	N1	M1	No	No	Yes	2	26	Positive	Positive	Negative	7	76	Married
Female	White	T3	N1	M1	No	No	Yes	0	60	Positive	Negative	Negative	5	71	Married
Female	White	T2	N1	M1	No	No	Yes	2	31	Positive	Positive	Positive	18	52	Divorced
Female	White	T1	N0	M1	No	Yes	No	1	13	Positive	Positive	Negative	1	74	Married
Female	White	T4	N3	M1	No	No	Yes	0	130	Negative	Negative	Negative	20	61	Married
Female	White	T2	N1	M1	No	No	Yes	1	41	Negative	Negative	Positive	11	48	Married
Female	Black	T2	N0	M1	No	No	Yes	0	30	Negative	Negative	Positive	3	46	Divorced
Female	White	T4	N1	M1	No	No	Yes	2	38	Positive	Positive	Negative	20	56	Married
Female	White	T1	N1	M1	Yes	No	No	0	14	Positive	Positive	Negative	22	64	Single
Female	White	T1	N3	M1	No	Yes	Yes	0	11	Negative	Negative	Negative	4	59	Married
Female	White	T4	N2	M1	Yes	No	Yes	1	67	Negative	Negative	Negative	11	77	Single
Female	White	T3	N0	M1	No	No	Yes	1	102	Positive	Negative	Positive	8	59	Single
Female	White	T2	N1	M1	Yes	No	Yes	0	50	Positive	Positive	Negative	8	37	Married
Female	White	T4	N1	M1	No	Yes	Yes	1	140	Positive	Positive	Negative	6	55	Single
Female	White	T2	N1	M1	Yes	Yes	No	3	40	Positive	Positive	Negative	8	53	Divorced
Female	White	T4	N3	M1	Yes	Yes	Yes	1	25	Positive	Positive	Negative	18	76	Married
Female	White	T1	N0	M1	No	No	No	1	12	Positive	Positive	Negative	1	65	Married
Female	White	T3	N2	M1	No	Yes	No	1	93	Negative	Negative	Negative	13	60	Married
Male	White	T2	N1	M1	Yes	Yes	No	0	37	Positive	Positive	Negative	18	58	Married
Female	White	T4	N3	M1	Yes	Yes	Yes	1	55	Positive	Positive	Negative	21	31	Married
Female	White	T1	N0	M1	Yes	No	No	1	7	Positive	Positive	Negative	2	64	Single
Female	White	T2	N0	M1	No	No	Yes	2	26	Positive	Positive	Negative	0	66	Divorced
Female	Asian or Pacific Islander	T1	N0	M1	No	No	Yes	0	4	Negative	Negative	Positive	7	57	Married
Female	American Indian/Alaska Native	T4	N3	M1	No	No	Yes	1	100	Positive	Positive	Negative	3	27	Single
Female	White	T3	N1	M1	No	Yes	Yes	0	57	Negative	Negative	Negative	7	79	Divorced
Female	White	T3	N1	M1	Yes	Yes	Yes	0	150	Positive	Positive	Negative	9	30	Unmarried or Domestic Partner
Female	White	T1	N1	M1	Yes	Yes	Yes	0	18	Positive	Positive	Negative	2	56	Married
Female	White	T4	N1	M1	No	No	Yes	1	32	Positive	Positive	Negative	10	46	Married
Female	American Indian/Alaska Native	T2	N0	M1	No	No	No	1	30	Positive	Positive	Negative	4	53	Single
Female	White	T2	N1	M1	No	No	No	0	30	Positive	Negative	Positive	0	49	Single
Female	White	T1	N1	M1	No	No	No	0	10	Positive	Negative	Negative	6	85	Single
Female	White	T1	N0	M1	No	No	Yes	1	9	Positive	Positive	Negative	1	41	Married
Female	White	T3	N0	M1	No	Yes	Yes	2	75	Positive	Positive	Negative	5	40	Separated
Female	White	T2	N3	M1	No	No	Yes	4	22	Positive	Positive	Negative	6	53	Married
Female	White	T4	N2	M1	No	Yes	Yes	2	78	Positive	Positive	Negative	1	69	Divorced
Female	White	T3	N1	M1	No	Yes	Yes	1	63	Positive	Positive	Negative	5	50	Married
Female	White	T2	N1	M1	Yes	Yes	Yes	1	41	Positive	Positive	Negative	8	31	Single
Female	American Indian/Alaska Native	T3	N2	M1	No	No	Yes	1	92	Positive	Positive	Positive	3	42	Married
Female	White	T3	N0	M1	No	No	Yes	0	56	Positive	Positive	Negative	6	69	Widowed
Female	White	T4	N1	M1	No	No	Yes	1	24	Positive	Negative	Negative	3	61	Single
Female	White	T2	N1	M1	No	No	No	1	24	Positive	Positive	Negative	8	63	Married
Female	White	T3	N1	M1	No	No	Yes	0	52	Negative	Negative	Negative	9	63	Married
Female	White	T2	N1	M1	Yes	No	No	0	27	Positive	Positive	Negative	14	73	Divorced
Female	White	T4	N1	M1	No	No	No	1	36	Positive	Positive	Positive	18	85	Widowed
Female	White	T1	N0	M1	Yes	No	No	1	19	Positive	Positive	Negative	16	62	Married
Female	White	T2	N3	M1	Yes	No	Yes	0	45	Negative	Negative	Negative	7	57	Divorced
Female	White	T2	N0	M1	Yes	Yes	Yes	1	33	Positive	Positive	Negative	11	69	Single
Female	White	T2	N1	M1	Yes	No	No	1	21	Positive	Positive	Negative	16	65	Widowed
Female	White	T1	N1	M1	No	Yes	No	0	10	Positive	Positive	Negative	23	44	Divorced
Female	White	T2	N2	M1	Yes	Yes	Yes	0	30	Positive	Positive	Negative	8	51	Separated
Female	American Indian/Alaska Native	T2	N1	M1	Yes	Yes	No	2	25	Positive	Positive	Negative	18	74	Widowed
Female	White	T4	N1	M1	No	No	Yes	0	96	Negative	Negative	Negative	12	46	Married
Female	White	T1	N3	M1	No	No	No	0	17	Negative	Negative	Positive	0	61	Widowed
Female	Asian or Pacific Islander	T1	N1	M1	No	Yes	Yes	1	9	Positive	Positive	Negative	7	54	Married
Female	White	T4	N2	M1	No	No	Yes	1	14	Negative	Negative	Negative	16	60	Married
Female	White	T1	N0	M1	No	No	No	2	18	Positive	Positive	Negative	8	85	Widowed
Female	White	T2	N1	M1	No	No	Yes	0	23	Positive	Positive	Negative	3	85	Widowed
Female	White	T2	N1	M1	No	No	Yes	0	27	Positive	Positive	Negative	4	61	Single
Female	White	T1	N0	M1	No	No	No	0	20	Positive	Positive	Negative	9	84	Widowed
Female	White	T1	N1	M1	Yes	Yes	Yes	0	20	Negative	Negative	Negative	10	43	Married
Female	White	T1	N0	M1	No	Yes	Yes	0	17	Negative	Negative	Negative	5	59	Married
Female	White	T2	N0	M1	No	Yes	Yes	0	29	Positive	Positive	Negative	23	58	Divorced
Female	Asian or Pacific Islander	T1	N3	M1	No	No	Yes	0	14	Negative	Negative	Negative	23	64	Widowed
Female	White	T3	N2	M1	Yes	No	Yes	0	60	Negative	Negative	Positive	22	75	Married
Female	White	T3	N1	M1	No	No	Yes	0	54	Positive	Positive	Negative	16	30	Divorced
Female	White	T3	N1	M1	Yes	No	Yes	0	68	Positive	Positive	Negative	23	68	Married
Female	White	T2	N1	M1	No	No	Yes	0	35	Positive	Positive	Negative	23	55	Married
Female	White	T4	N3	M1	Yes	Yes	Yes	1	24	Positive	Positive	Negative	22	42	Divorced
Female	Asian or Pacific Islander	T3	N1	M1	Yes	Yes	Yes	0	100	Negative	Negative	Negative	22	26	Single
Female	White	T2	N0	M1	No	Yes	Yes	1	21	Positive	Positive	Negative	22	79	Married
Female	White	T4	N2	M1	Yes	Yes	Yes	1	60	Positive	Positive	Negative	21	58	Divorced
Female	Black	T4	N1	M1	Yes	Yes	Yes	0	92	Negative	Negative	Negative	9	43	Single
Female	White	T4	N3	M1	No	Yes	Yes	0	19	Negative	Negative	Negative	13	67	Married
Female	White	T1	N0	M1	No	No	No	1	6	Positive	Positive	Negative	12	67	Married
Female	White	T4	N1	M1	No	No	Yes	1	37	Negative	Negative	Positive	10	60	Married
Female	Asian or Pacific Islander	T2	N1	M1	No	No	No	0	27	Positive	Positive	Positive	21	48	Married
Female	White	T4	N2	M1	Yes	Yes	Yes	2	41	Positive	Positive	Negative	21	69	Married
Female	White	T2	N1	M1	Yes	Yes	Yes	0	24	Positive	Positive	Positive	18	70	Divorced
Female	White	T2	N3	M1	Yes	Yes	Yes	0	38	Positive	Positive	Negative	20	74	Divorced
Female	White	T1	N0	M1	No	No	Yes	1	9	Negative	Negative	Positive	20	41	Married
Female	White	T3	N3	M1	Yes	Yes	Yes	0	80	Positive	Negative	Negative	19	38	Married
Female	White	T4	N1	M1	No	No	No	0	48	Positive	Positive	Negative	19	85	Divorced
Female	White	T2	N1	M1	No	No	Yes	1	28	Positive	Positive	Negative	20	54	Married
Female	White	T2	N1	M1	Yes	Yes	Yes	1	37	Negative	Negative	Positive	19	52	Married
Female	White	T2	N0	M1	No	No	No	2	24	Positive	Negative	Negative	21	61	Divorced
Female	Black	T3	N1	M1	No	Yes	No	0	93	Negative	Negative	Negative	1	72	Single
Female	White	T2	N2	M1	No	Yes	No	0	48	Positive	Negative	Negative	19	72	Married
Female	White	T2	N1	M1	No	No	No	2	34	Positive	Negative	Negative	3	80	Unmarried or Domestic Partner
Female	White	T4	N3	M1	Yes	Yes	Yes	3	40	Positive	Positive	Negative	21	53	Married
Female	White	T4	N3	M1	Yes	Yes	Yes	0	58	Positive	Positive	Negative	14	39	Married
Female	Black	T3	N1	M1	No	No	Yes	0	90	Negative	Negative	Positive	18	41	Single
Female	White	T3	N1	M1	Yes	Yes	No	1	60	Positive	Positive	Negative	18	70	Divorced
Female	White	T3	N1	M1	Yes	No	Yes	0	73	Positive	Positive	Negative	18	27	Single
Female	White	T1	N1	M1	Yes	Yes	Yes	0	12	Positive	Positive	Positive	17	69	Married
Female	White	T4	N3	M1	Yes	Yes	Yes	0	45	Positive	Positive	Negative	17	72	Married
Female	White	T2	N0	M1	No	Yes	No	1	35	Positive	Negative	Positive	1	53	Married
Female	White	T2	N0	M1	No	Yes	No	0	27	Positive	Positive	Negative	16	85	Widowed
Female	White	T3	N3	M1	No	No	Yes	2	56	Positive	Positive	Negative	17	58	Married
Female	White	T1	N0	M1	Yes	Yes	Yes	0	19	Positive	Positive	Negative	17	51	Married
Female	White	T2	N1	M1	No	Yes	Yes	0	37	Positive	Positive	Negative	18	54	Married
Female	White	T4	N1	M1	No	No	Yes	0	60	Positive	Positive	Negative	17	53	Married
Female	White	T4	N3	M1	No	No	No	1	69	Positive	Positive	Negative	2	84	Widowed
Female	White	T0	N1	M1	No	Yes	Yes	0	0	Negative	Negative	Negative	16	59	Divorced
Female	White	T2	N1	M1	Yes	Yes	Yes	1	38	Positive	Positive	Negative	16	39	Married
Female	White	T3	N1	M1	No	No	Yes	0	53	Positive	Positive	Negative	16	82	Married
Female	White	T2	N1	M1	No	No	Yes	1	43	Positive	Positive	Negative	17	53	Single
Female	White	T4	N1	M1	Yes	No	Yes	0	95	Positive	Positive	Negative	16	82	Married
Female	White	T4	N1	M1	No	No	Yes	1	70	Positive	Positive	Negative	15	65	Married
Female	White	T3	N2	M1	Yes	Yes	Yes	2	52	Positive	Negative	Positive	15	45	Divorced
Female	American Indian/Alaska Native	T2	N0	M1	No	No	Yes	0	45	Positive	Positive	Negative	15	52	Unmarried or Domestic Partner
Male	Asian or Pacific Islander	T3	N1	M1	Yes	No	Yes	2	56	Positive	Positive	Negative	15	48	Married
Female	White	T1	N0	M1	Yes	Yes	Yes	1	14	Positive	Positive	Negative	13	47	Single
Female	White	T1	N1	M1	Yes	Yes	Yes	0	12	Positive	Positive	Negative	14	42	Married
Female	White	T2	N1	M1	Yes	No	Yes	0	40	Positive	Positive	Negative	14	74	Single
Female	White	T2	N0	M1	Yes	Yes	Yes	0	45	Positive	Positive	Negative	16	68	Married
Female	Asian or Pacific Islander	T4	N3	M1	Yes	No	Yes	0	40	Negative	Negative	Negative	13	58	Married
Female	White	T4	N0	M1	No	Yes	Yes	0	37	Positive	Positive	Negative	13	47	Single
Female	White	T1	N3	M1	Yes	Yes	Yes	0	11	Negative	Negative	Negative	15	50	Married
Female	White	T2	N1	M1	Yes	Yes	Yes	0	29	Negative	Negative	Negative	13	50	Married
Female	American Indian/Alaska Native	T3	N1	M1	No	No	No	1	70	Positive	Positive	Negative	15	67	Married
Female	White	T1	N1	M1	Yes	Yes	Yes	1	16	Positive	Positive	Positive	13	65	Married
Female	White	T1	N3	M1	Yes	Yes	Yes	0	17	Negative	Positive	Negative	14	55	Single
Female	White	T4	N3	M1	Yes	Yes	Yes	0	30	Negative	Negative	Positive	12	31	Married
Female	White	T4	N1	M1	No	No	Yes	0	140	Positive	Positive	Negative	5	61	Married
Female	White	T2	N3	M1	No	No	No	0	40	Positive	Negative	Positive	11	77	Widowed
Female	White	T2	N2	M1	Yes	No	No	0	35	Positive	Positive	Negative	11	69	Married
Female	White	T4	N2	M1	No	Yes	No	0	11	Positive	Positive	Positive	1	55	Single
Female	White	T1	N0	M1	No	No	Yes	2	14	Negative	Negative	Negative	10	65	Married
Female	Asian or Pacific Islander	T3	N1	M1	Yes	Yes	Yes	0	94	Positive	Positive	Positive	10	36	Married
Female	Black	T3	N2	M1	Yes	No	Yes	0	70	Positive	Positive	Negative	10	30	Single
Female	White	T3	N1	M1	No	No	Yes	1	68	Positive	Positive	Negative	10	57	Married
Female	White	T3	N1	M1	Yes	Yes	No	0	63	Positive	Positive	Negative	10	46	Married
Female	Asian or Pacific Islander	T4	N0	M1	No	Yes	No	0	70	Positive	Positive	Positive	10	85	Widowed
Female	Asian or Pacific Islander	T3	N1	M1	No	No	Yes	0	90	Negative	Negative	Positive	11	48	Married
Female	White	T4	N1	M1	No	No	Yes	0	80	Negative	Negative	Negative	9	54	Married
Female	White	T4	N1	M1	Yes	No	Yes	1	140	Positive	Positive	Negative	9	59	Divorced
Female	White	T4	N1	M1	No	Yes	Yes	1	61	Positive	Positive	Negative	11	81	Single
Female	White	T3	N1	M1	Yes	Yes	Yes	0	81	Negative	Negative	Positive	9	45	Married
Female	American Indian/Alaska Native	T2	N2	M1	Yes	No	Yes	3	45	Negative	Negative	Negative	10	63	Widowed
Female	White	T4	N0	M1	No	No	Yes	1	251	Negative	Negative	Negative	1	64	Single
Female	Asian or Pacific Islander	T4	N3	M1	No	Yes	Yes	1	85	Negative	Negative	Negative	9	37	Married
Female	Black	T2	N2	M1	Yes	Yes	Yes	1	24	Positive	Positive	Positive	16	29	Married
Female	White	T2	N0	M1	No	Yes	No	0	50	Positive	Positive	Negative	8	55	Single
Female	White	T2	N0	M1	No	Yes	No	0	41	Positive	Positive	Negative	8	56	Single
Female	Asian or Pacific Islander	T4	N3	M1	Yes	Yes	Yes	0	90	Positive	Positive	Negative	9	42	Single
Female	Black	T2	N0	M1	Yes	Yes	Yes	1	49	Negative	Negative	Negative	8	49	Married
Female	White	T4	N3	M1	No	No	Yes	0	91	Positive	Positive	Negative	7	73	Divorced
Female	White	T4	N1	M1	No	No	Yes	0	89	Positive	Positive	Negative	8	39	Single
Female	White	T2	N3	M1	Yes	Yes	Yes	0	42	Positive	Positive	Negative	8	32	Single
Female	White	T2	N1	M1	No	No	Yes	0	48	Positive	Positive	Negative	7	60	Single
Female	White	T2	N3	M1	No	Yes	Yes	0	50	Positive	Negative	Positive	8	67	Single
Female	White	T2	N1	M1	Yes	Yes	Yes	0	25	Negative	Negative	Negative	7	46	Married
Female	Black	T1	N3	M1	No	No	Yes	0	16	Positive	Positive	Negative	7	61	Single
Female	White	T3	N1	M1	No	No	Yes	0	59	Positive	Positive	Positive	6	48	Single
Female	White	T2	N1	M1	No	Yes	Yes	0	27	Positive	Positive	Negative	2	70	Married
Female	White	T2	N0	M1	No	Yes	Yes	2	40	Positive	Positive	Negative	6	47	Single
Female	White	T2	N1	M1	No	No	Yes	0	42	Positive	Negative	Negative	5	59	Married
Female	White	T3	N2	M1	No	No	Yes	0	91	Positive	Positive	Negative	6	41	Married
Female	White	T2	N0	M1	Yes	Yes	No	1	26	Positive	Positive	Negative	9	52	Widowed
Female	White	T4	N1	M1	No	No	No	1	34	Positive	Positive	Negative	8	69	Married
Female	White	T2	N1	M1	No	Yes	Yes	2	42	Positive	Positive	Negative	6	58	Married
Female	White	T4	N3	M1	No	Yes	Yes	1	100	Positive	Negative	Negative	4	59	Married
Female	Asian or Pacific Islander	T2	N1	M1	No	No	No	1	48	Positive	Positive	Positive	6	35	Married
Female	White	T4	N1	M1	No	No	Yes	1	110	Positive	Positive	Negative	5	54	Single
Female	Asian or Pacific Islander	T4	N1	M1	No	No	Yes	0	98	Positive	Positive	Negative	5	61	Married
Female	White	T2	N1	M1	No	No	No	1	30	Positive	Positive	Negative	6	85	Widowed
Female	White	T3	N0	M1	No	No	No	1	55	Positive	Positive	Negative	5	43	Married
Female	White	T3	N3	M1	No	Yes	No	0	60	Negative	Negative	Negative	1	73	Widowed
Female	Black	T3	N1	M1	No	No	Yes	1	72	Negative	Negative	Positive	5	44	Single
Female	White	T3	N1	M1	Yes	No	Yes	0	63	Positive	Positive	Negative	4	59	Married
Female	White	T3	N1	M1	No	Yes	Yes	1	78	Positive	Positive	Negative	5	68	Single
Female	White	T2	N1	M1	Yes	No	No	0	40	Positive	Positive	Negative	4	32	Married
Female	White	T2	N0	M1	No	No	Yes	1	24	Positive	Positive	Negative	4	63	Married
Female	White	T2	N1	M1	No	No	Yes	0	25	Positive	Positive	Negative	4	70	Divorced
Female	White	T2	N1	M1	No	No	No	1	40	Positive	Positive	Negative	4	64	Single
Female	American Indian/Alaska Native	T4	N3	M1	Yes	No	Yes	1	20	Positive	Positive	Negative	4	72	Married
Female	White	T3	N2	M1	No	No	Yes	1	95	Positive	Positive	Negative	4	41	Married
Female	White	T3	N1	M1	No	No	Yes	6	55	Positive	Positive	Positive	4	54	Married
Female	White	T3	N0	M1	No	No	Yes	0	70	Negative	Negative	Positive	3	69	Married
Female	White	T3	N1	M1	No	Yes	Yes	0	120	Positive	Positive	Negative	2	59	Married
Female	White	T1	N0	M1	No	No	No	1	14	Positive	Positive	Negative	2	85	Widowed
Female	Asian or Pacific Islander	T2	N1	M1	No	No	Yes	0	43	Positive	Negative	Positive	2	43	Separated
Female	White	T0	N0	M1	No	No	No	3	0	Positive	Positive	Negative	1	75	Married
Female	White	T3	N1	M1	Yes	Yes	Yes	0	55	Positive	Negative	Positive	1	49	Unmarried or Domestic Partner
Female	White	T1	N0	M1	No	Yes	Yes	0	16	Positive	Positive	Negative	1	59	Single
Female	White	T3	N2	M1	No	No	Yes	0	80	Positive	Negative	Negative	1	64	Unmarried or Domestic Partner
Female	White	T2	N3	M1	Yes	No	Yes	0	49	Positive	Negative	Negative	1	79	Married
Female	White	T4	N1	M1	No	No	No	0	92	Negative	Negative	Positive	1	51	Married
Female	White	T2	N1	M1	No	No	Yes	0	42	Positive	Positive	Negative	0	75	Married
Female	White	T2	N1	M1	Yes	Yes	Yes	1	21	Positive	Positive	Positive	0	51	Married
Female	Asian or Pacific Islander	T3	N3	M1	No	No	Yes	0	133	Negative	Negative	Positive	0	44	Divorced
Female	White	T4	N0	M1	No	No	Yes	2	24	Positive	Positive	Negative	0	41	Single
Female	White	T1	N0	M1	No	No	Yes	2	12	Positive	Positive	Negative	12	62	Married
Female	White	T2	N0	M1	Yes	Yes	Yes	1	35	Positive	Positive	Positive	23	62	Married
Female	White	T2	N1	M1	No	Yes	Yes	1	26	Positive	Positive	Negative	21	75	Widowed
Female	White	T1	N1	M1	Yes	Yes	Yes	1	20	Positive	Positive	Negative	17	44	Married
Female	White	T2	N1	M1	No	No	Yes	1	25	Positive	Positive	Positive	6	74	Married
Female	White	T3	N3	M1	No	Yes	Yes	2	57	Positive	Negative	Negative	5	73	Single
Female	White	T4	N3	M1	No	No	Yes	1	200	Negative	Negative	Negative	5	66	Single
Female	White	T4	N3	M1	No	No	Yes	1	56	Negative	Negative	Positive	2	70	Married
Female	White	T4	N1	M1	Yes	No	Yes	1	116	Negative	Negative	Negative	15	71	Married
Female	White	T4	N3	M1	No	No	No	0	120	Positive	Negative	Negative	0	85	Widowed
Female	White	T2	N0	M1	Yes	No	Yes	1	27	Positive	Positive	Negative	13	56	Married
Female	White	T2	N3	M1	No	No	Yes	1	41	Positive	Positive	Positive	23	49	Divorced
Female	White	T2	N0	M1	No	No	Yes	1	29	Positive	Negative	Negative	15	59	Married
Female	White	T3	N1	M1	Yes	Yes	Yes	0	76	Negative	Negative	Positive	10	46	Married
Female	White	T2	N0	M1	Yes	Yes	Yes	1	41	Negative	Negative	Negative	5	65	Married
Female	White	T4	N0	M1	Yes	Yes	Yes	0	36	Positive	Positive	Positive	4	71	Widowed
Female	White	T1	N0	M1	Yes	No	No	3	9	Positive	Positive	Negative	21	53	Married
Female	White	T3	N1	M1	No	No	Yes	0	70	Negative	Negative	Negative	4	45	Divorced
Female	White	T3	N0	M1	No	No	Yes	1	56	Negative	Negative	Negative	4	45	Divorced
Female	White	T4	N1	M1	Yes	Yes	Yes	0	108	Positive	Negative	Negative	15	66	Widowed
Female	White	T2	N0	M1	No	Yes	Yes	1	46	Positive	Positive	Negative	19	82	Married
Female	White	T3	N0	M1	Yes	No	Yes	2	87	Positive	Negative	Negative	19	55	Divorced
Female	White	T2	N3	M1	No	No	Yes	0	35	Positive	Positive	Negative	8	67	Married
Female	White	T0	N0	M1	No	Yes	Yes	4	0	Positive	Positive	Positive	16	74	Married
Female	Asian or Pacific Islander	T3	N1	M1	No	No	Yes	2	84	Positive	Positive	Negative	13	59	Separated
Female	White	T2	N1	M1	No	Yes	Yes	0	34	Positive	Positive	Negative	13	38	Married
Female	White	T2	N1	M1	No	No	Yes	0	22	Positive	Positive	Negative	16	53	Married
Female	White	T3	N3	M1	Yes	Yes	Yes	0	57	Positive	Positive	Negative	19	43	Married
Female	White	T2	N1	M1	No	No	Yes	1	40	Negative	Negative	Negative	18	68	Married
Female	White	T2	N1	M1	No	No	Yes	1	36	Positive	Positive	Negative	20	60	Married
Female	White	T4	N1	M1	No	No	Yes	0	130	Positive	Negative	Negative	1	53	Married
Female	Asian or Pacific Islander	T2	N1	M1	No	Yes	Yes	0	27	Negative	Negative	Negative	20	64	Divorced
Female	White	T1	N1	M1	No	No	Yes	2	14	Negative	Negative	Negative	11	85	Married
Female	White	T1	N1	M1	No	No	Yes	1	14	Positive	Positive	Negative	13	31	Separated
Female	White	T2	N1	M1	No	No	Yes	0	43	Positive	Positive	Negative	22	61	Married
Female	White	T1	N3	M1	Yes	Yes	Yes	0	19	Positive	Positive	Negative	16	56	Married
Female	White	T2	N3	M1	Yes	Yes	No	0	30	Positive	Positive	Negative	19	48	Single
Female	White	T4	N1	M1	No	Yes	Yes	0	129	Positive	Negative	Negative	19	62	Married
Female	White	T4	N1	M1	Yes	Yes	Yes	0	48	Positive	Positive	Negative	16	41	Single
Female	White	T3	N3	M1	Yes	Yes	Yes	1	52	Positive	Positive	Positive	17	65	Single
Female	White	T1	N1	M1	No	No	Yes	1	20	Positive	Positive	Negative	18	82	Widowed
Female	White	T4	N1	M1	No	Yes	Yes	2	72	Positive	Positive	Negative	23	71	Married
Female	Asian or Pacific Islander	T3	N1	M1	Yes	No	Yes	1	129	Positive	Positive	Negative	20	52	Married
Female	White	T2	N1	M1	No	No	Yes	0	28	Positive	Negative	Negative	14	52	Divorced
Female	White	T2	N1	M1	No	Yes	Yes	0	30	Negative	Negative	Positive	6	64	Married
Female	White	T4	N3	M1	No	No	Yes	1	200	Positive	Positive	Positive	6	72	Married
Female	White	T3	N1	M1	Yes	No	No	2	58	Positive	Positive	Negative	18	44	Divorced
Female	White	T2	N0	M1	Yes	Yes	Yes	2	30	Negative	Negative	Positive	18	29	Married
Female	White	T4	N3	M1	No	No	Yes	1	65	Positive	Positive	Negative	18	49	Divorced
Female	White	T2	N3	M1	No	Yes	Yes	1	34	Positive	Positive	Negative	19	41	Divorced
Female	White	T3	N1	M1	Yes	Yes	Yes	0	90	Positive	Positive	Negative	23	43	Single
Female	White	T3	N3	M1	No	No	Yes	0	80	Positive	Positive	Negative	20	48	Married
Female	White	T4	N1	M1	No	No	Yes	0	56	Positive	Positive	Negative	23	67	Single
Female	White	T2	N1	M1	Yes	No	Yes	0	38	Positive	Positive	Positive	21	49	Divorced
Female	White	T3	N3	M1	Yes	No	Yes	0	69	Negative	Negative	Negative	19	83	Married
Female	Asian or Pacific Islander	T3	N3	M1	No	No	No	1	55	Positive	Positive	Negative	14	39	Married
Female	White	T4	N1	M1	No	No	No	0	22	Positive	Positive	Negative	1	61	Widowed
Male	White	T2	N1	M1	No	No	Yes	2	40	Positive	Positive	Negative	17	75	Married
Female	White	T2	N1	M1	Yes	Yes	Yes	0	49	Negative	Negative	Negative	9	53	Divorced
Female	White	T3	N0	M1	No	No	No	2	70	Positive	Positive	Negative	2	50	Divorced
Female	White	T4	N0	M1	No	No	No	1	57	Positive	Positive	Negative	4	85	Widowed
Female	White	T3	N2	M1	Yes	Yes	Yes	0	55	Positive	Negative	Negative	14	33	Married
Female	American Indian/Alaska Native	T2	N0	M1	No	No	No	0	34	Positive	Positive	Negative	7	66	Married
Female	White	T2	N3	M1	Yes	Yes	Yes	0	26	Positive	Positive	Negative	10	66	Married
Female	White	T3	N3	M1	Yes	No	Yes	0	84	Negative	Positive	Negative	11	47	Divorced
Female	White	T2	N2	M1	Yes	No	Yes	2	32	Positive	Positive	Negative	13	67	Married
Female	White	T2	N0	M1	No	No	Yes	0	21	Positive	Positive	Negative	13	73	Widowed
Female	White	T2	N1	M1	Yes	No	Yes	1	34	Positive	Positive	Negative	19	71	Married
Female	White	T4	N1	M1	No	No	Yes	0	43	Positive	Positive	Negative	11	58	Married
Female	White	T3	N1	M1	No	No	Yes	1	65	Positive	Positive	Negative	11	73	Married
Female	White	T1	N0	M1	Yes	No	Yes	1	11	Positive	Negative	Negative	3	69	Married
Female	White	T1	N0	M1	Yes	Yes	Yes	1	19	Positive	Positive	Negative	15	67	Married
Female	White	T2	N1	M1	Yes	No	Yes	0	50	Positive	Positive	Negative	16	35	Married
Female	White	T2	N1	M1	Yes	Yes	Yes	2	22	Negative	Negative	Negative	13	45	Unmarried or Domestic Partner
Female	White	T1	N1	M1	No	No	Yes	2	15	Positive	Positive	Negative	1	70	Married
Female	White	T3	N1	M1	No	No	Yes	1	100	Positive	Positive	Positive	2	64	Married
Female	White	T3	N3	M1	No	Yes	No	0	55	Negative	Negative	Positive	4	58	Married
Female	White	T2	N1	M1	No	No	Yes	0	43	Positive	Positive	Negative	3	75	Widowed
Female	White	T4	N1	M1	No	Yes	Yes	0	122	Positive	Positive	Negative	2	65	Married
Female	White	T3	N0	M1	No	Yes	Yes	1	53	Positive	Positive	Negative	5	85	Married
Female	White	T4	N1	M1	Yes	No	Yes	0	90	Negative	Negative	Negative	6	54	Single
Female	White	T3	N1	M1	No	No	Yes	0	76	Positive	Negative	Positive	0	62	Single
Female	White	T4	N3	M1	No	No	Yes	0	80	Positive	Positive	Negative	1	84	Widowed
Female	White	T2	N1	M1	Yes	Yes	Yes	2	41	Positive	Positive	Positive	11	50	Married
Female	White	T2	N1	M1	No	No	No	0	40	Positive	Positive	Positive	9	50	Divorced
Female	Asian or Pacific Islander	T2	N3	M1	Yes	Yes	Yes	2	47	Positive	Positive	Negative	6	50	Married
Female	White	T4	N1	M1	Yes	Yes	Yes	0	34	Positive	Positive	Positive	11	36	Married
Female	White	T3	N3	M1	No	No	Yes	0	51	Positive	Positive	Positive	10	40	Separated
Female	White	T2	N2	M1	Yes	No	No	0	42	Positive	Negative	Negative	6	85	Widowed
Female	White	T2	N3	M1	No	No	No	2	24	Positive	Negative	Positive	1	69	Single
Female	White	T3	N1	M1	Yes	Yes	Yes	1	58	Positive	Positive	Negative	4	42	Married
Female	White	T2	N2	M1	No	No	Yes	0	30	Positive	Positive	Negative	7	61	Married
Female	White	T3	N3	M1	No	No	Yes	1	75	Positive	Positive	Negative	5	31	Married
Female	White	T3	N1	M1	Yes	Yes	Yes	1	102	Positive	Positive	Negative	4	56	Married
Male	White	T2	N1	M1	No	No	No	1	35	Positive	Positive	Negative	0	75	Married
Female	White	T1	N0	M1	No	Yes	Yes	2	15	Positive	Positive	Negative	9	41	Married
Female	White	T3	N0	M1	No	No	No	1	88	Positive	Positive	Negative	4	44	Married
Female	White	T1	N1	M1	No	No	No	0	14	Positive	Positive	Negative	5	78	Widowed
Female	White	T4	N2	M1	No	No	Yes	0	51	Positive	Negative	Positive	3	30	Married
Female	White	T1	N0	M1	No	Yes	Yes	1	9	Positive	Positive	Negative	0	63	Divorced
Female	White	T4	N1	M1	Yes	No	Yes	1	36	Positive	Positive	Negative	5	68	Divorced
Female	White	T3	N1	M1	No	No	Yes	1	53	Negative	Negative	Positive	0	60	Married
Female	White	T3	N1	M1	No	No	No	0	51	Positive	Positive	Negative	0	75	Married
Female	White	T2	N0	M1	Yes	Yes	Yes	1	42	Positive	Positive	Negative	2	42	Married
Female	White	T2	N1	M1	Yes	Yes	Yes	1	40	Positive	Positive	Negative	7	60	Married
Female	White	T4	N3	M1	No	No	Yes	0	50	Negative	Negative	Positive	10	64	Single
Female	White	T2	N1	M1	Yes	No	Yes	1	32	Positive	Positive	Positive	8	75	Divorced
Female	White	T1	N1	M1	No	Yes	Yes	0	20	Positive	Positive	Negative	7	40	Single
Female	White	T2	N0	M1	Yes	Yes	No	1	30	Positive	Positive	Negative	8	39	Separated
Male	White	T4	N1	M1	Yes	Yes	No	0	110	Positive	Positive	Negative	6	82	Widowed
Female	White	T1	N3	M1	Yes	Yes	Yes	1	20	Positive	Positive	Negative	3	50	Married
Female	White	T1	N3	M1	No	No	Yes	0	11	Positive	Positive	Positive	20	67	Married
Female	White	T2	N0	M1	No	No	No	1	40	Positive	Negative	Negative	8	85	Widowed
Female	White	T2	N0	M1	Yes	Yes	Yes	2	33	Positive	Positive	Negative	9	77	Divorced
Female	White	T1	N0	M1	No	No	Yes	1	18	Positive	Positive	Negative	14	62	Married
Female	White	T2	N0	M1	No	No	Yes	0	25	Positive	Positive	Negative	0	68	Married
Female	Black	T1	N0	M1	No	No	Yes	1	7	Negative	Negative	Negative	16	77	Divorced
Female	Black	T2	N1	M1	Yes	No	Yes	1	37	Negative	Negative	Negative	18	65	Single
Female	White	T2	N0	M1	No	No	No	1	21	Positive	Positive	Negative	10	71	Single
Female	Black	T4	N3	M1	Yes	No	Yes	2	110	Positive	Positive	Positive	7	54	Married
Female	Black	T4	N2	M1	No	No	Yes	0	165	Positive	Negative	Negative	5	69	Single
Female	White	T1	N0	M1	No	No	Yes	1	10	Positive	Positive	Positive	15	70	Widowed
Female	Black	T1	N0	M1	Yes	Yes	No	1	7	Positive	Positive	Negative	13	70	Married
Female	White	T3	N0	M1	Yes	Yes	Yes	1	58	Positive	Positive	Negative	19	64	Single
Female	Black	T4	N3	M1	No	No	Yes	0	47	Positive	Positive	Negative	4	74	Divorced
Female	White	T2	N1	M1	No	No	Yes	0	28	Positive	Positive	Negative	21	77	Married
Female	Asian or Pacific Islander	T3	N0	M1	No	No	Yes	2	51	Positive	Positive	Negative	13	54	Widowed
Female	Black	T2	N3	M1	No	No	No	0	38	Positive	Positive	Positive	4	78	Single
Female	Black	T4	N1	M1	No	No	Yes	1	90	Positive	Positive	Negative	15	59	Widowed
Female	Black	T2	N0	M1	No	Yes	No	1	32	Positive	Negative	Negative	0	77	Divorced
Female	White	T3	N1	M1	No	Yes	Yes	0	56	Positive	Positive	Negative	1	75	Divorced
Female	Asian or Pacific Islander	T1	N1	M1	No	Yes	Yes	0	10	Positive	Negative	Negative	20	60	Married
Female	White	T4	N1	M1	No	No	Yes	0	75	Positive	Positive	Negative	22	57	Divorced
Female	Black	T4	N1	M1	No	No	Yes	0	37	Negative	Positive	Positive	23	64	Single
Female	White	T4	N2	M1	No	No	Yes	0	130	Positive	Positive	Positive	4	70	Married
Female	White	T2	N0	M1	No	Yes	No	0	23	Positive	Negative	Positive	4	57	Single
Female	Black	T2	N1	M1	Yes	No	Yes	1	30	Positive	Positive	Positive	21	36	Married
Female	White	T2	N0	M1	No	No	Yes	1	36	Positive	Positive	Negative	22	68	Single
Female	Black	T1	N1	M1	No	No	Yes	1	19	Positive	Positive	Negative	21	69	Widowed
Female	Black	T2	N1	M1	No	No	Yes	0	50	Positive	Positive	Negative	19	54	Widowed
Female	White	T2	N1	M1	No	Yes	Yes	0	41	Positive	Positive	Negative	7	75	Widowed
Female	Black	T1	N3	M1	No	No	Yes	0	20	Negative	Negative	Negative	18	59	Married
Female	White	T2	N1	M1	No	No	No	1	25	Positive	Positive	Positive	22	70	Married
Female	White	T4	N3	M1	No	No	No	0	28	Positive	Positive	Positive	7	47	Widowed
Female	Black	T4	N3	M1	Yes	No	Yes	0	90	Positive	Negative	Negative	18	62	Divorced
Female	White	T1	N0	M1	Yes	No	No	1	3	Positive	Negative	Negative	17	63	Married
Female	White	T2	N1	M1	No	No	Yes	0	33	Positive	Positive	Negative	21	66	Married
Female	Black	T2	N1	M1	No	No	Yes	0	24	Positive	Positive	Negative	21	49	Single
Female	White	T4	N1	M1	No	No	Yes	1	54	Positive	Positive	Negative	17	54	Married
Female	Black	T3	N1	M1	No	No	No	1	70	Positive	Positive	Positive	22	68	Divorced
Female	Black	T2	N1	M1	Yes	Yes	Yes	0	28	Positive	Positive	Negative	21	41	Married
Female	Black	T2	N1	M1	Yes	Yes	Yes	1	25	Positive	Positive	Negative	22	31	Single
Female	Black	T4	N2	M1	No	Yes	Yes	1	100	Positive	Positive	Negative	7	44	Single
Female	Black	T2	N1	M1	No	No	Yes	2	50	Positive	Negative	Positive	21	63	Single
Female	White	T4	N1	M1	No	No	Yes	0	39	Negative	Negative	Negative	9	59	Married
Female	White	T2	N1	M1	No	No	Yes	1	34	Negative	Negative	Negative	10	62	Married
Female	Black	T2	N1	M1	No	Yes	Yes	0	34	Negative	Negative	Negative	15	27	Single
Female	Black	T3	N3	M1	Yes	No	Yes	0	58	Positive	Positive	Positive	14	25	Single
Female	White	T4	N3	M1	No	Yes	Yes	0	58	Negative	Negative	Negative	4	36	Married
Female	Black	T4	N3	M1	No	Yes	Yes	2	52	Negative	Positive	Positive	17	64	Married
Female	White	T4	N1	M1	Yes	Yes	Yes	1	89	Negative	Negative	Negative	12	35	Married
Female	White	T4	N1	M1	No	Yes	Yes	0	82	Negative	Negative	Negative	4	69	Divorced
Female	White	T2	N1	M1	No	No	Yes	1	45	Positive	Positive	Negative	14	62	Married
Female	Black	T3	N1	M1	Yes	No	Yes	0	56	Negative	Negative	Positive	16	47	Married
Female	Black	T2	N3	M1	No	No	Yes	0	42	Positive	Positive	Negative	15	37	Single
Female	Black	T4	N1	M1	Yes	No	Yes	5	57	Positive	Positive	Positive	19	60	Married
Female	Black	T3	N1	M1	No	Yes	Yes	0	80	Positive	Positive	Positive	19	37	Single
Female	Black	T3	N3	M1	No	No	Yes	0	55	Negative	Negative	Positive	4	52	Single
Female	White	T2	N1	M1	No	Yes	Yes	1	43	Positive	Positive	Negative	9	45	Married
Female	White	T3	N1	M1	Yes	No	Yes	2	65	Positive	Positive	Positive	20	55	Married
Male	Black	T2	N3	M1	No	No	Yes	0	40	Positive	Positive	Positive	23	59	Married
Female	Black	T4	N1	M1	No	No	Yes	1	100	Positive	Positive	Negative	20	55	Single
Female	Black	T4	N0	M1	Yes	No	Yes	1	180	Positive	Positive	Negative	22	33	Separated
Female	Black	T4	N0	M1	No	No	Yes	0	26	Positive	Positive	Negative	9	64	Widowed
Female	Black	T4	N1	M1	No	No	Yes	0	34	Positive	Positive	Negative	17	42	Single
Female	Black	T4	N1	M1	No	No	Yes	1	80	Negative	Negative	Negative	11	48	Single
Female	White	T4	N3	M1	Yes	Yes	Yes	0	80	Positive	Positive	Positive	23	54	Married
Female	Black	T4	N0	M1	Yes	Yes	Yes	2	68	Positive	Positive	Negative	9	47	Single
Female	Black	T3	N0	M1	Yes	Yes	Yes	0	60	Positive	Negative	Negative	15	71	Divorced
Female	Black	T2	N0	M1	No	No	Yes	1	50	Negative	Negative	Negative	14	63	Married
Female	White	T2	N0	M1	Yes	No	Yes	1	38	Negative	Negative	Positive	14	48	Unmarried or Domestic Partner
Female	Black	T4	N1	M1	No	No	No	1	60	Positive	Negative	Negative	5	85	Widowed
Female	Black	T2	N1	M1	No	No	Yes	3	46	Negative	Negative	Negative	9	57	Single
Female	White	T4	N1	M1	No	No	Yes	1	100	Positive	Positive	Negative	14	81	Married
Female	White	T2	N0	M1	No	Yes	Yes	1	23	Positive	Negative	Positive	15	56	Married
Female	Black	T1	N0	M1	No	No	Yes	1	19	Positive	Negative	Negative	8	61	Single
Female	White	T2	N1	M1	No	No	No	0	25	Negative	Negative	Negative	4	53	Unmarried or Domestic Partner
Female	Black	T4	N1	M1	No	Yes	Yes	0	55	Positive	Positive	Negative	7	58	Married
Female	Black	T4	N1	M1	Yes	Yes	Yes	1	142	Negative	Negative	Negative	10	75	Single
Female	Black	T4	N2	M1	No	No	Yes	0	77	Negative	Negative	Negative	10	66	Single
Female	White	T1	N2	M1	Yes	Yes	Yes	1	14	Positive	Positive	Negative	14	60	Married
Female	White	T2	N1	M1	No	Yes	Yes	0	50	Positive	Positive	Negative	20	63	Divorced
Female	Black	T4	N3	M1	No	No	No	1	140	Positive	Negative	Negative	13	52	Single
Female	White	T3	N3	M1	No	No	No	0	80	Positive	Positive	Negative	13	81	Divorced
Female	Black	T3	N1	M1	Yes	Yes	Yes	0	63	Negative	Positive	Positive	14	46	Married
Female	White	T2	N0	M1	Yes	No	Yes	1	30	Negative	Negative	Negative	21	55	Divorced
Female	Black	T2	N0	M1	Yes	No	Yes	1	30	Positive	Positive	Negative	22	43	Single
Female	White	T1	N0	M1	Yes	Yes	No	1	11	Positive	Positive	Negative	20	73	Married
Female	Asian or Pacific Islander	T1	N0	M1	Yes	No	No	1	5	Positive	Negative	Negative	20	61	Divorced
Female	Asian or Pacific Islander	T1	N0	M1	Yes	Yes	No	1	13	Positive	Positive	Negative	16	62	Married
Female	Black	T2	N1	M1	Yes	No	Yes	0	22	Positive	Negative	Negative	20	52	Single
Female	White	T2	N0	M1	Yes	No	Yes	2	40	Negative	Negative	Negative	17	73	Married
Female	Black	T1	N1	M1	No	Yes	Yes	0	16	Positive	Positive	Negative	23	41	Single
Female	White	T2	N0	M1	No	No	No	1	23	Positive	Positive	Negative	19	85	Widowed
Female	Black	T0	N1	M1	No	No	Yes	2	0	Negative	Negative	Negative	13	64	Widowed
Female	Black	T2	N1	M1	No	No	No	1	44	Positive	Positive	Negative	18	54	Divorced
Female	Black	T1	N2	M1	Yes	Yes	Yes	0	16	Positive	Positive	Negative	16	67	Single
Female	Black	T4	N1	M1	No	No	Yes	2	40	Negative	Negative	Positive	14	59	Married
Female	White	T1	N3	M1	No	Yes	Yes	1	19	Positive	Negative	Negative	13	85	Married
Female	White	T2	N0	M1	No	No	Yes	1	30	Positive	Positive	Negative	10	61	Married
Female	White	T4	N0	M1	No	Yes	Yes	1	41	Positive	Positive	Negative	6	61	Married
Female	White	T2	N2	M1	Yes	No	Yes	0	23	Positive	Positive	Negative	17	61	Married
Female	White	T3	N1	M1	No	No	Yes	0	110	Positive	Positive	Negative	18	72	Married
Female	White	T4	N3	M1	Yes	No	Yes	0	110	Negative	Negative	Positive	12	52	Single
Female	Black	T2	N2	M1	No	No	Yes	1	45	Negative	Negative	Negative	13	68	Divorced
Female	White	T2	N1	M1	No	No	Yes	0	40	Negative	Negative	Negative	9	50	Married
Female	White	T1	N1	M1	Yes	Yes	No	1	16	Positive	Positive	Negative	12	68	Widowed
Female	Black	T1	N0	M1	Yes	No	Yes	1	15	Positive	Positive	Negative	20	53	Married
Female	White	T1	N1	M1	No	No	Yes	0	8	Positive	Negative	Negative	18	58	Divorced
Female	Black	T4	N1	M1	No	No	Yes	1	57	Positive	Negative	Positive	1	54	Single
Female	Black	T4	N1	M1	No	No	No	0	62	Negative	Negative	Negative	0	57	Married
Female	Black	T2	N1	M1	No	Yes	Yes	0	33	Positive	Negative	Negative	15	65	Married
Female	Black	T3	N1	M1	No	No	No	1	64	Positive	Positive	Negative	16	85	Widowed
Female	Black	T4	N2	M1	No	No	Yes	2	38	Positive	Positive	Negative	13	76	Divorced
Female	Asian or Pacific Islander	T2	N0	M1	No	No	No	0	34	Positive	Positive	Negative	7	56	Widowed
Female	Asian or Pacific Islander	T4	N1	M1	No	No	Yes	0	46	Negative	Negative	Negative	5	60	Married
Female	Black	T4	N1	M1	No	No	Yes	2	104	Positive	Positive	Negative	6	59	Married
Female	White	T4	N3	M1	No	No	Yes	1	30	Positive	Negative	Positive	11	43	Married
Female	White	T2	N1	M1	No	No	Yes	0	38	Positive	Positive	Positive	5	67	Divorced
Female	White	T2	N3	M1	No	No	Yes	1	30	Negative	Negative	Negative	6	47	Married
Female	Asian or Pacific Islander	T3	N0	M1	No	No	Yes	0	55	Positive	Negative	Negative	7	75	Married
Female	White	T3	N1	M1	No	No	Yes	2	54	Positive	Positive	Negative	18	58	Widowed
Female	Asian or Pacific Islander	T2	N3	M1	No	Yes	Yes	0	35	Positive	Positive	Positive	17	58	Separated
Female	Asian or Pacific Islander	T3	N3	M1	Yes	Yes	Yes	0	70	Negative	Positive	Positive	4	51	Married
Female	Black	T2	N2	M1	No	No	Yes	1	26	Positive	Positive	Negative	6	49	Separated
Female	White	T3	N1	M1	No	No	No	0	120	Positive	Positive	Positive	11	45	Married
Female	White	T2	N1	M1	No	No	No	0	30	Positive	Negative	Positive	11	45	Married
Female	Black	T1	N0	M1	No	Yes	No	0	17	Positive	Negative	Positive	0	74	Married
Female	Asian or Pacific Islander	T1	N1	M1	No	No	Yes	0	11	Negative	Negative	Negative	3	78	Widowed
Female	White	T2	N1	M1	No	Yes	Yes	0	33	Negative	Negative	Negative	2	51	Married
Female	Black	T2	N3	M1	No	No	Yes	0	50	Negative	Negative	Positive	11	44	Single
Female	Black	T2	N1	M1	No	No	Yes	0	49	Positive	Negative	Negative	2	75	Separated
Female	White	T4	N1	M1	No	No	Yes	2	100	Positive	Negative	Negative	15	65	Divorced
Female	Black	T4	N2	M1	No	No	Yes	2	33	Positive	Positive	Negative	10	69	Single
Female	Black	T4	N1	M1	No	Yes	Yes	0	60	Positive	Positive	Negative	10	48	Married
Female	Black	T2	N1	M1	No	No	Yes	0	37	Positive	Negative	Negative	2	68	Divorced
Female	Black	T2	N1	M1	No	No	Yes	0	39	Positive	Positive	Negative	3	66	Single
Female	Black	T3	N3	M1	No	Yes	Yes	0	79	Negative	Negative	Negative	4	41	Single
Female	Black	T3	N3	M1	No	Yes	Yes	0	85	Negative	Negative	Negative	4	41	Single
Female	White	T2	N1	M1	No	No	No	0	39	Positive	Positive	Negative	2	72	Widowed
Female	Black	T3	N1	M1	No	No	Yes	0	100	Positive	Positive	Negative	15	57	Divorced
Female	White	T2	N1	M1	No	No	Yes	1	25	Positive	Negative	Positive	3	68	Widowed
Female	White	T2	N1	M1	No	No	Yes	0	38	Positive	Positive	Negative	9	42	Married
Female	Asian or Pacific Islander	T2	N1	M1	Yes	Yes	Yes	1	32	Negative	Negative	Negative	2	52	Married
Female	White	T1	N3	M1	No	No	Yes	1	15	Positive	Positive	Negative	2	63	Divorced
Female	Black	T2	N0	M1	No	No	Yes	0	42	Positive	Positive	Negative	2	59	Single
Female	White	T1	N0	M1	No	Yes	Yes	2	10	Positive	Negative	Negative	9	65	Married
Female	White	T3	N1	M1	Yes	Yes	Yes	0	100	Negative	Negative	Positive	8	50	Single
Female	Black	T4	N1	M1	No	No	Yes	1	77	Negative	Negative	Negative	4	31	Single
Female	White	T1	N1	M1	No	No	Yes	1	12	Positive	Positive	Negative	4	68	Married
Female	White	T3	N1	M1	No	No	Yes	0	99	Positive	Positive	Negative	3	38	Married
Female	White	T4	N2	M1	No	No	Yes	1	180	Positive	Positive	Negative	8	56	Divorced
Female	Black	T3	N1	M1	No	No	Yes	0	55	Negative	Negative	Negative	2	49	Single
Female	White	T2	N1	M1	No	Yes	Yes	0	28	Positive	Positive	Negative	5	82	Married
Female	Black	T4	N3	M1	No	No	Yes	0	82	Positive	Negative	Negative	3	59	Single
Female	Black	T2	N1	M1	No	No	Yes	0	30	Positive	Positive	Negative	2	54	Married
Female	Black	T4	N3	M1	No	No	Yes	0	29	Negative	Negative	Negative	0	46	Single
Female	Black	T2	N1	M1	No	No	Yes	0	50	Positive	Positive	Negative	3	69	Divorced
Female	White	T2	N1	M1	Yes	Yes	Yes	0	42	Positive	Positive	Negative	7	35	Married
Female	White	T4	N2	M1	No	No	Yes	0	49	Positive	Negative	Negative	7	71	Widowed
Female	Black	T4	N2	M1	No	No	Yes	1	30	Positive	Negative	Positive	7	58	Single
Female	White	T2	N3	M1	No	No	Yes	2	38	Positive	Positive	Negative	5	80	Widowed
Female	Black	T1	N1	M1	Yes	No	Yes	1	13	Positive	Positive	Negative	6	70	Divorced
Female	White	T1	N0	M1	No	Yes	Yes	1	11	Positive	Positive	Negative	4	41	Married
Female	White	T4	N1	M1	No	No	No	1	54	Positive	Positive	Negative	2	82	Married
Female	Black	T4	N1	M1	Yes	No	Yes	1	36	Negative	Negative	Positive	11	55	Married
Female	White	T3	N1	M1	No	No	Yes	0	70	Positive	Positive	Positive	18	61	Single
Female	White	T3	N1	M1	No	No	Yes	0	68	Positive	Negative	Negative	4	69	Divorced
Female	Black	T2	N0	M1	No	No	Yes	6	37	Positive	Negative	Positive	5	76	Single
Female	Black	T4	N3	M1	Yes	No	Yes	0	55	Positive	Positive	Positive	5	60	Separated
Female	White	T2	N1	M1	No	Yes	Yes	0	41	Positive	Positive	Negative	10	72	Married
Female	Black	T4	N2	M1	No	No	Yes	0	60	Negative	Negative	Negative	10	35	Married
Female	White	T2	N0	M1	No	No	Yes	1	22	Positive	Positive	Negative	3	85	Widowed
Female	White	T4	N0	M1	No	No	Yes	2	38	Positive	Positive	Negative	3	43	Married
Female	White	T1	N0	M1	No	No	Yes	1	20	Positive	Positive	Negative	2	43	Married
Female	Asian or Pacific Islander	T4	N2	M1	No	No	No	2	58	Positive	Negative	Positive	3	81	Married
Female	Black	T2	N1	M1	No	No	Yes	3	35	Positive	Positive	Positive	0	44	Single
Female	Black	T3	N3	M1	No	No	Yes	0	70	Positive	Positive	Negative	0	74	Single
Female	Black	T2	N1	M1	No	No	Yes	6	40	Positive	Negative	Negative	5	52	Single
Female	White	T4	N3	M1	No	No	Yes	0	78	Negative	Negative	Negative	1	25	Single
Female	Black	T4	N1	M1	No	No	Yes	0	14	Positive	Positive	Negative	0	59	Married
Female	Asian or Pacific Islander	T4	N1	M1	No	No	Yes	0	12	Negative	Negative	Negative	0	46	Married
Female	Black	T2	N0	M1	No	No	Yes	1	39	Negative	Negative	Negative	0	67	Single
Female	White	T2	N3	M1	No	No	Yes	2	27	Positive	Positive	Negative	2	69	Married
Female	White	T4	N0	M1	Yes	No	Yes	1	110	Positive	Positive	Positive	2	71	Divorced
Female	White	T1	N1	M1	Yes	No	Yes	0	19	Negative	Negative	Negative	3	79	Married
Female	Black	T3	N3	M1	No	Yes	Yes	0	60	Negative	Negative	Positive	1	62	Married
Female	Black	T3	N3	M1	Yes	Yes	Yes	1	100	Negative	Negative	Negative	5	40	Married
Male	White	T4	N2	M1	No	No	Yes	1	71	Positive	Positive	Negative	7	72	Married
Female	Black	T4	N1	M1	Yes	Yes	Yes	0	32	Positive	Positive	Negative	1	47	Single
Female	White	T2	N0	M1	No	No	Yes	0	35	Negative	Negative	Negative	0	45	Married
Female	Black	T2	N3	M1	Yes	Yes	Yes	1	41	Positive	Positive	Negative	0	51	Divorced
Female	Black	T3	N1	M1	No	No	Yes	1	60	Positive	Negative	Negative	0	41	Married
Female	Black	T4	N1	M1	No	Yes	No	0	44	Negative	Negative	Negative	0	60	Married
Female	White	T3	N1	M1	No	No	No	0	82	Negative	Negative	Negative	0	57	Married
Female	American Indian/Alaska Native	T3	N0	M1	No	Yes	Yes	1	70	Positive	Positive	Negative	19	54	Married
Female	American Indian/Alaska Native	T1	N0	M1	No	Yes	No	4	20	Positive	Positive	Negative	20	41	Married
Female	American Indian/Alaska Native	T2	N1	M1	Yes	No	Yes	1	45	Positive	Positive	Negative	4	33	Divorced
Female	White	T4	N1	M1	No	No	Yes	1	95	Positive	Positive	Negative	8	84	Widowed
Female	White	T2	N1	M1	No	No	No	1	40	Positive	Positive	Negative	0	67	Single
Female	White	T1	N1	M1	No	No	Yes	0	13	Negative	Negative	Negative	10	85	Widowed
Female	White	T2	N1	M1	Yes	No	No	0	25	Positive	Positive	Negative	3	85	Widowed
Female	Asian or Pacific Islander	T2	N1	M1	No	Yes	Yes	1	46	Positive	Positive	Negative	20	62	Single
Female	White	T3	N0	M1	Yes	Yes	Yes	1	59	Negative	Negative	Negative	3	74	Married
Female	Asian or Pacific Islander	T2	N3	M1	Yes	No	No	1	48	Positive	Positive	Negative	18	70	Single
Female	White	T1	N0	M1	No	No	Yes	1	8	Positive	Negative	Negative	11	61	Married
Female	Asian or Pacific Islander	T3	N1	M1	No	No	No	1	75	Positive	Negative	Negative	3	78	Married
Female	White	T3	N1	M1	Yes	Yes	Yes	1	55	Positive	Positive	Negative	16	60	Married
Female	Asian or Pacific Islander	T1	N3	M1	No	No	No	1	6	Positive	Positive	Negative	22	46	Married
Female	White	T1	N1	M1	Yes	No	Yes	0	6	Negative	Negative	Negative	23	52	Married
Female	Asian or Pacific Islander	T2	N1	M1	No	No	Yes	0	25	Positive	Negative	Positive	6	63	Single
Female	White	T2	N0	M1	No	No	Yes	1	49	Positive	Positive	Negative	13	76	Married
Female	White	T2	N1	M1	No	No	No	0	30	Positive	Positive	Negative	21	53	Married
Female	White	T1	N0	M1	Yes	No	No	10	8	Positive	Negative	Negative	17	78	Single
Female	Asian or Pacific Islander	T2	N1	M1	No	No	Yes	3	31	Positive	Positive	Negative	22	43	Single
Female	Asian or Pacific Islander	T3	N1	M1	No	Yes	Yes	1	51	Positive	Negative	Positive	20	55	Married
Female	White	T2	N0	M1	No	Yes	No	1	47	Negative	Positive	Positive	19	79	Married
Female	White	T2	N0	M1	No	No	No	1	30	Positive	Positive	Negative	23	82	Widowed
Female	White	T2	N1	M1	No	No	Yes	0	39	Positive	Positive	Negative	12	76	Single
Female	White	T1	N0	M1	Yes	Yes	Yes	0	16	Positive	Negative	Negative	22	55	Married
Female	White	T2	N0	M1	No	No	No	0	40	Positive	Positive	Negative	9	85	Widowed
Female	Asian or Pacific Islander	T4	N1	M1	No	No	Yes	0	59	Positive	Positive	Positive	19	62	Married
Female	White	T2	N1	M1	No	Yes	No	0	38	Positive	Positive	Negative	21	38	Married
Female	White	T1	N1	M1	No	No	No	0	16	Negative	Negative	Negative	0	83	Married
Female	White	T3	N1	M1	No	No	No	2	70	Positive	Negative	Positive	22	85	Widowed
Female	White	T1	N1	M1	No	No	No	2	15	Positive	Positive	Negative	22	85	Widowed
Female	Asian or Pacific Islander	T2	N1	M1	No	No	Yes	1	34	Positive	Positive	Negative	20	36	Married
Female	White	T4	N1	M1	No	Yes	No	2	80	Positive	Positive	Negative	19	85	Married
Female	White	T4	N1	M1	No	No	Yes	3	24	Negative	Negative	Negative	13	84	Married
Female	White	T4	N1	M1	No	Yes	Yes	0	110	Positive	Positive	Negative	19	73	Divorced
Female	White	T4	N1	M1	No	No	Yes	0	40	Positive	Positive	Negative	16	81	Single
Female	White	T2	N1	M1	Yes	No	No	2	28	Negative	Negative	Negative	7	68	Married
Female	White	T3	N2	M1	Yes	Yes	Yes	0	115	Negative	Negative	Negative	14	47	Married
Female	Asian or Pacific Islander	T1	N1	M1	No	No	Yes	0	13	Negative	Negative	Negative	2	85	Widowed
Female	White	T3	N1	M1	No	No	Yes	0	54	Negative	Negative	Negative	16	42	Married
Female	White	T1	N0	M1	Yes	No	Yes	1	12	Negative	Negative	Positive	18	61	Single
Female	White	T4	N1	M1	No	No	Yes	0	24	Negative	Positive	Negative	10	36	Married
Female	Asian or Pacific Islander	T3	N2	M1	No	No	Yes	1	100	Positive	Positive	Positive	9	33	Married
Female	White	T2	N1	M1	Yes	Yes	No	0	23	Positive	Positive	Negative	12	30	Married
Female	White	T3	N1	M1	No	No	Yes	2	61	Negative	Negative	Negative	18	65	Married
Female	Black	T3	N1	M1	Yes	No	Yes	0	110	Negative	Negative	Positive	6	33	Married
Female	White	T4	N1	M1	No	No	Yes	0	130	Positive	Positive	Negative	5	60	Single
Female	White	T2	N2	M1	Yes	Yes	Yes	1	32	Positive	Positive	Negative	22	65	Single
Female	Asian or Pacific Islander	T3	N0	M1	Yes	Yes	Yes	0	120	Positive	Positive	Positive	4	44	Married
Female	White	T3	N1	M1	No	Yes	Yes	0	56	Positive	Positive	Positive	9	49	Married
Female	Black	T3	N3	M1	No	No	Yes	0	120	Negative	Negative	Negative	9	56	Single
Female	White	T3	N3	M1	Yes	Yes	Yes	1	97	Positive	Positive	Negative	15	55	Unmarried or Domestic Partner
Female	White	T4	N1	M1	No	No	Yes	0	57	Negative	Negative	Positive	20	54	Married
Female	Asian or Pacific Islander	T2	N3	M1	Yes	Yes	Yes	0	31	Negative	Negative	Negative	16	40	Married
Female	White	T2	N1	M1	No	No	Yes	4	46	Positive	Positive	Negative	9	55	Married
Female	White	T1	N3	M1	No	Yes	Yes	0	8	Positive	Positive	Negative	10	49	Married
Female	White	T1	N1	M1	Yes	No	No	1	18	Positive	Positive	Negative	14	63	Married
Female	White	T3	N1	M1	No	No	No	0	61	Positive	Negative	Negative	7	70	Married
Female	White	T2	N1	M1	Yes	No	Yes	1	30	Positive	Positive	Negative	22	49	Married
Female	White	T1	N0	M1	No	No	Yes	0	15	Positive	Positive	Negative	21	53	Married
Female	White	T2	N2	M1	Yes	No	Yes	1	38	Positive	Negative	Negative	9	38	Married
Female	White	T2	N1	M1	No	No	Yes	1	35	Positive	Positive	Negative	2	40	Married
Female	Asian or Pacific Islander	T3	N1	M1	No	No	Yes	2	59	Positive	Positive	Negative	16	42	Married
Female	White	T4	N3	M1	Yes	Yes	Yes	1	96	Positive	Positive	Negative	8	73	Married
Female	Asian or Pacific Islander	T3	N1	M1	No	No	Yes	0	84	Positive	Positive	Negative	0	37	Married
Female	White	T2	N1	M1	Yes	Yes	Yes	2	32	Positive	Positive	Negative	12	71	Separated
Male	Asian or Pacific Islander	T4	N3	M1	Yes	Yes	Yes	1	45	Positive	Positive	Negative	9	53	Separated
Female	Asian or Pacific Islander	T1	N1	M1	No	No	Yes	3	14	Positive	Positive	Negative	5	49	Divorced
Female	White	T2	N1	M1	No	No	Yes	2	42	Positive	Positive	Negative	6	63	Single
Female	White	T4	N2	M1	No	Yes	No	0	32	Negative	Negative	Positive	5	85	Married
Female	White	T4	N1	M1	No	Yes	No	0	170	Positive	Positive	Negative	3	54	Single
Female	White	T2	N3	M1	No	No	Yes	1	30	Positive	Negative	Negative	4	49	Married
Female	White	T3	N1	M1	No	No	Yes	0	53	Positive	Positive	Positive	17	72	Married
Female	White	T2	N0	M1	No	No	Yes	1	22	Positive	Positive	Negative	17	72	Married
Female	Asian or Pacific Islander	T2	N3	M1	Yes	Yes	Yes	0	39	Negative	Negative	Positive	10	52	Divorced
Female	Asian or Pacific Islander	T2	N1	M1	No	No	Yes	0	50	Positive	Positive	Negative	9	47	Separated
Female	White	T3	N1	M1	Yes	No	No	0	54	Positive	Positive	Negative	2	79	Married
Female	White	T2	N3	M1	Yes	Yes	Yes	0	31	Negative	Negative	Negative	7	34	Married
Female	White	T2	N1	M1	No	No	Yes	0	25	Positive	Positive	Positive	3	53	Married
Female	White	T2	N1	M1	Yes	Yes	No	1	25	Positive	Negative	Negative	9	84	Single
Female	Asian or Pacific Islander	T4	N1	M1	No	No	Yes	1	67	Positive	Positive	Negative	1	49	Single
Female	White	T4	N1	M1	No	No	Yes	2	83	Positive	Positive	Positive	9	41	Single
Female	Asian or Pacific Islander	T2	N1	M1	Yes	No	Yes	3	40	Positive	Positive	Negative	0	44	Married
Female	Asian or Pacific Islander	T4	N1	M1	No	No	Yes	0	43	Positive	Positive	Negative	10	71	Married
Female	Asian or Pacific Islander	T2	N1	M1	No	No	Yes	0	45	Positive	Positive	Negative	7	53	Single
Female	Asian or Pacific Islander	T4	N3	M1	No	Yes	Yes	0	70	Positive	Positive	Negative	11	67	Married
Female	Asian or Pacific Islander	T3	N0	M1	No	No	Yes	0	76	Negative	Negative	Negative	11	32	Single
Female	White	T4	N1	M1	No	Yes	Yes	0	100	Positive	Positive	Negative	6	70	Married
Female	White	T3	N1	M1	No	No	Yes	0	64	Positive	Negative	Negative	5	59	Married
Female	Asian or Pacific Islander	T2	N1	M1	No	No	No	2	31	Negative	Negative	Positive	1	85	Married
Female	White	T2	N0	M1	Yes	No	Yes	1	40	Positive	Positive	Negative	2	40	Married
Female	White	T2	N3	M1	No	No	Yes	0	36	Positive	Negative	Negative	5	59	Married
Female	Black	T4	N3	M1	Yes	No	Yes	7	35	Positive	Negative	Negative	4	77	Widowed
Female	Asian or Pacific Islander	T4	N2	M1	No	No	No	1	55	Positive	Negative	Negative	3	71	Divorced
Female	Black	T4	N3	M1	No	No	Yes	0	79	Negative	Negative	Negative	3	56	Single
Female	White	T2	N1	M1	No	No	Yes	1	36	Positive	Positive	Negative	1	73	Single
Female	Asian or Pacific Islander	T4	N3	M1	No	Yes	Yes	0	58	Positive	Positive	Negative	20	61	Married
Female	White	T3	N0	M1	No	No	Yes	1	100	Positive	Positive	Negative	9	85	Married
Female	White	T2	N0	M1	No	No	No	1	50	Positive	Negative	Negative	13	70	Married
Male	Black	T4	N1	M1	No	No	Yes	1	41	Positive	Negative	Negative	6	48	Single
Female	Asian or Pacific Islander	T3	N1	M1	No	No	Yes	1	55	Positive	Positive	Negative	20	67	Divorced
Female	White	T1	N1	M1	No	No	Yes	2	20	Positive	Positive	Negative	6	85	Widowed
Female	White	T1	N0	M1	Yes	No	Yes	1	11	Positive	Positive	Positive	21	68	Married
Female	White	T3	N0	M1	No	No	Yes	1	67	Positive	Positive	Negative	10	76	Married
Female	White	T0	N2	M1	No	Yes	Yes	1	0	Positive	Positive	Negative	15	80	Married
Female	White	T1	N1	M1	No	No	No	3	13	Positive	Positive	Negative	3	65	Widowed
Female	White	T4	N0	M1	Yes	Yes	No	9	25	Positive	Negative	Positive	1	80	Widowed
Female	Black	T2	N0	M1	No	Yes	Yes	0	35	Positive	Positive	Negative	7	73	Single
Female	Black	T4	N0	M1	Yes	No	Yes	1	75	Negative	Negative	Negative	0	65	Widowed
Female	White	T4	N0	M1	Yes	Yes	Yes	2	20	Positive	Positive	Negative	22	70	Married
Female	White	T3	N1	M1	No	No	Yes	1	60	Positive	Negative	Negative	6	85	Married
Female	White	T2	N0	M1	No	No	No	1	22	Positive	Positive	Negative	3	85	Widowed
Female	White	T2	N0	M1	Yes	No	Yes	1	50	Negative	Negative	Negative	6	67	Married
Female	White	T2	N1	M1	No	No	Yes	2	35	Negative	Negative	Positive	3	81	Widowed
Female	White	T4	N2	M1	Yes	No	Yes	1	50	Positive	Negative	Negative	10	68	Married
Female	Asian or Pacific Islander	T2	N1	M1	Yes	Yes	Yes	2	25	Positive	Negative	Negative	8	72	Widowed
Female	White	T4	N0	M1	No	Yes	Yes	1	30	Positive	Positive	Negative	15	68	Married
Female	White	T2	N1	M1	No	No	No	0	24	Positive	Positive	Negative	4	63	Married
Female	Asian or Pacific Islander	T3	N0	M1	No	No	No	2	77	Positive	Positive	Negative	8	81	Widowed
Female	White	T1	N1	M1	No	No	Yes	2	8	Positive	Positive	Negative	11	73	Married
Female	White	T4	N2	M1	No	No	Yes	1	53	Positive	Positive	Negative	21	68	Married
Female	White	T3	N1	M1	No	Yes	Yes	2	78	Negative	Negative	Negative	15	69	Single
Female	White	T1	N1	M1	No	No	Yes	0	15	Negative	Negative	Negative	3	46	Single
Female	White	T4	N3	M1	No	No	Yes	0	50	Negative	Negative	Negative	9	65	Single
Female	White	T0	N0	M1	No	No	Yes	3	0	Positive	Positive	Negative	19	63	Widowed
Female	White	T2	N0	M1	No	No	No	2	48	Positive	Positive	Negative	21	84	Widowed
Female	White	T1	N0	M1	No	No	No	0	8	Positive	Positive	Negative	19	84	Married
Female	White	T3	N0	M1	Yes	No	Yes	1	60	Positive	Positive	Negative	17	72	Divorced
Female	White	T1	N0	M1	Yes	No	Yes	1	10	Positive	Positive	Negative	2	69	Separated
Female	White	T3	N0	M1	No	No	Yes	3	72	Negative	Negative	Negative	0	78	Married
Female	White	T3	N1	M1	Yes	No	No	3	58	Positive	Negative	Positive	9	85	Widowed
Female	White	T2	N0	M1	No	Yes	Yes	2	22	Positive	Positive	Negative	19	53	Married
Female	White	T2	N1	M1	No	No	No	0	45	Positive	Negative	Negative	1	80	Widowed
Female	White	T2	N3	M1	No	No	No	0	22	Positive	Positive	Positive	19	39	Married
Female	White	T2	N1	M1	Yes	No	Yes	3	25	Positive	Positive	Negative	14	36	Single
Female	White	T1	N0	M1	No	No	Yes	0	12	Positive	Positive	Negative	11	45	Single
Female	White	T3	N1	M1	No	No	Yes	0	52	Negative	Negative	Negative	1	76	Widowed
Female	White	T1	N0	M1	No	No	No	0	11	Positive	Positive	Negative	14	49	Married
Female	White	T1	N0	M1	No	No	Yes	2	4	Positive	Positive	Negative	9	51	Married
Female	White	T3	N0	M1	No	Yes	No	5	82	Negative	Negative	Negative	8	62	Married
Female	Black	T3	N1	M1	No	Yes	No	8	90	Positive	Positive	Negative	13	69	Married
Female	White	T4	N1	M1	No	No	No	1	38	Positive	Positive	Negative	9	70	Married
Female	White	T3	N3	M1	No	No	No	0	65	Positive	Positive	Negative	3	85	Widowed
Female	White	T4	N1	M1	No	Yes	No	0	44	Positive	Positive	Positive	19	63	Single
Female	White	T2	N0	M1	No	Yes	No	1	40	Positive	Positive	Positive	22	85	Divorced
Female	Asian or Pacific Islander	T1	N1	M1	Yes	Yes	Yes	2	14	Positive	Positive	Negative	19	51	Married
Female	Asian or Pacific Islander	T1	N0	M1	No	No	No	1	20	Positive	Positive	Positive	21	31	Single
Female	Asian or Pacific Islander	T2	N1	M1	No	Yes	Yes	1	25	Negative	Positive	Positive	17	55	Married
Female	Black	T3	N0	M1	No	No	Yes	1	100	Positive	Negative	Positive	20	53	Single
Female	Asian or Pacific Islander	T3	N3	M1	Yes	No	Yes	1	100	Negative	Negative	Negative	15	40	Widowed
Female	White	T2	N1	M1	No	No	Yes	1	50	Negative	Negative	Negative	16	49	Married
Female	Asian or Pacific Islander	T1	N0	M1	No	Yes	Yes	1	15	Positive	Negative	Positive	15	49	Married
Female	White	T4	N1	M1	No	Yes	No	9	60	Positive	Positive	Negative	15	58	Single
Female	White	T2	N1	M1	No	No	Yes	2	42	Negative	Negative	Positive	2	71	Married
Female	American Indian/Alaska Native	T2	N1	M1	Yes	Yes	Yes	1	47	Positive	Negative	Negative	14	43	Single
Female	Black	T2	N1	M1	No	No	Yes	1	30	Positive	Positive	Negative	14	49	Divorced
Female	White	T4	N3	M1	No	Yes	No	0	80	Positive	Positive	Positive	15	49	Single
Female	Asian or Pacific Islander	T2	N1	M1	Yes	No	Yes	0	39	Negative	Negative	Positive	18	48	Married
Female	White	T3	N1	M1	No	No	No	1	80	Positive	Positive	Negative	1	79	Divorced
Female	White	T4	N1	M1	No	No	Yes	1	75	Positive	Positive	Negative	22	59	Widowed
Female	White	T4	N1	M1	No	No	No	0	95	Positive	Positive	Negative	0	57	Single
Female	White	T3	N3	M1	No	No	Yes	0	88	Positive	Positive	Positive	23	26	Single
Female	White	T4	N0	M1	No	No	Yes	1	100	Positive	Positive	Positive	22	70	Married
Female	White	T3	N3	M1	No	No	Yes	0	107	Positive	Positive	Positive	23	55	Married
Female	White	T3	N1	M1	No	No	Yes	0	88	Positive	Positive	Negative	16	72	Single
Female	Asian or Pacific Islander	T3	N1	M1	Yes	Yes	Yes	0	118	Positive	Positive	Positive	16	53	Married
Female	White	T4	N0	M1	No	No	Yes	1	100	Positive	Positive	Negative	13	55	Married
Female	White	T3	N1	M1	No	No	No	2	60	Positive	Positive	Negative	21	83	Single
Female	Black	T2	N0	M1	No	No	Yes	4	27	Positive	Positive	Positive	5	61	Divorced
Female	White	T2	N0	M1	No	No	No	1	40	Positive	Positive	Negative	2	85	Widowed
Female	Black	T0	N0	M1	No	Yes	Yes	0	0	Negative	Negative	Positive	14	84	Widowed
Female	White	T1	N0	M1	No	Yes	Yes	0	19	Positive	Positive	Negative	14	49	Married
Female	White	T0	N0	M1	No	No	Yes	2	0	Positive	Negative	Negative	8	57	Divorced
Female	Black	T2	N1	M1	No	No	No	1	21	Positive	Positive	Negative	7	85	Widowed
Female	White	T4	N1	M1	Yes	No	Yes	3	54	Positive	Negative	Negative	21	66	Married
Female	White	T4	N3	M1	Yes	Yes	Yes	0	85	Negative	Negative	Negative	9	61	Married
Female	White	T4	N1	M1	No	No	Yes	1	77	Negative	Negative	Negative	8	85	Widowed
Female	White	T2	N1	M1	Yes	No	No	1	30	Positive	Positive	Negative	22	85	Married
Female	Asian or Pacific Islander	T2	N1	M1	No	No	Yes	1	33	Negative	Negative	Positive	23	61	Married
Female	White	T1	N1	M1	Yes	Yes	Yes	2	17	Negative	Negative	Negative	23	43	Married
Female	White	T2	N1	M1	No	Yes	Yes	1	29	Negative	Negative	Positive	19	56	Married
Female	White	T2	N0	M1	No	No	Yes	0	50	Negative	Negative	Negative	6	74	Married
Female	Black	T2	N1	M1	No	Yes	Yes	1	30	Negative	Negative	Positive	20	54	Separated
Female	White	T4	N3	M1	No	No	Yes	0	9	Negative	Negative	Negative	8	36	Married
Female	Asian or Pacific Islander	T3	N0	M1	Yes	No	No	0	100	Positive	Positive	Negative	17	58	Married
Female	White	T3	N1	M1	No	No	Yes	1	70	Positive	Negative	Negative	16	41	Divorced
Female	Black	T2	N1	M1	Yes	No	Yes	0	35	Positive	Negative	Negative	19	39	Married
Female	Black	T1	N1	M1	No	No	Yes	3	5	Negative	Negative	Negative	18	81	Divorced
Female	White	T3	N1	M1	No	No	Yes	0	74	Negative	Negative	Negative	13	39	Single
Female	White	T3	N3	M1	Yes	No	Yes	2	61	Negative	Negative	Positive	22	66	Married
Female	White	T3	N1	M1	Yes	No	Yes	1	60	Negative	Negative	Negative	15	38	Single
Female	White	T1	N1	M1	Yes	Yes	Yes	0	5	Positive	Positive	Negative	16	55	Married
Female	Asian or Pacific Islander	T4	N2	M1	No	No	No	0	100	Positive	Negative	Positive	2	49	Married
Female	White	T3	N1	M1	No	Yes	Yes	0	100	Positive	Positive	Positive	1	37	Married
Female	White	T1	N1	M1	Yes	Yes	Yes	2	9	Positive	Positive	Positive	22	65	Single
Female	White	T3	N1	M1	Yes	Yes	Yes	1	67	Positive	Positive	Positive	23	83	Married
Female	White	T2	N3	M1	No	No	Yes	0	40	Positive	Negative	Positive	3	63	Single
Female	White	T3	N1	M1	No	No	Yes	1	70	Positive	Negative	Negative	16	81	Single
Female	Black	T4	N1	M1	No	No	Yes	1	121	Negative	Positive	Positive	5	70	Single
Female	Asian or Pacific Islander	T3	N1	M1	No	No	No	2	60	Positive	Positive	Negative	9	85	Widowed
Female	White	T1	N1	M1	No	No	Yes	0	11	Positive	Positive	Negative	19	43	Married
Female	Black	T1	N0	M1	No	No	No	1	16	Positive	Negative	Negative	1	68	Married
Female	White	T2	N1	M1	No	No	Yes	3	41	Positive	Positive	Positive	20	75	Single
Female	White	T3	N1	M1	No	No	Yes	1	62	Negative	Negative	Negative	6	54	Married
Female	Black	T2	N1	M1	No	No	Yes	0	32	Positive	Negative	Negative	1	78	Widowed
Female	Asian or Pacific Islander	T3	N1	M1	No	Yes	Yes	0	110	Positive	Positive	Negative	21	39	Married
Female	White	T2	N0	M1	No	Yes	No	1	30	Positive	Positive	Negative	12	39	Single
Female	White	T4	N1	M1	No	No	Yes	0	153	Positive	Positive	Negative	17	63	Single
Female	White	T2	N0	M1	No	Yes	Yes	0	36	Positive	Positive	Positive	16	29	Single
Female	White	T2	N1	M1	Yes	No	Yes	1	30	Positive	Positive	Positive	17	57	Single
Female	White	T4	N0	M1	No	Yes	No	1	22	Positive	Negative	Negative	8	53	Married
Female	White	T4	N1	M1	Yes	No	No	0	35	Positive	Positive	Positive	1	70	Single
Female	Asian or Pacific Islander	T4	N3	M1	No	No	Yes	1	120	Positive	Positive	Positive	13	57	Married
Female	Black	T3	N0	M1	No	No	Yes	2	65	Positive	Positive	Negative	13	82	Divorced
Female	White	T3	N1	M1	No	No	Yes	1	87	Positive	Positive	Negative	23	59	Married
Female	White	T2	N1	M1	No	Yes	Yes	0	23	Negative	Negative	Positive	19	58	Widowed
Female	Black	T2	N2	M1	Yes	No	Yes	1	25	Positive	Positive	Negative	18	57	Single
Female	White	T1	N0	M1	No	No	Yes	1	20	Positive	Positive	Negative	18	50	Single
Female	White	T2	N0	M1	Yes	No	No	1	28	Positive	Positive	Negative	17	85	Widowed
Female	White	T1	N0	M1	Yes	Yes	Yes	1	18	Positive	Positive	Positive	10	72	Married
Female	Asian or Pacific Islander	T4	N3	M1	No	No	Yes	0	70	Negative	Negative	Positive	2	62	Married
Female	White	T1	N1	M1	Yes	No	Yes	2	18	Positive	Positive	Negative	20	71	Married
Female	Asian or Pacific Islander	T3	N0	M1	No	No	Yes	0	66	Positive	Positive	Positive	9	50	Married
Female	White	T2	N1	M1	No	No	No	3	49	Negative	Negative	Negative	3	81	Widowed
Female	White	T2	N1	M1	Yes	Yes	Yes	2	27	Positive	Negative	Negative	19	60	Single
Female	Black	T2	N0	M1	No	No	Yes	0	35	Negative	Negative	Negative	14	32	Single
Female	Asian or Pacific Islander	T2	N1	M1	No	Yes	No	0	40	Positive	Positive	Negative	4	49	Single
Female	White	T1	N1	M1	No	No	Yes	7	19	Negative	Positive	Positive	15	71	Divorced
Female	White	T2	N3	M1	No	Yes	Yes	1	40	Positive	Positive	Negative	15	42	Single
Female	Black	T3	N3	M1	Yes	Yes	Yes	1	55	Negative	Negative	Negative	12	58	Divorced
Female	White	T2	N0	M1	No	No	Yes	1	35	Positive	Negative	Negative	13	51	Married
Female	Black	T3	N1	M1	No	Yes	No	0	62	Positive	Positive	Negative	13	36	Single
Female	White	T1	N0	M1	Yes	No	No	8	9	Positive	Positive	Negative	23	69	Married
Female	Asian or Pacific Islander	T2	N0	M1	No	No	Yes	1	25	Negative	Negative	Positive	13	41	Married
Female	Asian or Pacific Islander	T3	N3	M1	No	No	Yes	1	85	Positive	Positive	Negative	17	83	Widowed
Female	White	T2	N1	M1	No	Yes	Yes	5	21	Positive	Positive	Positive	14	36	Married
Female	White	T3	N2	M1	No	Yes	Yes	1	51	Positive	Positive	Negative	14	63	Widowed
Female	Asian or Pacific Islander	T1	N2	M1	Yes	Yes	Yes	1	18	Positive	Positive	Negative	20	71	Married
Female	White	T2	N1	M1	No	No	Yes	0	25	Positive	Positive	Negative	14	85	Married
Female	Asian or Pacific Islander	T2	N1	M1	Yes	Yes	Yes	1	38	Negative	Negative	Negative	19	48	Married
Female	Asian or Pacific Islander	T3	N3	M1	Yes	Yes	Yes	0	68	Positive	Positive	Negative	17	57	Married
Female	White	T2	N1	M1	No	No	No	1	43	Positive	Positive	Negative	10	81	Single
Female	White	T2	N1	M1	No	No	Yes	0	50	Positive	Positive	Negative	11	70	Single
Female	White	T3	N0	M1	Yes	No	No	1	65	Positive	Negative	Negative	6	71	Widowed
Female	White	T2	N0	M1	No	No	Yes	5	39	Negative	Negative	Negative	10	54	Married
Female	White	T1	N1	M1	No	No	Yes	1	16	Negative	Negative	Positive	14	65	Divorced
Female	Asian or Pacific Islander	T2	N0	M1	Yes	Yes	Yes	2	35	Positive	Positive	Negative	7	38	Unmarried or Domestic Partner
Female	White	T3	N1	M1	Yes	No	Yes	0	60	Positive	Positive	Positive	10	49	Single
Female	White	T2	N1	M1	No	No	No	0	33	Positive	Positive	Negative	16	63	Single
Female	White	T1	N1	M1	No	No	Yes	0	13	Positive	Positive	Negative	14	40	Widowed
Female	Asian or Pacific Islander	T4	N2	M1	No	No	Yes	1	8	Positive	Positive	Positive	2	68	Separated
Female	White	T2	N1	M1	No	No	Yes	2	45	Positive	Positive	Positive	13	55	Married
Female	White	T3	N3	M1	No	No	Yes	0	104	Positive	Positive	Negative	18	58	Divorced
Female	White	T4	N3	M1	No	No	Yes	1	21	Positive	Positive	Negative	18	68	Married
Female	Asian or Pacific Islander	T1	N0	M1	Yes	No	Yes	0	6	Positive	Negative	Negative	7	85	Widowed
Female	Asian or Pacific Islander	T4	N3	M1	No	Yes	Yes	1	120	Positive	Positive	Negative	10	43	Single
Female	White	T3	N0	M1	No	No	Yes	1	70	Negative	Negative	Positive	17	40	Single
Female	White	T2	N1	M1	Yes	Yes	Yes	2	24	Positive	Positive	Negative	23	37	Married
Female	White	T2	N1	M1	No	Yes	Yes	4	45	Positive	Negative	Negative	8	74	Widowed
Female	Asian or Pacific Islander	T4	N1	M1	No	No	Yes	1	24	Positive	Positive	Negative	6	85	Widowed
Female	Asian or Pacific Islander	T2	N1	M1	No	No	Yes	0	40	Positive	Positive	Negative	11	56	Married
Female	White	T3	N1	M1	No	No	No	0	67	Positive	Positive	Negative	11	61	Married
Female	White	T2	N1	M1	No	No	No	1	30	Positive	Positive	Negative	2	45	Separated
Female	White	T4	N0	M1	Yes	No	No	0	75	Positive	Positive	Positive	8	83	Single
Female	White	T2	N1	M1	Yes	No	Yes	1	35	Positive	Positive	Positive	16	62	Single
Female	Asian or Pacific Islander	T3	N1	M1	Yes	Yes	Yes	0	54	Positive	Negative	Positive	10	45	Divorced
Female	White	T2	N3	M1	Yes	No	Yes	0	37	Negative	Negative	Negative	8	67	Single
Female	White	T4	N1	M1	Yes	No	Yes	1	55	Positive	Positive	Negative	2	66	Single
Female	White	T4	N2	M1	Yes	No	Yes	1	30	Negative	Negative	Positive	18	37	Married
Female	White	T4	N1	M1	No	No	No	1	80	Positive	Negative	Negative	6	85	Married
Female	White	T2	N1	M1	No	No	No	1	27	Positive	Positive	Negative	6	85	Married
Female	White	T3	N3	M1	No	No	Yes	1	100	Positive	Positive	Negative	8	73	Divorced
Female	White	T2	N0	M1	Yes	No	Yes	2	32	Negative	Negative	Negative	22	62	Married
Female	White	T3	N1	M1	No	Yes	No	0	60	Positive	Positive	Negative	12	80	Divorced
Female	White	T4	N0	M1	No	No	Yes	0	133	Positive	Positive	Negative	14	70	Married
Female	Black	T4	N1	M1	No	No	Yes	0	100	Negative	Negative	Negative	12	76	Married
Female	White	T2	N1	M1	Yes	No	Yes	3	25	Positive	Positive	Negative	6	56	Separated
Female	White	T4	N3	M1	Yes	No	Yes	2	139	Positive	Positive	Positive	15	55	Married
Female	White	T4	N1	M1	No	No	Yes	0	21	Positive	Positive	Negative	9	53	Single
Female	White	T2	N0	M1	No	Yes	No	1	36	Positive	Positive	Negative	9	68	Single
Female	Black	T4	N1	M1	No	No	Yes	1	73	Positive	Positive	Negative	13	77	Divorced
Female	White	T4	N1	M1	Yes	No	No	0	65	Negative	Negative	Negative	9	28	Single
Female	White	T4	N1	M1	Yes	No	No	4	55	Negative	Negative	Negative	11	83	Divorced
Female	Black	T4	N0	M1	No	No	Yes	1	68	Positive	Positive	Negative	3	70	Widowed
Female	White	T4	N2	M1	No	Yes	No	1	80	Positive	Positive	Negative	8	85	Widowed
Female	White	T4	N3	M1	Yes	Yes	Yes	0	15	Negative	Negative	Negative	8	66	Married
Female	Black	T2	N1	M1	No	Yes	Yes	0	30	Positive	Negative	Positive	6	68	Married
Female	White	T4	N3	M1	No	Yes	Yes	1	55	Negative	Negative	Negative	8	46	Married
Female	White	T1	N0	M1	Yes	No	Yes	4	5	Positive	Positive	Negative	11	55	Married
Female	Asian or Pacific Islander	T2	N1	M1	No	No	Yes	0	30	Negative	Negative	Positive	7	48	Married
Female	Asian or Pacific Islander	T2	N3	M1	Yes	Yes	Yes	1	34	Positive	Negative	Negative	11	56	Married
Female	White	T3	N2	M1	Yes	Yes	No	0	55	Positive	Positive	Negative	6	70	Single
Female	White	T2	N1	M1	No	No	Yes	0	40	Positive	Positive	Negative	7	40	Married
Female	White	T2	N1	M1	No	No	Yes	1	30	Negative	Negative	Positive	16	39	Married
Female	Asian or Pacific Islander	T3	N1	M1	No	Yes	Yes	2	70	Negative	Negative	Positive	14	39	Married
Female	White	T4	N1	M1	No	Yes	No	0	40	Positive	Positive	Negative	13	47	Single
Female	Asian or Pacific Islander	T4	N2	M1	No	No	Yes	0	96	Positive	Positive	Negative	9	66	Married
Female	White	T4	N1	M1	Yes	No	No	0	70	Positive	Negative	Negative	5	82	Divorced
Female	White	T2	N1	M1	No	No	Yes	0	30	Positive	Positive	Negative	10	52	Divorced
Female	White	T4	N2	M1	No	No	Yes	1	119	Positive	Positive	Negative	11	64	Single
Female	Black	T3	N1	M1	Yes	No	Yes	1	63	Positive	Positive	Negative	12	37	Single
Female	Asian or Pacific Islander	T1	N0	M1	Yes	No	No	2	12	Positive	Positive	Negative	21	65	Married
Female	White	T3	N2	M1	Yes	Yes	Yes	2	65	Positive	Positive	Negative	21	48	Married
Female	White	T2	N1	M1	No	Yes	No	2	27	Negative	Negative	Positive	9	80	Single
Female	White	T3	N0	M1	No	No	Yes	2	86	Negative	Negative	Negative	5	69	Single
Female	Asian or Pacific Islander	T3	N1	M1	No	Yes	Yes	1	200	Negative	Positive	Positive	6	58	Married
Female	White	T2	N1	M1	No	No	Yes	9	33	Positive	Positive	Negative	16	81	Divorced
Female	Black	T4	N0	M1	Yes	Yes	Yes	2	89	Negative	Negative	Negative	11	68	Divorced
Female	White	T2	N1	M1	Yes	Yes	Yes	0	27	Positive	Negative	Positive	11	48	Married
Female	White	T1	N1	M1	No	No	Yes	1	16	Positive	Positive	Negative	11	53	Married
Female	Black	T2	N1	M1	Yes	No	Yes	1	22	Negative	Negative	Positive	13	40	Married
Female	White	T4	N3	M1	No	No	Yes	1	82	Positive	Positive	Negative	8	76	Married
Female	Asian or Pacific Islander	T2	N1	M1	No	No	Yes	1	27	Negative	Negative	Positive	13	42	Married
Female	White	T1	N1	M1	Yes	Yes	Yes	2	20	Positive	Positive	Negative	9	70	Married
Female	White	T3	N1	M1	No	No	No	0	69	Negative	Negative	Positive	4	85	Single
Female	White	T3	N2	M1	Yes	Yes	No	6	75	Positive	Positive	Negative	9	41	Married
Female	Asian or Pacific Islander	T4	N3	M1	Yes	Yes	Yes	1	35	Positive	Positive	Positive	9	60	Married
Female	White	T2	N0	M1	No	No	Yes	1	50	Negative	Negative	Negative	5	48	Married
Female	American Indian/Alaska Native	T2	N1	M1	No	Yes	Yes	0	37	Positive	Positive	Negative	17	58	Married
Female	White	T1	N0	M1	No	Yes	Yes	0	7	Negative	Negative	Negative	10	46	Married
Female	White	T2	N1	M1	Yes	Yes	No	1	31	Positive	Positive	Negative	9	74	Married
Female	Black	T2	N1	M1	No	No	Yes	1	40	Positive	Positive	Negative	9	70	Widowed
Female	White	T4	N3	M1	Yes	No	Yes	4	145	Negative	Negative	Positive	10	58	Divorced
Female	White	T1	N3	M1	Yes	No	Yes	0	18	Negative	Negative	Negative	22	69	Married
Female	Asian or Pacific Islander	T4	N3	M1	Yes	Yes	Yes	0	57	Positive	Positive	Positive	18	51	Married
Female	White	T4	N1	M1	No	No	Yes	0	97	Negative	Negative	Positive	2	48	Single
Female	White	T4	N3	M1	No	No	Yes	1	25	Positive	Positive	Negative	4	64	Married
Female	White	T2	N1	M1	No	Yes	Yes	1	28	Positive	Positive	Positive	10	46	Married
Female	Asian or Pacific Islander	T1	N0	M1	No	No	Yes	0	12	Positive	Positive	Positive	0	58	Married
Female	White	T4	N1	M1	No	No	Yes	13	50	Positive	Positive	Negative	13	46	Divorced
Female	White	T3	N1	M1	No	Yes	Yes	3	51	Negative	Negative	Positive	10	51	Separated
Female	White	T4	N2	M1	Yes	No	Yes	2	95	Negative	Negative	Negative	4	68	Single
Female	White	T3	N3	M1	Yes	No	Yes	1	83	Negative	Negative	Negative	11	48	Married
Female	White	T3	N1	M1	No	No	Yes	2	150	Negative	Negative	Positive	11	45	Unmarried or Domestic Partner
Female	White	T2	N3	M1	Yes	No	Yes	2	30	Positive	Positive	Negative	16	35	Married
Female	White	T1	N3	M1	Yes	Yes	Yes	0	11	Positive	Negative	Negative	8	62	Single
Female	Asian or Pacific Islander	T4	N2	M1	No	No	Yes	0	100	Negative	Negative	Negative	6	52	Single
Female	White	T2	N1	M1	No	No	Yes	1	40	Positive	Positive	Positive	2	38	Single
Female	White	T1	N0	M1	Yes	Yes	Yes	0	11	Positive	Negative	Negative	0	57	Divorced
Female	White	T2	N1	M1	No	Yes	No	0	25	Positive	Positive	Negative	1	85	Widowed
Female	White	T1	N1	M1	No	No	Yes	1	16	Positive	Positive	Negative	6	40	Married
Female	White	T3	N3	M1	Yes	No	Yes	1	72	Negative	Positive	Negative	1	52	Married
Female	White	T4	N1	M1	No	No	Yes	3	76	Negative	Negative	Positive	9	39	Single
Female	White	T2	N1	M1	Yes	No	No	0	21	Positive	Negative	Positive	1	66	Single
Female	White	T3	N0	M1	Yes	No	Yes	0	945	Positive	Positive	Negative	5	43	Married
Female	Asian or Pacific Islander	T2	N1	M1	No	Yes	Yes	0	50	Positive	Positive	Negative	0	46	Single
Female	Black	T4	N3	M1	No	No	Yes	1	300	Negative	Negative	Negative	1	59	Single
Female	White	T4	N1	M1	No	Yes	No	0	51	Positive	Positive	Negative	8	47	Single
Female	White	T3	N1	M1	Yes	Yes	Yes	0	110	Positive	Positive	Negative	11	36	Married
Female	White	T0	N3	M1	No	Yes	Yes	0	0	Positive	Negative	Negative	6	60	Married
Female	White	T1	N0	M1	Yes	Yes	Yes	2	13	Negative	Negative	Negative	4	59	Single
Female	White	T1	N0	M1	Yes	Yes	No	1	18	Positive	Positive	Negative	3	83	Widowed
Female	White	T1	N0	M1	Yes	Yes	No	1	18	Positive	Positive	Negative	3	73	Married
Female	White	T4	N0	M1	Yes	No	No	2	43	Negative	Negative	Negative	5	85	Single
Female	Black	T4	N2	M1	Yes	No	No	0	180	Positive	Negative	Negative	1	67	Divorced
Female	White	T4	N3	M1	Yes	Yes	Yes	1	43	Positive	Positive	Negative	3	52	Married
Female	White	T3	N1	M1	No	No	Yes	0	51	Positive	Positive	Negative	6	64	Married
Female	White	T2	N1	M1	Yes	No	Yes	1	25	Positive	Negative	Negative	9	53	Married
Female	Asian or Pacific Islander	T4	N2	M1	No	Yes	Yes	1	110	Negative	Negative	Positive	4	55	Married
Male	White	T2	N2	M1	Yes	No	No	1	45	Positive	Positive	Negative	3	71	Single
Female	White	T2	N1	M1	No	No	Yes	2	50	Positive	Positive	Negative	2	61	Widowed
Female	Asian or Pacific Islander	T3	N0	M1	No	No	Yes	0	60	Positive	Positive	Negative	5	67	Married
Female	White	T4	N1	M1	No	No	Yes	1	60	Positive	Positive	Positive	3	40	Married
Female	White	T4	N1	M1	No	No	Yes	1	14	Negative	Positive	Positive	5	62	Married
Female	White	T2	N3	M1	Yes	Yes	Yes	3	40	Positive	Positive	Negative	4	81	Married
Female	Asian or Pacific Islander	T3	N1	M1	No	No	Yes	1	60	Positive	Positive	Negative	6	74	Married
Female	White	T2	N3	M1	No	No	Yes	2	40	Negative	Negative	Positive	8	70	Widowed
Female	White	T3	N1	M1	No	No	Yes	7	81	Positive	Positive	Negative	9	53	Single
Female	White	T1	N1	M1	No	No	Yes	0	20	Positive	Positive	Negative	2	37	Married
Female	Asian or Pacific Islander	T2	N1	M1	No	No	Yes	0	41	Negative	Positive	Positive	8	43	Married
Female	White	T1	N1	M1	No	Yes	Yes	0	18	Positive	Positive	Negative	13	55	Married
Female	Asian or Pacific Islander	T4	N3	M1	No	No	Yes	1	107	Positive	Positive	Negative	3	64	Married
Female	White	T3	N0	M1	No	Yes	Yes	0	59	Positive	Positive	Positive	3	85	Widowed
Female	White	T2	N0	M1	No	No	Yes	0	45	Positive	Positive	Negative	4	59	Married
Female	White	T4	N2	M1	Yes	No	Yes	0	170	Positive	Negative	Negative	2	42	Single
Female	White	T4	N2	M1	No	No	Yes	1	61	Positive	Positive	Negative	1	67	Married
Female	Asian or Pacific Islander	T4	N0	M1	Yes	No	No	0	25	Positive	Positive	Positive	4	81	Married
Female	White	T2	N0	M1	Yes	Yes	Yes	2	30	Positive	Positive	Positive	4	37	Married
Female	Black	T2	N1	M1	No	No	Yes	1	31	Negative	Negative	Positive	5	53	Single
Female	White	T3	N3	M1	Yes	Yes	Yes	1	63	Positive	Negative	Negative	1	58	Married
Female	White	T4	N1	M1	No	Yes	Yes	0	100	Positive	Positive	Positive	1	31	Single
Female	Black	T2	N0	M1	No	Yes	Yes	1	25	Positive	Positive	Negative	1	58	Married
Female	White	T3	N3	M1	Yes	Yes	Yes	1	60	Negative	Negative	Negative	2	51	Married
Female	Asian or Pacific Islander	T2	N2	M1	Yes	Yes	Yes	1	31	Positive	Positive	Negative	1	37	Married
Female	White	T3	N2	M1	No	No	Yes	0	84	Positive	Positive	Positive	10	46	Married
Female	White	T4	N2	M1	No	No	Yes	0	52	Positive	Positive	Positive	3	57	Single
Female	Black	T4	N3	M1	No	No	Yes	1	100	Negative	Negative	Negative	1	50	Single
Female	White	T2	N0	M1	No	No	Yes	2	33	Negative	Negative	Positive	1	54	Unmarried or Domestic Partner
Female	White	T4	N1	M1	No	Yes	No	0	90	Negative	Negative	Positive	2	53	Separated
Female	Black	T1	N1	M1	No	Yes	Yes	0	10	Positive	Negative	Negative	9	36	Single
Female	Black	T4	N1	M1	No	No	Yes	1	38	Positive	Negative	Positive	3	74	Widowed
Female	White	T4	N2	M1	Yes	No	Yes	0	100	Negative	Negative	Positive	8	67	Single
Female	Asian or Pacific Islander	T1	N1	M1	No	No	Yes	0	20	Negative	Negative	Negative	3	73	Married
Female	White	T2	N0	M1	Yes	No	No	2	24	Positive	Positive	Negative	6	70	Single
Female	White	T3	N3	M1	Yes	Yes	Yes	1	82	Positive	Negative	Positive	0	54	Married
Female	White	T3	N3	M1	Yes	Yes	Yes	1	68	Negative	Negative	Positive	5	50	Divorced
Female	Black	T4	N2	M1	Yes	Yes	Yes	0	100	Positive	Negative	Negative	8	63	Single
Female	White	T4	N2	M1	No	No	Yes	1	84	Positive	Positive	Negative	4	38	Single
Female	Asian or Pacific Islander	T4	N2	M1	No	No	Yes	1	52	Positive	Positive	Negative	9	44	Married
Female	Asian or Pacific Islander	T2	N1	M1	No	No	Yes	1	50	Negative	Negative	Positive	2	47	Married
Female	White	T2	N1	M1	No	No	Yes	0	26	Negative	Negative	Positive	1	48	Married
Female	White	T4	N3	M1	Yes	No	Yes	1	78	Positive	Positive	Negative	5	56	Married
Female	Black	T3	N1	M1	No	Yes	Yes	0	80	Positive	Positive	Negative	12	77	Widowed
Female	Asian or Pacific Islander	T4	N0	M1	No	No	No	5	35	Positive	Positive	Negative	6	70	Single
Female	Black	T4	N1	M1	No	No	Yes	1	77	Positive	Positive	Negative	10	42	Single
Female	Black	T4	N2	M1	No	No	No	0	22	Positive	Negative	Negative	0	85	Widowed
Female	White	T2	N1	M1	No	Yes	Yes	0	28	Positive	Positive	Negative	1	60	Single
Female	Black	T3	N1	M1	No	No	Yes	0	67	Positive	Negative	Negative	3	58	Married
Female	White	T2	N2	M1	Yes	Yes	Yes	2	26	Positive	Negative	Negative	7	69	Married
Female	White	T1	N1	M1	Yes	No	No	1	15	Negative	Negative	Negative	0	54	Widowed
Female	Asian or Pacific Islander	T4	N3	M1	No	No	Yes	0	70	Positive	Negative	Positive	1	44	Single
Female	White	T2	N1	M1	No	No	Yes	0	24	Positive	Negative	Negative	2	81	Married
Female	White	T1	N0	M1	Yes	No	No	4	14	Positive	Positive	Negative	3	69	Widowed
Female	Asian or Pacific Islander	T4	N1	M1	No	No	Yes	0	48	Positive	Positive	Negative	0	62	Married
Female	White	T4	N1	M1	No	No	Yes	1	37	Positive	Positive	Negative	2	70	Married
Female	Asian or Pacific Islander	T4	N3	M1	No	No	Yes	1	19	Positive	Positive	Negative	9	51	Single
Female	White	T3	N0	M1	No	Yes	Yes	1	64	Positive	Positive	Negative	5	42	Single
Female	White	T4	N0	M1	No	No	Yes	6	50	Positive	Positive	Negative	0	62	Single
Female	Asian or Pacific Islander	T2	N1	M1	No	No	Yes	1	21	Positive	Positive	Negative	1	54	Married
Male	White	T4	N1	M1	Yes	Yes	Yes	2	90	Positive	Positive	Negative	1	32	Single
Female	White	T4	N0	M1	No	No	Yes	0	40	Positive	Positive	Negative	2	33	Married
Female	White	T3	N1	M1	No	Yes	Yes	1	54	Positive	Positive	Positive	0	37	Single
Female	Asian or Pacific Islander	T4	N3	M1	Yes	No	Yes	2	55	Positive	Positive	Positive	11	60	Single
Female	White	T4	N1	M1	No	No	Yes	0	52	Positive	Positive	Negative	0	73	Single
Female	White	T4	N1	M1	No	No	Yes	1	51	Positive	Positive	Negative	2	74	Widowed
Female	Asian or Pacific Islander	T4	N1	M1	No	Yes	Yes	2	50	Positive	Negative	Negative	1	70	Divorced
Female	White	T2	N1	M1	Yes	No	Yes	2	22	Positive	Negative	Negative	5	68	Divorced
Female	White	T2	N1	M1	Yes	No	Yes	2	22	Positive	Negative	Negative	5	68	Divorced
Female	White	T4	N1	M1	Yes	No	Yes	0	57	Positive	Negative	Negative	1	56	Divorced
Male	Asian or Pacific Islander	T1	N2	M1	Yes	Yes	Yes	1	17	Positive	Positive	Negative	1	68	Married
Female	White	T2	N1	M1	No	No	Yes	3	35	Positive	Positive	Negative	1	70	Married
Female	White	T2	N2	M1	No	No	No	0	42	Positive	Positive	Positive	2	77	Married
Female	White	T4	N1	M1	No	Yes	No	1	82	Positive	Positive	Negative	5	73	Single
Female	White	T1	N1	M1	Yes	No	Yes	7	7	Positive	Positive	Negative	0	47	Single
Female	White	T1	N0	M1	No	Yes	No	0	17	Negative	Negative	Negative	2	84	Widowed
Female	White	T4	N3	M1	No	No	Yes	0	19	Positive	Positive	Positive	2	66	Married
Female	White	T2	N1	M1	Yes	Yes	No	2	26	Positive	Negative	Negative	2	49	Married
Female	White	T2	N0	M1	Yes	Yes	Yes	1	26	Positive	Positive	Positive	20	33	Single
Female	White	T1	N0	M1	No	No	Yes	1	12	Positive	Positive	Negative	3	85	Widowed
Female	White	T4	N1	M1	No	Yes	Yes	1	80	Positive	Positive	Negative	0	85	Divorced
Female	White	T1	N1	M1	Yes	No	No	0	12	Positive	Positive	Negative	20	75	Married
Female	White	T1	N0	M1	No	Yes	No	0	11	Positive	Positive	Negative	23	60	Widowed
Female	White	T4	N3	M1	No	Yes	Yes	1	100	Positive	Negative	Negative	8	50	Married
Female	Black	T2	N1	M1	No	Yes	Yes	0	40	Positive	Positive	Negative	10	55	Unmarried or Domestic Partner
Female	Black	T3	N1	M1	No	No	Yes	1	59	Positive	Positive	Negative	4	66	Widowed
Female	White	T3	N2	M1	Yes	No	No	1	60	Positive	Positive	Negative	7	85	Divorced
Female	White	T4	N1	M1	Yes	No	Yes	3	230	Negative	Negative	Negative	7	74	Widowed
Female	White	T2	N0	M1	No	No	Yes	1	23	Positive	Negative	Positive	23	70	Married
Female	Black	T4	N0	M1	Yes	Yes	Yes	2	102	Positive	Positive	Positive	21	64	Widowed
Female	White	T1	N0	M1	Yes	Yes	No	1	14	Positive	Positive	Negative	21	60	Married
Female	White	T2	N1	M1	Yes	No	Yes	2	32	Negative	Negative	Negative	9	71	Married
Female	Asian or Pacific Islander	T2	N3	M1	No	No	Yes	14	23	Negative	Negative	Negative	13	60	Married
Female	White	T2	N1	M1	No	No	Yes	1	27	Positive	Positive	Negative	21	83	Widowed
Female	White	T2	N1	M1	No	No	Yes	0	50	Positive	Positive	Negative	18	71	Married
Female	White	T1	N0	M1	Yes	Yes	No	1	14	Positive	Positive	Negative	16	59	Divorced
Female	White	T2	N1	M1	Yes	No	Yes	1	33	Negative	Negative	Negative	8	47	Married
Female	Black	T3	N3	M1	No	No	Yes	0	60	Negative	Positive	Negative	9	57	Single
Female	White	T1	N0	M1	Yes	No	No	5	12	Positive	Positive	Negative	16	60	Married
Female	White	T4	N0	M1	Yes	Yes	No	2	18	Positive	Positive	Negative	10	85	Single
Female	Black	T4	N1	M1	Yes	Yes	Yes	3	22	Negative	Positive	Negative	22	60	Widowed
Female	Asian or Pacific Islander	T1	N0	M1	Yes	Yes	No	1	3	Positive	Negative	Negative	15	59	Married
Female	White	T3	N1	M1	No	No	No	0	78	Positive	Positive	Negative	0	48	Single
Female	White	T4	N1	M1	Yes	Yes	Yes	0	138	Positive	Positive	Negative	11	57	Single
Female	White	T3	N1	M1	Yes	No	Yes	0	110	Negative	Negative	Negative	7	73	Divorced
Female	White	T4	N3	M1	No	No	Yes	0	60	Positive	Positive	Negative	6	72	Married
Female	White	T3	N2	M1	No	Yes	Yes	2	59	Negative	Negative	Negative	10	56	Divorced
Female	White	T2	N1	M1	Yes	No	No	2	46	Positive	Positive	Negative	19	56	Divorced
Female	Black	T2	N0	M1	No	Yes	Yes	2	35	Positive	Negative	Negative	3	64	Married
Female	White	T2	N0	M1	No	No	No	3	39	Positive	Positive	Negative	2	85	Widowed
Female	White	T2	N1	M1	Yes	No	Yes	0	47	Positive	Negative	Negative	21	77	Married
Female	White	T2	N1	M1	No	No	Yes	1	38	Positive	Positive	Positive	15	57	Married
Female	White	T1	N0	M1	No	No	No	2	20	Positive	Negative	Positive	10	77	Divorced
Female	White	T2	N3	M1	No	No	No	0	34	Positive	Positive	Negative	20	77	Widowed
Female	White	T1	N1	M1	No	No	Yes	1	20	Positive	Positive	Negative	13	73	Married
Female	White	T2	N0	M1	No	Yes	Yes	2	30	Positive	Positive	Negative	10	85	Married
Female	Asian or Pacific Islander	T1	N3	M1	Yes	Yes	Yes	1	6	Positive	Positive	Negative	16	81	Married
Female	White	T2	N1	M1	No	No	Yes	1	25	Positive	Negative	Positive	19	54	Married
Female	White	T2	N1	M1	No	No	Yes	1	21	Negative	Negative	Negative	5	81	Married
Female	White	T2	N0	M1	No	No	No	1	42	Positive	Positive	Positive	9	85	Divorced
Female	White	T1	N0	M1	Yes	Yes	No	2	9	Positive	Positive	Negative	14	70	Single
Female	White	T2	N0	M1	Yes	No	Yes	1	24	Positive	Positive	Positive	10	61	Married
Female	White	T4	N0	M1	No	No	Yes	1	24	Positive	Positive	Negative	21	68	Married
Female	White	T2	N3	M1	No	No	Yes	0	26	Positive	Positive	Negative	6	49	Married
Female	White	T2	N1	M1	No	No	No	1	38	Positive	Negative	Negative	16	62	Divorced
Female	White	T2	N1	M1	Yes	Yes	Yes	0	32	Positive	Positive	Negative	19	51	Single
Female	White	T1	N2	M1	Yes	No	Yes	1	18	Positive	Negative	Negative	8	82	Married
Female	White	T2	N0	M1	No	No	Yes	3	28	Positive	Negative	Positive	8	68	Married
Female	White	T4	N1	M1	No	No	Yes	1	52	Positive	Positive	Negative	5	73	Married
Female	White	T2	N1	M1	Yes	No	Yes	1	50	Negative	Negative	Positive	5	54	Single
Female	White	T1	N1	M1	No	No	No	0	17	Positive	Positive	Negative	0	85	Married
Female	White	T2	N1	M1	No	No	No	0	50	Positive	Positive	Negative	9	78	Widowed
Female	White	T3	N1	M1	No	No	Yes	0	100	Negative	Negative	Positive	23	73	Widowed
Female	White	T1	N0	M1	Yes	No	No	1	3	Negative	Negative	Positive	22	66	Single
Female	Asian or Pacific Islander	T2	N2	M1	Yes	No	Yes	2	25	Positive	Positive	Negative	2	64	Married
Female	White	T1	N0	M1	No	No	Yes	1	7	Positive	Positive	Negative	15	71	Divorced
Female	White	T2	N0	M1	Yes	No	No	2	25	Positive	Positive	Negative	6	63	Widowed
Female	White	T2	N3	M1	Yes	Yes	Yes	0	25	Positive	Positive	Negative	9	67	Married
Female	White	T1	N1	M1	No	Yes	Yes	2	10	Negative	Positive	Negative	8	63	Married
Female	White	T2	N0	M1	No	Yes	Yes	1	23	Positive	Positive	Negative	8	77	Widowed
Female	White	T4	N1	M1	No	No	Yes	0	57	Negative	Negative	Negative	1	81	Widowed
Female	White	T2	N1	M1	Yes	No	Yes	1	25	Positive	Positive	Negative	10	57	Married
Female	White	T1	N1	M1	No	No	Yes	0	17	Positive	Negative	Negative	8	81	Widowed
Female	White	T2	N0	M1	Yes	No	Yes	3	26	Negative	Positive	Negative	3	74	Widowed
Female	White	T1	N0	M1	No	Yes	No	1	9	Positive	Positive	Negative	2	63	Married
Male	White	T2	N1	M1	No	No	No	0	50	Positive	Positive	Negative	18	80	Married
Female	White	T4	N3	M1	No	Yes	Yes	1	61	Positive	Positive	Negative	11	67	Single
Female	White	T4	N0	M1	No	No	No	2	18	Positive	Negative	Negative	6	74	Married
Female	White	T4	N1	M1	No	No	Yes	1	87	Negative	Negative	Positive	14	52	Married
Female	White	T2	N3	M1	Yes	No	No	0	50	Positive	Negative	Negative	3	62	Single
Female	White	T2	N1	M1	No	Yes	Yes	1	35	Positive	Positive	Negative	23	49	Married
Female	White	T1	N0	M1	No	No	Yes	1	19	Negative	Negative	Negative	12	72	Married
Female	White	T4	N0	M1	Yes	No	No	1	30	Positive	Positive	Negative	18	68	Divorced
Female	White	T3	N1	M1	Yes	Yes	No	1	60	Positive	Positive	Negative	0	61	Single
Male	Asian or Pacific Islander	T4	N0	M1	No	No	No	1	25	Positive	Positive	Negative	14	75	Single
Female	White	T2	N2	M1	No	No	Yes	1	25	Positive	Positive	Positive	6	49	Married
Female	White	T4	N1	M1	No	No	Yes	2	50	Positive	Positive	Negative	3	80	Widowed
Female	White	T2	N1	M1	No	Yes	Yes	3	26	Negative	Negative	Negative	2	58	Married
Female	White	T4	N0	M1	No	No	Yes	1	80	Negative	Negative	Positive	16	61	Married
Female	White	T4	N0	M1	No	No	Yes	2	34	Positive	Positive	Positive	20	59	Married
Female	White	T2	N1	M1	No	No	No	2	47	Positive	Positive	Negative	7	85	Divorced
Female	White	T2	N1	M1	No	No	Yes	1	23	Positive	Positive	Negative	3	64	Married
Female	White	T2	N1	M1	Yes	No	No	4	22	Negative	Negative	Positive	15	75	Divorced
Female	White	T1	N0	M1	Yes	Yes	No	2	9	Positive	Positive	Negative	5	52	Married
Female	White	T4	N3	M1	No	No	Yes	0	101	Positive	Negative	Negative	1	61	Married
Female	White	T2	N0	M1	No	No	No	0	23	Positive	Positive	Negative	2	85	Widowed
Female	White	T2	N3	M1	No	No	Yes	2	38	Positive	Positive	Negative	8	74	Single
Female	White	T1	N0	M1	Yes	No	No	1	16	Positive	Positive	Negative	21	74	Married
Female	White	T1	N0	M1	Yes	No	No	1	11	Positive	Positive	Negative	20	68	Married
Female	White	T2	N3	M1	No	No	Yes	1	22	Positive	Negative	Positive	22	65	Married
Female	White	T3	N1	M1	No	No	No	0	55	Positive	Positive	Negative	9	85	Married
Female	White	T4	N1	M1	No	Yes	Yes	0	51	Positive	Positive	Negative	19	74	Married
Female	White	T4	N3	M1	No	No	Yes	1	74	Negative	Negative	Negative	6	68	Married
Female	White	T1	N0	M1	No	No	Yes	0	16	Negative	Negative	Negative	5	61	Married
Female	White	T2	N0	M1	No	Yes	Yes	1	38	Positive	Negative	Negative	12	52	Divorced
Female	White	T1	N0	M1	Yes	Yes	Yes	2	13	Positive	Negative	Negative	16	68	Single
Female	White	T1	N0	M1	Yes	Yes	Yes	1	15	Negative	Negative	Negative	7	56	Married
Female	White	T2	N0	M1	No	No	No	1	33	Positive	Negative	Negative	3	81	Widowed
Female	White	T3	N2	M1	No	No	Yes	1	51	Positive	Positive	Positive	4	69	Divorced
Female	Asian or Pacific Islander	T2	N3	M1	No	No	Yes	1	32	Negative	Negative	Positive	3	66	Married
Female	White	T1	N0	M1	Yes	No	Yes	2	15	Positive	Positive	Negative	22	71	Married
Male	White	T2	N0	M1	No	No	Yes	1	22	Positive	Positive	Negative	19	59	Single
Female	White	T1	N1	M1	Yes	Yes	Yes	1	20	Positive	Positive	Negative	16	49	Married
Female	White	T2	N1	M1	No	No	Yes	0	33	Negative	Negative	Positive	12	66	Divorced
Female	White	T2	N1	M1	No	No	Yes	0	50	Negative	Negative	Negative	2	85	Widowed
Female	White	T4	N2	M1	Yes	No	Yes	0	110	Positive	Negative	Negative	20	56	Married
Female	White	T3	N1	M1	Yes	No	Yes	0	100	Positive	Negative	Negative	20	56	Married
Female	White	T2	N0	M1	No	Yes	No	1	30	Positive	Positive	Negative	12	85	Widowed
Female	White	T2	N2	M1	Yes	No	Yes	1	38	Negative	Negative	Negative	15	58	Married
Female	White	T1	N0	M1	No	No	No	1	15	Positive	Positive	Negative	4	59	Married
Female	White	T1	N0	M1	No	Yes	No	1	11	Positive	Positive	Negative	11	74	Married
Female	White	T1	N0	M1	No	Yes	No	1	18	Positive	Positive	Negative	11	74	Married
Female	White	T1	N0	M1	Yes	No	No	0	20	Negative	Negative	Negative	23	82	Married
Female	White	T1	N1	M1	No	No	No	0	15	Positive	Positive	Negative	6	84	Widowed
Female	White	T4	N3	M1	No	No	Yes	1	10	Negative	Negative	Negative	5	71	Married
Female	White	T2	N0	M1	No	No	Yes	0	26	Negative	Negative	Negative	13	78	Married
Female	White	T1	N3	M1	Yes	No	Yes	2	17	Negative	Negative	Negative	4	33	Married
Female	White	T4	N3	M1	Yes	No	Yes	2	95	Positive	Positive	Positive	6	85	Widowed
Female	White	T3	N1	M1	No	Yes	Yes	0	120	Negative	Negative	Positive	16	55	Single
Female	White	T4	N3	M1	No	Yes	Yes	1	78	Positive	Positive	Positive	5	62	Married
Female	White	T3	N1	M1	Yes	Yes	Yes	1	55	Positive	Positive	Negative	5	54	Married
Female	White	T3	N3	M1	Yes	No	No	1	82	Positive	Positive	Positive	22	85	Widowed
Female	Black	T2	N0	M1	Yes	No	Yes	1	35	Positive	Negative	Positive	2	52	Married
Female	White	T1	N0	M1	Yes	No	Yes	2	16	Positive	Positive	Negative	16	55	Divorced
Female	Black	T2	N0	M1	No	No	Yes	1	36	Positive	Positive	Negative	16	35	Divorced
Female	White	T2	N1	M1	No	No	Yes	0	38	Negative	Negative	Negative	2	44	Married
Female	White	T2	N1	M1	No	No	Yes	0	37	Negative	Negative	Negative	7	58	Married
Female	Asian or Pacific Islander	T4	N3	M1	Yes	Yes	Yes	1	84	Positive	Positive	Positive	23	40	Married
Female	White	T2	N0	M1	Yes	Yes	Yes	1	38	Positive	Positive	Positive	21	37	Married
Female	White	T2	N1	M1	No	Yes	Yes	0	47	Positive	Positive	Negative	23	69	Married
Female	White	T3	N2	M1	Yes	No	No	1	80	Positive	Positive	Positive	14	75	Married
Female	White	T1	N0	M1	Yes	No	Yes	2	12	Positive	Positive	Positive	20	65	Married
Female	White	T1	N0	M1	Yes	Yes	No	1	10	Positive	Positive	Negative	18	60	Married
Female	Black	T3	N1	M1	No	No	Yes	0	80	Positive	Positive	Positive	20	66	Single
Female	White	T4	N1	M1	No	No	No	0	42	Positive	Negative	Negative	3	67	Married
Female	Asian or Pacific Islander	T1	N1	M1	No	No	Yes	1	18	Positive	Positive	Negative	22	49	Married
Female	White	T4	N1	M1	No	No	Yes	0	75	Positive	Positive	Negative	12	68	Divorced
Female	White	T3	N3	M1	No	No	Yes	3	65	Negative	Negative	Negative	12	33	Single
Female	White	T1	N1	M1	No	No	No	1	10	Positive	Positive	Negative	10	69	Divorced
Female	White	T1	N0	M1	Yes	Yes	No	1	11	Positive	Positive	Negative	23	37	Single
Female	White	T1	N1	M1	Yes	Yes	Yes	1	14	Positive	Positive	Positive	20	52	Married
Female	Black	T3	N0	M1	No	No	Yes	2	150	Negative	Negative	Positive	17	56	Married
Female	White	T2	N0	M1	No	No	Yes	1	43	Positive	Positive	Negative	2	49	Married
Female	White	T2	N0	M1	No	Yes	Yes	2	40	Positive	Positive	Negative	14	50	Single
Female	White	T2	N1	M1	No	No	Yes	0	40	Negative	Negative	Negative	10	58	Married
Female	White	T1	N0	M1	Yes	No	Yes	1	13	Positive	Positive	Positive	21	37	Single
Female	White	T1	N0	M1	Yes	Yes	No	2	9	Positive	Positive	Negative	20	68	Single
Female	White	T1	N0	M1	Yes	No	No	3	10	Positive	Positive	Negative	20	62	Divorced
Female	White	T1	N0	M1	Yes	No	No	2	11	Positive	Positive	Negative	17	45	Single
Female	White	T4	N1	M1	Yes	Yes	Yes	1	67	Negative	Negative	Negative	21	36	Single
Female	White	T2	N1	M1	No	No	No	3	47	Positive	Positive	Negative	7	58	Divorced
Female	White	T2	N2	M1	Yes	No	Yes	1	40	Negative	Negative	Negative	9	67	Married
Female	White	T2	N0	M1	No	No	Yes	1	32	Positive	Negative	Negative	3	69	Married
Female	Asian or Pacific Islander	T2	N3	M1	No	Yes	Yes	1	31	Negative	Positive	Positive	17	37	Single
Female	White	T2	N1	M1	No	No	Yes	1	40	Positive	Positive	Negative	13	80	Widowed
Female	Black	T3	N1	M1	No	No	Yes	0	80	Positive	Positive	Negative	23	70	Widowed
Female	White	T2	N1	M1	Yes	Yes	Yes	2	23	Positive	Positive	Negative	22	71	Married
Female	White	T2	N1	M1	Yes	No	Yes	1	29	Negative	Negative	Positive	21	75	Married
Female	White	T3	N3	M1	Yes	Yes	Yes	0	120	Negative	Negative	Negative	10	46	Married
Female	White	T3	N1	M1	Yes	No	Yes	5	55	Negative	Negative	Negative	7	69	Widowed
Female	White	T2	N3	M1	Yes	No	Yes	1	23	Positive	Positive	Negative	22	56	Married
Female	White	T2	N1	M1	No	No	Yes	1	22	Positive	Positive	Negative	20	51	Married
Female	White	T1	N0	M1	No	No	Yes	2	11	Positive	Negative	Negative	7	57	Married
Female	White	T4	N2	M1	Yes	Yes	Yes	2	55	Positive	Positive	Negative	23	60	Married
Female	Asian or Pacific Islander	T4	N1	M1	Yes	Yes	Yes	0	30	Negative	Positive	Negative	22	53	Married
Female	Black	T4	N1	M1	No	No	Yes	3	36	Negative	Negative	Negative	18	52	Single
Female	White	T2	N2	M1	No	No	No	2	29	Positive	Positive	Positive	2	68	Married
Female	White	T4	N3	M1	No	Yes	Yes	0	140	Negative	Negative	Negative	3	52	Married
Female	White	T4	N2	M1	No	Yes	Yes	0	114	Positive	Positive	Positive	2	34	Single
Female	White	T2	N3	M1	Yes	No	Yes	0	21	Positive	Positive	Negative	17	57	Single
Female	White	T3	N3	M1	No	No	No	0	70	Positive	Positive	Negative	17	71	Married
Female	White	T1	N1	M1	No	No	No	1	4	Positive	Positive	Negative	13	79	Married
Female	White	T4	N1	M1	Yes	No	No	3	40	Positive	Positive	Negative	20	80	Married
Female	White	T2	N3	M1	No	Yes	Yes	0	42	Positive	Positive	Positive	15	36	Married
Female	White	T4	N3	M1	No	No	Yes	0	53	Positive	Positive	Negative	15	66	Widowed
Female	White	T3	N1	M1	No	Yes	Yes	0	60	Negative	Negative	Negative	6	58	Divorced
Female	White	T1	N0	M1	Yes	No	No	2	16	Positive	Positive	Negative	20	76	Widowed
Female	American Indian/Alaska Native	T1	N0	M1	Yes	Yes	Yes	0	8	Positive	Negative	Negative	11	70	Married
Female	White	T2	N1	M1	No	No	Yes	2	23	Positive	Positive	Positive	12	56	Single
Female	White	T2	N0	M1	No	No	No	1	22	Positive	Positive	Negative	13	75	Single
Female	White	T2	N0	M1	No	Yes	Yes	0	26	Positive	Positive	Negative	18	52	Married
Female	Asian or Pacific Islander	T4	N3	M1	No	Yes	No	0	50	Positive	Positive	Negative	14	41	Separated
Female	White	T2	N3	M1	No	No	Yes	2	47	Positive	Negative	Negative	19	77	Widowed
Female	White	T2	N0	M1	Yes	No	No	1	27	Negative	Negative	Negative	2	69	Married
Female	White	T4	N3	M1	No	No	Yes	4	38	Positive	Positive	Negative	6	53	Married
Female	White	T2	N3	M1	Yes	Yes	Yes	1	29	Positive	Positive	Negative	19	44	Divorced
Female	Black	T2	N1	M1	Yes	No	No	0	45	Negative	Negative	Negative	8	80	Married
Female	White	T1	N1	M1	No	No	Yes	0	17	Positive	Negative	Negative	7	72	Widowed
Female	White	T4	N1	M1	No	Yes	No	2	27	Positive	Negative	Negative	16	81	Widowed
Female	Black	T1	N0	M1	Yes	No	No	0	8	Positive	Positive	Negative	21	81	Widowed
Female	White	T1	N0	M1	Yes	No	No	1	10	Positive	Positive	Negative	14	79	Married
Female	White	T1	N1	M1	Yes	No	No	3	20	Positive	Positive	Negative	13	85	Single
Female	White	T3	N2	M1	No	Yes	Yes	1	55	Positive	Positive	Negative	7	22	Single
Female	White	T4	N1	M1	No	No	Yes	0	25	Positive	Positive	Positive	20	76	Married
Female	White	T4	N0	M1	No	No	Yes	3	26	Positive	Positive	Positive	14	78	Married
Female	White	T1	N0	M1	No	No	No	0	13	Positive	Positive	Negative	6	85	Widowed
Female	White	T2	N1	M1	No	No	Yes	0	49	Positive	Negative	Positive	14	50	Married
Female	White	T4	N0	M1	No	No	Yes	2	99	Negative	Negative	Positive	18	61	Divorced
Female	White	T3	N1	M1	No	No	Yes	0	80	Negative	Negative	Negative	14	48	Separated
Female	White	T2	N1	M1	Yes	Yes	Yes	1	32	Negative	Negative	Negative	23	29	Married
Female	White	T1	N3	M1	Yes	Yes	Yes	0	9	Negative	Negative	Negative	17	34	Married
Female	Asian or Pacific Islander	T4	N1	M1	No	No	Yes	22	56	Positive	Positive	Negative	23	44	Married
Female	Asian or Pacific Islander	T2	N0	M1	Yes	No	Yes	1	31	Negative	Negative	Negative	18	35	Single
Female	White	T2	N1	M1	Yes	Yes	Yes	2	34	Negative	Negative	Negative	16	73	Single
Female	Asian or Pacific Islander	T2	N1	M1	No	No	No	1	30	Positive	Positive	Negative	18	78	Divorced
Female	White	T2	N3	M1	Yes	No	Yes	1	41	Positive	Negative	Positive	18	37	Married
Female	White	T1	N0	M1	Yes	Yes	No	1	12	Positive	Positive	Negative	23	65	Married
Female	White	T2	N1	M1	No	No	Yes	1	39	Negative	Negative	Negative	8	71	Married
Female	White	T2	N1	M1	No	No	Yes	0	28	Positive	Negative	Positive	15	56	Married
Female	White	T1	N0	M1	Yes	No	No	4	11	Negative	Positive	Negative	22	52	Single
Female	Black	T2	N0	M1	No	No	Yes	1	45	Negative	Negative	Negative	7	68	Widowed
Female	White	T4	N3	M1	No	Yes	Yes	0	90	Positive	Positive	Negative	4	57	Single
Female	White	T1	N1	M1	No	Yes	No	0	19	Positive	Negative	Positive	16	58	Widowed
Female	White	T4	N1	M1	No	Yes	Yes	1	53	Positive	Negative	Negative	17	54	Married
Female	White	T4	N1	M1	No	No	No	2	60	Positive	Negative	Negative	7	80	Widowed
Female	American Indian/Alaska Native	T4	N1	M1	No	No	No	0	18	Positive	Positive	Negative	3	76	Married
Female	White	T4	N2	M1	Yes	No	Yes	0	68	Positive	Positive	Negative	15	57	Married
Female	White	T3	N1	M1	No	No	No	0	62	Positive	Positive	Negative	18	48	Married
Female	White	T2	N1	M1	No	No	Yes	1	50	Positive	Positive	Negative	12	75	Married
Female	White	T2	N1	M1	No	No	Yes	1	30	Positive	Positive	Negative	5	63	Married
Female	White	T4	N3	M1	No	No	Yes	1	70	Positive	Positive	Negative	23	65	Married
Female	White	T0	N1	M1	Yes	Yes	Yes	0	0	Positive	Positive	Negative	23	64	Single
Female	White	T2	N2	M1	Yes	No	Yes	1	38	Positive	Positive	Negative	18	75	Widowed
Female	White	T1	N0	M1	Yes	Yes	No	0	17	Positive	Positive	Negative	17	54	Single
Female	Black	T4	N3	M1	Yes	Yes	Yes	1	110	Negative	Negative	Negative	3	34	Single
Female	White	T3	N1	M1	No	No	No	1	60	Positive	Positive	Negative	19	80	Widowed
Female	White	T2	N0	M1	No	Yes	Yes	0	50	Negative	Negative	Negative	8	70	Divorced
Female	White	T1	N0	M1	Yes	Yes	No	0	7	Positive	Positive	Negative	23	63	Married
Female	Asian or Pacific Islander	T1	N0	M1	No	No	Yes	1	13	Negative	Negative	Negative	5	74	Married
Female	White	T2	N0	M1	No	No	Yes	1	31	Positive	Positive	Negative	22	84	Widowed
Female	White	T4	N1	M1	No	No	Yes	0	40	Positive	Negative	Negative	22	61	Married
Female	White	T3	N2	M1	Yes	No	Yes	0	75	Negative	Negative	Negative	17	37	Married
Female	Asian or Pacific Islander	T3	N1	M1	No	Yes	Yes	1	110	Negative	Negative	Negative	6	50	Married
Female	White	T2	N1	M1	No	No	No	0	28	Positive	Positive	Negative	18	50	Married
Female	American Indian/Alaska Native	T4	N1	M1	No	No	No	0	73	Positive	Negative	Negative	21	62	Single
Female	White	T4	N3	M1	No	No	Yes	1	69	Negative	Negative	Positive	23	67	Married
Female	White	T4	N2	M1	Yes	Yes	Yes	2	44	Positive	Positive	Negative	17	53	Single
Female	White	T1	N2	M1	Yes	Yes	Yes	0	19	Positive	Positive	Negative	15	53	Single
Female	White	T1	N1	M1	No	No	No	2	10	Positive	Positive	Negative	16	63	Widowed
Female	Asian or Pacific Islander	T2	N1	M1	Yes	Yes	Yes	1	37	Positive	Positive	Positive	12	42	Single
Female	Black	T3	N2	M1	No	No	Yes	1	86	Positive	Positive	Positive	17	67	Married
Female	Asian or Pacific Islander	T3	N1	M1	No	No	Yes	0	75	Positive	Positive	Negative	23	63	Divorced
Female	White	T3	N3	M1	Yes	No	Yes	7	70	Positive	Positive	Negative	17	69	Married
Female	Asian or Pacific Islander	T2	N1	M1	No	No	Yes	0	50	Positive	Positive	Positive	17	61	Divorced
Female	White	T4	N1	M1	No	No	Yes	1	34	Positive	Negative	Negative	4	73	Married
Female	White	T1	N0	M1	Yes	No	No	3	15	Positive	Positive	Negative	17	64	Single
Female	White	T2	N0	M1	No	No	Yes	1	26	Positive	Positive	Negative	19	74	Married
Female	White	T4	N1	M1	Yes	No	Yes	0	54	Negative	Negative	Negative	9	64	Married
Female	White	T1	N0	M1	Yes	Yes	No	0	20	Positive	Positive	Negative	20	85	Widowed
Female	White	T4	N2	M1	No	Yes	Yes	1	51	Positive	Positive	Negative	19	59	Widowed
Female	White	T2	N0	M1	No	No	Yes	2	26	Positive	Positive	Negative	19	35	Single
Female	White	T4	N1	M1	No	No	Yes	1	71	Positive	Negative	Positive	1	69	Married
Female	Black	T2	N0	M1	No	No	Yes	4	50	Positive	Positive	Negative	16	51	Divorced
Female	Black	T2	N0	M1	No	No	Yes	4	33	Positive	Positive	Negative	16	51	Divorced
Female	White	T3	N1	M1	Yes	No	Yes	2	120	Positive	Positive	Negative	13	52	Married
Female	White	T2	N1	M1	No	No	Yes	0	25	Positive	Positive	Negative	19	54	Divorced
Female	White	T4	N1	M1	No	No	Yes	2	80	Negative	Negative	Positive	10	57	Divorced
Female	White	T2	N0	M1	No	No	No	0	22	Positive	Positive	Positive	18	84	Divorced
Female	White	T3	N1	M1	No	No	Yes	0	70	Positive	Negative	Negative	16	51	Married
Female	White	T2	N0	M1	No	No	Yes	1	21	Positive	Negative	Negative	16	51	Single
Female	White	T2	N1	M1	No	Yes	No	0	35	Positive	Positive	Negative	2	51	Divorced
Female	White	T2	N0	M1	Yes	No	No	1	30	Positive	Positive	Negative	19	73	Married
Female	Asian or Pacific Islander	T2	N1	M1	No	No	Yes	0	48	Positive	Negative	Positive	20	33	Married
Female	White	T4	N1	M1	Yes	Yes	Yes	2	17	Negative	Negative	Positive	20	37	Married
Female	White	T4	N0	M1	No	No	Yes	2	45	Positive	Positive	Positive	20	37	Single
Female	Black	T4	N1	M1	Yes	No	Yes	0	90	Positive	Negative	Negative	9	37	Single
Female	White	T2	N0	M1	No	No	Yes	1	25	Positive	Positive	Negative	13	52	Married
Female	White	T2	N1	M1	No	No	Yes	0	30	Negative	Negative	Negative	12	59	Divorced
Female	White	T3	N2	M1	No	No	Yes	0	81	Negative	Negative	Negative	7	62	Married
Female	White	T3	N0	M1	No	Yes	Yes	0	97	Negative	Negative	Negative	18	61	Single
Female	White	T2	N2	M1	No	No	Yes	0	50	Positive	Positive	Negative	18	50	Single
Female	White	T4	N1	M1	No	No	Yes	1	50	Positive	Positive	Positive	18	46	Married
Female	White	T1	N0	M1	No	No	No	4	15	Positive	Positive	Negative	18	85	Married
Female	Asian or Pacific Islander	T3	N1	M1	No	No	Yes	1	54	Positive	Negative	Positive	14	68	Widowed
Female	White	T3	N2	M1	No	Yes	Yes	1	90	Positive	Positive	Negative	7	44	Single
Female	Asian or Pacific Islander	T4	N2	M1	No	No	Yes	1	110	Positive	Negative	Negative	2	49	Married
Female	White	T1	N0	M1	Yes	Yes	Yes	1	20	Positive	Positive	Positive	19	85	Widowed
Female	White	T2	N1	M1	Yes	No	Yes	1	33	Negative	Negative	Negative	10	57	Married
Female	White	T1	N1	M1	Yes	Yes	Yes	2	17	Positive	Positive	Negative	16	60	Married
Female	Black	T2	N1	M1	Yes	No	Yes	1	40	Positive	Negative	Negative	3	27	Single
Female	White	T2	N1	M1	Yes	No	No	5	25	Negative	Negative	Negative	5	68	Divorced
Female	White	T3	N1	M1	No	No	Yes	0	65	Positive	Positive	Negative	14	72	Single
Female	White	T4	N0	M1	Yes	No	Yes	1	19	Positive	Positive	Negative	13	71	Married
Female	White	T2	N1	M1	No	No	Yes	0	43	Positive	Positive	Negative	3	59	Married
Female	White	T2	N3	M1	No	No	Yes	2	50	Positive	Positive	Negative	18	68	Married
Female	White	T4	N1	M1	Yes	Yes	No	0	39	Positive	Positive	Negative	16	85	Widowed
Female	White	T3	N1	M1	No	No	No	1	55	Positive	Negative	Negative	4	82	Married
Female	White	T2	N1	M1	No	No	Yes	1	30	Negative	Negative	Negative	3	71	Divorced
Female	White	T4	N1	M1	No	No	Yes	0	35	Negative	Negative	Negative	5	70	Divorced
Female	White	T2	N1	M1	Yes	No	Yes	2	25	Negative	Negative	Negative	10	85	Widowed
Female	White	T4	N1	M1	No	No	No	2	39	Positive	Negative	Negative	7	68	Divorced
Female	White	T2	N1	M1	No	No	No	0	39	Positive	Positive	Negative	1	63	Widowed
Female	White	T1	N0	M1	Yes	Yes	No	1	15	Positive	Positive	Negative	22	64	Married
Female	White	T4	N2	M1	No	No	Yes	1	70	Positive	Positive	Negative	11	85	Divorced
Female	White	T3	N0	M1	Yes	Yes	Yes	1	65	Positive	Positive	Negative	17	56	Married
Female	Asian or Pacific Islander	T2	N0	M1	No	Yes	Yes	0	30	Positive	Positive	Negative	11	53	Single
Female	White	T4	N1	M1	No	No	Yes	1	23	Negative	Negative	Positive	1	34	Married
Female	White	T4	N3	M1	Yes	Yes	Yes	1	61	Positive	Positive	Negative	22	62	Single
Female	White	T1	N2	M1	Yes	No	Yes	2	14	Positive	Positive	Positive	11	75	Married
Female	White	T4	N1	M1	No	No	No	0	80	Negative	Positive	Positive	15	61	Divorced
Female	White	T2	N0	M1	No	Yes	Yes	1	33	Positive	Positive	Negative	20	80	Widowed
Female	White	T4	N1	M1	No	Yes	Yes	0	19	Negative	Negative	Positive	16	50	Separated
Female	White	T3	N3	M1	Yes	Yes	Yes	0	84	Negative	Negative	Negative	18	68	Single
Male	White	T4	N1	M1	No	No	No	0	40	Positive	Positive	Positive	19	53	Single
Female	Asian or Pacific Islander	T4	N1	M1	No	No	Yes	1	135	Positive	Positive	Negative	1	77	Married
Female	White	T2	N1	M1	No	No	Yes	0	35	Positive	Positive	Negative	16	54	Married
Female	White	T0	N3	M1	No	No	No	1	0	Negative	Negative	Positive	1	66	Divorced
Female	White	T2	N0	M1	No	Yes	Yes	2	40	Positive	Negative	Negative	13	70	Married
Female	White	T2	N2	M1	Yes	Yes	Yes	1	30	Positive	Positive	Negative	11	22	Single
Female	White	T1	N1	M1	No	No	Yes	2	15	Positive	Positive	Negative	9	70	Married
Female	White	T4	N2	M1	No	Yes	No	1	30	Positive	Positive	Negative	21	57	Divorced
Female	White	T2	N3	M1	Yes	No	Yes	4	28	Negative	Negative	Negative	15	58	Married
Female	Asian or Pacific Islander	T2	N1	M1	No	No	Yes	0	33	Positive	Positive	Positive	14	82	Separated
Female	White	T3	N3	M1	No	Yes	Yes	0	80	Negative	Negative	Negative	14	65	Widowed
Female	White	T2	N0	M1	Yes	Yes	Yes	2	28	Positive	Negative	Positive	22	54	Married
Female	White	T3	N1	M1	No	No	No	0	67	Negative	Negative	Positive	5	75	Married
Female	Asian or Pacific Islander	T2	N3	M1	No	No	Yes	0	49	Positive	Negative	Positive	14	44	Married
Female	White	T1	N0	M1	Yes	No	No	3	17	Positive	Positive	Negative	14	56	Married
Female	White	T2	N0	M1	No	No	Yes	1	21	Negative	Positive	Negative	12	50	Married
Female	White	T3	N1	M1	No	No	Yes	2	54	Positive	Positive	Negative	17	37	Widowed
Female	White	T3	N3	M1	Yes	Yes	Yes	0	60	Positive	Positive	Negative	10	67	Married
Female	White	T2	N1	M1	No	No	Yes	1	50	Positive	Positive	Positive	15	43	Married
Female	White	T2	N0	M1	Yes	Yes	No	0	26	Positive	Negative	Negative	13	60	Single
Female	White	T2	N1	M1	Yes	Yes	Yes	2	41	Positive	Positive	Negative	11	47	Unmarried or Domestic Partner
Male	White	T2	N3	M1	Yes	No	No	1	38	Positive	Positive	Positive	16	82	Married
Female	White	T2	N0	M1	Yes	Yes	Yes	1	40	Positive	Negative	Negative	16	52	Married
Female	Asian or Pacific Islander	T4	N1	M1	No	No	Yes	0	63	Positive	Positive	Negative	7	62	Married
Female	White	T2	N1	M1	Yes	No	Yes	1	40	Positive	Positive	Negative	19	31	Single
Female	White	T4	N3	M1	No	Yes	Yes	0	50	Positive	Negative	Negative	14	79	Divorced
Female	White	T4	N1	M1	Yes	No	Yes	1	55	Positive	Positive	Negative	15	57	Divorced
Female	White	T2	N1	M1	No	Yes	Yes	0	50	Positive	Positive	Negative	16	71	Married
Female	White	T4	N2	M1	Yes	Yes	Yes	2	21	Negative	Negative	Positive	9	41	Married
Female	White	T1	N0	M1	Yes	No	No	1	12	Positive	Negative	Negative	22	52	Divorced
Female	Asian or Pacific Islander	T2	N0	M1	No	No	Yes	1	46	Negative	Negative	Positive	14	70	Married
Female	White	T2	N1	M1	Yes	Yes	Yes	1	40	Positive	Positive	Negative	14	63	Separated
Female	White	T2	N0	M1	No	No	No	1	27	Positive	Positive	Negative	9	58	Single
Female	White	T2	N2	M1	No	No	Yes	0	30	Negative	Negative	Negative	14	64	Widowed
Female	Black	T4	N1	M1	Yes	No	Yes	2	50	Negative	Positive	Positive	13	25	Single
Female	White	T3	N3	M1	No	No	Yes	1	94	Positive	Positive	Negative	17	61	Married
Female	Asian or Pacific Islander	T1	N0	M1	Yes	Yes	No	1	17	Positive	Positive	Negative	13	66	Married
Female	White	T3	N3	M1	No	Yes	Yes	2	66	Negative	Negative	Negative	2	40	Divorced
Female	White	T2	N1	M1	No	No	Yes	2	30	Negative	Negative	Positive	22	70	Married
Female	White	T4	N1	M1	Yes	No	Yes	0	14	Negative	Negative	Negative	10	31	Single
Female	White	T4	N3	M1	Yes	No	Yes	0	42	Negative	Negative	Negative	10	31	Married
Female	White	T1	N1	M1	Yes	Yes	Yes	0	13	Negative	Negative	Negative	13	50	Married
Female	White	T4	N1	M1	No	No	Yes	2	24	Positive	Positive	Negative	23	53	Married
Female	White	T4	N2	M1	No	Yes	No	1	70	Positive	Positive	Negative	17	27	Married
Female	White	T4	N1	M1	No	Yes	Yes	2	58	Positive	Positive	Negative	15	51	Single
Female	Asian or Pacific Islander	T1	N3	M1	Yes	Yes	Yes	0	18	Positive	Positive	Negative	14	64	Married
Female	White	T2	N1	M1	No	Yes	Yes	1	33	Negative	Negative	Negative	8	43	Married
Female	White	T4	N3	M1	Yes	Yes	Yes	0	101	Positive	Negative	Negative	23	47	Single
Female	White	T2	N1	M1	Yes	Yes	Yes	1	46	Positive	Negative	Positive	19	39	Married
Female	White	T4	N3	M1	No	Yes	Yes	1	107	Positive	Positive	Positive	10	42	Married
Male	White	T2	N0	M1	No	No	Yes	0	22	Positive	Positive	Negative	8	74	Married
Female	White	T2	N0	M1	Yes	Yes	Yes	2	36	Positive	Positive	Negative	16	59	Married
Female	White	T4	N1	M1	No	Yes	Yes	3	150	Positive	Positive	Negative	18	60	Divorced
Female	White	T3	N1	M1	No	No	No	3	60	Positive	Positive	Negative	7	56	Married
Female	White	T2	N1	M1	Yes	No	Yes	0	21	Positive	Positive	Positive	20	35	Married
Female	White	T2	N0	M1	Yes	Yes	Yes	1	38	Positive	Positive	Positive	19	60	Married
Female	White	T3	N1	M1	No	No	No	1	56	Positive	Negative	Positive	1	46	Married
Female	Black	T4	N3	M1	Yes	No	Yes	0	180	Negative	Negative	Negative	10	40	Single
Female	White	T4	N0	M1	No	No	No	2	36	Positive	Positive	Negative	11	83	Widowed
Female	White	T4	N1	M1	No	No	Yes	0	62	Negative	Negative	Negative	7	81	Married
Female	White	T4	N1	M1	Yes	No	No	1	42	Positive	Positive	Negative	20	85	Widowed
Female	White	T1	N1	M1	Yes	No	Yes	2	9	Positive	Positive	Positive	13	57	Divorced
Female	Black	T2	N1	M1	Yes	No	Yes	1	27	Negative	Negative	Positive	18	54	Married
Female	Black	T4	N3	M1	Yes	No	Yes	1	71	Negative	Negative	Negative	19	36	Married
Female	White	T3	N3	M1	No	No	Yes	1	59	Negative	Negative	Positive	13	49	Single
Female	White	T2	N1	M1	No	Yes	Yes	1	33	Positive	Positive	Positive	22	35	Married
Female	White	T2	N0	M1	Yes	Yes	No	1	32	Positive	Positive	Negative	18	68	Married
Female	White	T4	N1	M1	No	No	Yes	0	52	Positive	Positive	Positive	14	80	Married
Female	White	T2	N0	M1	No	No	Yes	1	31	Positive	Positive	Negative	11	48	Married
Female	Black	T3	N1	M1	Yes	No	Yes	1	60	Negative	Negative	Negative	8	31	Single
Female	White	T1	N1	M1	Yes	Yes	Yes	1	17	Positive	Positive	Negative	11	76	Divorced
Female	White	T3	N3	M1	Yes	No	No	0	56	Negative	Negative	Negative	5	85	Widowed
Female	White	T2	N3	M1	Yes	No	Yes	1	34	Positive	Positive	Negative	16	81	Widowed
Female	White	T1	N1	M1	Yes	No	Yes	1	20	Positive	Positive	Positive	17	41	Married
Female	White	T4	N1	M1	Yes	No	Yes	1	6	Negative	Negative	Negative	9	59	Widowed
Female	White	T2	N1	M1	Yes	Yes	Yes	0	48	Positive	Positive	Positive	20	58	Divorced
Female	White	T2	N1	M1	Yes	Yes	Yes	0	34	Positive	Positive	Negative	21	34	Single
Female	White	T1	N0	M1	Yes	Yes	Yes	4	13	Positive	Positive	Negative	16	76	Married
Female	White	T1	N1	M1	No	No	No	1	8	Positive	Positive	Negative	20	42	Single
Female	Asian or Pacific Islander	T2	N0	M1	Yes	Yes	Yes	2	22	Positive	Positive	Positive	22	54	Single
Female	Black	T1	N1	M1	Yes	Yes	Yes	0	17	Positive	Positive	Positive	8	25	Single
Female	White	T4	N2	M1	Yes	No	No	6	11	Positive	Positive	Positive	23	56	Single
Female	White	T2	N0	M1	No	No	Yes	1	30	Positive	Negative	Negative	10	81	Divorced
Female	Asian or Pacific Islander	T1	N1	M1	Yes	Yes	Yes	2	2	Positive	Negative	Positive	15	61	Married
Female	White	T2	N1	M1	Yes	Yes	Yes	2	27	Negative	Negative	Positive	20	48	Unmarried or Domestic Partner
Female	White	T2	N1	M1	No	No	Yes	6	37	Negative	Negative	Negative	12	67	Married
Female	White	T0	N0	M1	No	No	No	1	0	Positive	Positive	Negative	14	58	Married
Female	White	T2	N2	M1	No	No	Yes	1	37	Negative	Negative	Positive	3	34	Married
Female	White	T2	N1	M1	No	No	No	0	25	Positive	Positive	Negative	9	85	Single
Female	White	T4	N1	M1	No	No	Yes	2	40	Positive	Positive	Negative	20	69	Widowed
Female	White	T1	N3	M1	No	Yes	Yes	3	20	Positive	Negative	Negative	14	43	Married
Female	White	T3	N1	M1	No	No	Yes	1	52	Positive	Positive	Negative	19	31	Single
Female	White	T4	N3	M1	Yes	Yes	Yes	1	40	Positive	Positive	Positive	18	45	Married
Female	Asian or Pacific Islander	T2	N0	M1	Yes	Yes	Yes	1	21	Negative	Negative	Positive	21	61	Married
Female	White	T2	N1	M1	No	No	Yes	0	22	Negative	Negative	Positive	17	69	Divorced
Female	White	T2	N2	M1	Yes	Yes	Yes	1	30	Positive	Negative	Negative	23	69	Single
Female	White	T4	N1	M1	No	No	Yes	0	42	Negative	Negative	Positive	9	65	Married
Female	White	T1	N0	M1	Yes	Yes	Yes	0	20	Positive	Positive	Negative	15	67	Divorced
Female	White	T2	N0	M1	No	No	Yes	0	24	Negative	Positive	Negative	5	56	Single
Female	White	T4	N1	M1	No	No	Yes	0	900	Positive	Positive	Negative	13	55	Single
Female	Asian or Pacific Islander	T3	N1	M1	No	No	Yes	2	56	Negative	Negative	Negative	7	46	Married
Female	White	T4	N1	M1	No	No	Yes	2	100	Negative	Negative	Positive	6	70	Divorced
Female	Asian or Pacific Islander	T3	N2	M1	No	Yes	Yes	2	150	Positive	Positive	Negative	11	54	Married
Female	White	T2	N1	M1	No	Yes	No	0	22	Positive	Positive	Negative	1	79	Divorced
Female	White	T1	N0	M1	Yes	No	No	1	15	Positive	Positive	Negative	12	77	Married
Female	White	T2	N1	M1	No	Yes	Yes	0	40	Positive	Positive	Negative	10	53	Divorced
Female	White	T2	N1	M1	No	No	No	0	33	Positive	Negative	Positive	9	55	Divorced
Female	Asian or Pacific Islander	T2	N0	M1	Yes	No	Yes	2	25	Positive	Positive	Negative	4	70	Widowed
Female	White	T2	N1	M1	No	Yes	Yes	1	23	Positive	Positive	Positive	4	57	Single
Female	Black	T2	N1	M1	No	No	Yes	7	28	Negative	Negative	Negative	14	67	Separated
Female	White	T2	N1	M1	No	No	Yes	1	43	Positive	Positive	Negative	10	46	Married
Female	White	T2	N3	M1	No	No	Yes	1	41	Positive	Negative	Negative	12	55	Married
Female	White	T2	N0	M1	No	Yes	Yes	0	30	Positive	Positive	Positive	12	68	Married
Female	White	T2	N1	M1	Yes	No	Yes	0	45	Negative	Negative	Negative	9	45	Single
Female	White	T4	N1	M1	Yes	No	Yes	2	68	Positive	Positive	Negative	18	62	Divorced
Female	White	T2	N3	M1	No	Yes	Yes	8	30	Negative	Negative	Positive	12	68	Divorced
Female	White	T2	N1	M1	No	No	Yes	1	34	Positive	Positive	Negative	13	39	Married
Female	White	T2	N1	M1	No	No	Yes	0	28	Negative	Negative	Positive	12	70	Separated
Female	Asian or Pacific Islander	T3	N2	M1	No	No	No	0	60	Positive	Positive	Negative	8	59	Married
Female	White	T2	N1	M1	No	Yes	Yes	1	22	Positive	Positive	Negative	13	47	Married
Female	White	T3	N0	M1	No	No	No	1	53	Positive	Positive	Negative	22	77	Married
Female	White	T1	N1	M1	No	No	Yes	0	20	Positive	Positive	Negative	2	83	Divorced
Female	White	T2	N1	M1	No	No	No	1	35	Positive	Negative	Negative	18	85	Married
Female	Asian or Pacific Islander	T2	N1	M1	No	No	Yes	0	26	Negative	Negative	Positive	3	56	Married
Female	White	T3	N1	M1	No	No	No	0	67	Positive	Positive	Negative	13	85	Widowed
Female	White	T2	N1	M1	No	No	No	0	36	Positive	Positive	Negative	0	79	Widowed
Female	White	T2	N1	M1	No	No	Yes	0	27	Negative	Negative	Positive	20	85	Widowed
Female	White	T2	N1	M1	Yes	Yes	Yes	0	41	Negative	Negative	Positive	19	43	Married
Female	Asian or Pacific Islander	T1	N0	M1	Yes	Yes	Yes	1	16	Positive	Positive	Positive	21	52	Married
Female	White	T4	N2	M1	No	No	Yes	2	50	Negative	Negative	Positive	8	85	Widowed
Female	White	T2	N1	M1	No	Yes	Yes	0	35	Positive	Positive	Negative	8	65	Widowed
Female	White	T1	N0	M1	Yes	Yes	No	2	18	Positive	Positive	Negative	17	66	Married
Female	White	T2	N1	M1	Yes	No	No	3	30	Negative	Negative	Negative	23	85	Widowed
Female	White	T3	N1	M1	No	No	No	0	60	Positive	Positive	Negative	20	77	Widowed
Female	Black	T4	N1	M1	No	No	Yes	0	23	Negative	Negative	Negative	2	59	Married
Female	White	T4	N1	M1	Yes	Yes	Yes	0	75	Negative	Negative	Positive	16	52	Single
Female	Asian or Pacific Islander	T2	N1	M1	Yes	Yes	Yes	1	25	Positive	Positive	Positive	15	44	Single
Female	White	T3	N3	M1	No	No	No	0	66	Positive	Negative	Positive	20	47	Married
Female	Black	T4	N3	M1	Yes	Yes	Yes	1	18	Negative	Negative	Positive	10	66	Divorced
Female	White	T2	N2	M1	No	No	Yes	1	30	Positive	Negative	Negative	11	43	Married
Female	White	T2	N2	M1	No	No	No	1	45	Positive	Positive	Positive	9	62	Divorced
Female	White	T3	N1	M1	Yes	Yes	Yes	0	54	Negative	Negative	Negative	7	85	Married
Female	White	T2	N1	M1	Yes	Yes	Yes	2	47	Negative	Negative	Negative	10	67	Married
Female	Black	T1	N3	M1	Yes	No	Yes	1	13	Negative	Negative	Negative	5	42	Single
Female	White	T4	N3	M1	No	Yes	Yes	0	139	Positive	Positive	Negative	7	53	Married
Female	White	T2	N1	M1	No	No	Yes	2	50	Positive	Positive	Negative	9	70	Divorced
Female	Black	T4	N1	M1	No	Yes	No	0	200	Positive	Positive	Negative	10	36	Single
Female	White	T1	N0	M1	No	No	Yes	2	18	Negative	Negative	Negative	2	85	Widowed
Female	White	T4	N1	M1	No	No	Yes	1	70	Positive	Positive	Positive	5	59	Married
Female	White	T3	N3	M1	Yes	No	Yes	1	90	Positive	Positive	Negative	7	69	Widowed
Female	White	T2	N1	M1	No	Yes	Yes	4	40	Positive	Negative	Positive	6	57	Married
Female	White	T2	N1	M1	Yes	Yes	Yes	0	40	Positive	Positive	Positive	11	70	Married
Female	White	T4	N3	M1	Yes	No	Yes	5	130	Positive	Negative	Negative	22	25	Single
Female	Black	T3	N1	M1	No	No	No	0	85	Negative	Negative	Negative	0	47	Married
Female	White	T1	N1	M1	Yes	Yes	Yes	0	10	Negative	Negative	Negative	16	46	Married
Female	White	T4	N2	M1	No	No	Yes	0	72	Negative	Negative	Negative	0	64	Single
Female	White	T1	N0	M1	No	No	Yes	1	18	Positive	Positive	Negative	8	62	Single
Female	White	T4	N2	M1	No	No	Yes	3	50	Positive	Positive	Negative	5	49	Married
Female	White	T2	N2	M1	Yes	Yes	Yes	0	22	Positive	Negative	Positive	11	60	Single
Female	White	T4	N2	M1	Yes	Yes	No	0	62	Positive	Positive	Negative	5	74	Married
Female	Asian or Pacific Islander	T2	N0	M1	Yes	Yes	No	2	22	Positive	Positive	Negative	6	80	Widowed
Female	White	T1	N1	M1	Yes	Yes	Yes	0	9	Positive	Positive	Negative	13	44	Single
Female	White	T3	N3	M1	Yes	Yes	Yes	1	76	Negative	Negative	Negative	16	48	Divorced
Female	Black	T2	N1	M1	Yes	Yes	No	5	35	Positive	Positive	Negative	23	63	Single
Female	White	T1	N0	M1	Yes	No	Yes	0	15	Negative	Negative	Negative	14	54	Divorced
Female	White	T2	N0	M1	Yes	No	No	4	22	Positive	Positive	Negative	21	77	Widowed
Female	White	T2	N1	M1	No	No	Yes	0	30	Negative	Negative	Negative	8	67	Divorced
Female	Black	T1	N0	M1	No	Yes	Yes	5	14	Positive	Positive	Positive	14	54	Divorced
Female	White	T1	N0	M1	Yes	No	No	2	15	Positive	Negative	Negative	22	52	Married
Female	White	T2	N1	M1	Yes	Yes	Yes	2	32	Positive	Positive	Negative	15	52	Married
Female	White	T2	N2	M1	No	No	Yes	0	46	Negative	Negative	Negative	6	50	Single
Male	White	T4	N3	M1	No	No	Yes	0	50	Positive	Positive	Negative	7	61	Single
Female	White	T4	N2	M1	Yes	Yes	Yes	1	28	Positive	Positive	Negative	7	44	Divorced
Female	White	T1	N0	M1	Yes	No	No	1	9	Positive	Positive	Negative	22	50	Single
Female	White	T2	N2	M1	Yes	No	No	6	45	Positive	Positive	Negative	23	81	Widowed
Female	White	T2	N0	M1	Yes	Yes	No	2	23	Positive	Positive	Negative	18	55	Separated
Female	White	T1	N0	M1	Yes	Yes	No	2	12	Positive	Positive	Negative	16	65	Married
Female	White	T2	N1	M1	Yes	No	Yes	1	42	Positive	Positive	Negative	14	80	Divorced
Female	White	T4	N1	M1	No	No	Yes	2	113	Positive	Positive	Negative	7	57	Married
[truncated: 5,339 more rows]
